# Supplementary material for: The sulfur content and isotopic composition of the subarc mantle
Source: Sci Adv. 2026 Jul 31;12(31):eaeb9747. doi: 10.1126/sciadv.aeb9747 (PMC13426414; doi:10.1126/sciadv.aeb9747)
Supplement: Supplementary file 2 — File S1 [file sciadv.aeb9747_file_s1.zip]

Archive with 1 entries (1 files):
- aeb9747_file_s1.xlsx
