# Supplementary material for: The sulfur content and isotopic composition of the subarc mantle
Source: Sci Adv. 2026 Jul 31;12(31):eaeb9747. doi: 10.1126/sciadv.aeb9747 (PMC13426414; doi:10.1126/sciadv.aeb9747)
Supplement: Supplementary file 2 — File S1 [file sciadv.aeb9747_file_s1.zip › aeb9747_file_s1.xlsx]

## Sheet: S1 Glass data (filtered)
Glass dataset (melt inclusions uncorrected for PEC) collected as part of NSF-NERC project sulfur cycling in subduction zones
Columns A-D		Name of sample, IGSN, name of volcano sample was taken from, and eruption date if known
Column E		Indication if glass was rehomogenised at high T-P in piston cylinder at Columbia University
Column F		Identifier for glass analyses
Column G		Quality of glass/MI - x = good, xx = excellent
Column H		Any comments on glass
Column I		Long axis of MI in µm (if shape is regular, i.e. ellipsoid)
Columns J-N		Identifiers for of EPMA points (H-I), SIMS analyses, and EPMA analyses of the host crystal (if applicable). AVG indicates glass was analysed multiple time, and average of these analyses is given
Column O		Type of glass analyses. MI = Melt inclusions, Embayment, or Matrix glass
Column N		Host silicate crystal
Columns P-AI		Composition of glass measured by EPMA. FeO and Fe2O3 calculated based on literature fO2 estimates for each volcanic system
Columns AJ-AO		EPMA data for lower concentration elements measured using a 40 nA beam current
Columns AP-BM		EPMA glass data 1 sigma precision
Columns BN-CD		Composition of mineral hosts determined by EPMA
Columns CE-CT		EPMA silicate mineral data 1 sigma precision
Columns CU-CW		Magnesium number and Ferric to total fe ratios of silicate hosts, and associated errors.
Columns CZ-DA		PEC correction values, olivine-melt equilibrium temperatures and olivine-melt Mg-Fe (Kd) values (not applicable for this dataset)
Columns DB-DW		Secondary ion mass spectrometry data on volatiles (F, S, CO2, H2O, Cl) and trace elements (B, Li) and select major elements (Mg, P). H2O_neg is measured using a O- primary beam. H2O_pos is measured using a Cs+ primary beam. H2O column is the accepted value for each glass sample. Errors are also provided for each element; these are 1 sigma
Column DX		Sulfur isotope ratios (expressed as δ34S in permil) measured in glasses at NERC IMF (Edinburgh). Data are corrected for instrumental drift and non-composition dependent mass fractionation
Columns DY-ED		Results of composition dependent instrumental mass fractionation models. dIMF_S is the mass fractionation in permil, calculated either a linear (lines 2-62) or a logarithmic (lines 62+), S content dependent regression. dIMF H_S and dIMF Fe_S are mass fractionation values in permil calculated using two parameter regression using sulfur-iron and sulfur-water contents. d34S values for each correctio…
Columns EE-EI		Analytical and modelling uncertainties of the sulfur isotope data. Internal error (counting statistics), external error (reproducibility of standards) and calibration error (the error of the regression used for mass fractionation correction) are provided in permil
Column EJ		Sulfur content of the glasses calculated from 32S isotope countrates measured during the isotope analyses
Columns EK-EL		Sulfur speciation data measured from select melt inclusions, published by Taracsák et al. (2023)
Columns EM-EP		Sulfur isotope data and sulfur contents measured at WHOI. Errors provided are 1 sigma.
DATA FROM TARACSÁK ET AL 2023
Sample	IGSN	Volcano	Eruption	Homogenisation	Glass_ID	quality	comment	long axis	Point_ID	Point_ID_40nA	Point_ID_volatile1270	Point_ID_7fgeo	Point_host	Type	Host	SiO2	TiO2	Al2O3	FeOt	Fe2O3	FeO	MnO	MgO	CaO	Na2O	K2O	P2O5	V2O5	Cr2O3	CoO	NiO	S_EPMA	Cl_EPMA	Total	TiO2_40nA	MnO_40nA	MgO_40nA	CaO_40nA	K2O_40nA	P2O5_40nA	Si_err	Ti_err	Al_err	Fe_err	Fe3_err	Fe2_err	Mn_err	Mg_err	Ca_err
TURRI1865-A7	10.58052/IECSD0001	Turrialba	Turrialba 1865	No	TUR-A7-3-MI2	x	oxide, bubble	88	TUR-A7-3-MI2	TUR-A7-3-MI2	NA	NA	NA	MI	Olivine	45.9159	2.4009	17.9048	8.2042	2.46168	5.98907	0.1307	5.2518	11.6854	3.7052	1.4176	0.9249	NA	NA	NA	NA	0.2531	0.1198	97.5415	NA	NA	5.0429	NA	NA	0.9306	0.35368	0.03768	0.13474	0.05285	0.28302	0.24913	0.00962	0.07094	0.07677
TURRI1865-A7	10.58052/IECSD0001	Turrialba	Turrialba 1865	No	TUR-A7-3-MI1	xx	big bubble	NA	AVG	TUR-A7-3-MI1	NA	NA	NA	MI	Olivine	49.73	2.90773	18.5959	6.98467	2.09576	5.09881	0.12557	4.6419	8.3051	4.9955	1.1996	1.0569	NA	NA	NA	NA	0.16	0.1161	98.5428	NA	NA	4.6406	NA	NA	1.0756	0.44587	0.12793	0.11694	0.05705	0.24573	0.21364	0.00306	0.07452	0.03889
TURRI1865-A7	10.58052/IECSD0001	Turrialba	Turrialba 1865	No	TUR-A7-1-MI4	xx	irregular, bubble	NA	TUR-A7-1-MI4	TUR-A7-1-MI4	NA	NA	NA	MI	Olivine	46.8271	1.19	19.0731	7.9665	2.39036	5.81555	0.1326	5.0189	12.8842	3.6961	0.7879	0.277	NA	NA	NA	NA	0.2586	0.0743	97.8534	NA	NA	4.7338	NA	NA	0.2536	0.3607	0.01868	0.14353	0.05132	0.27482	0.24191	0.00976	0.06779	0.08465
TURRI1865-A7	10.58052/IECSD0001	Turrialba	Turrialba 1865	No	TUR-A7-1-MI3	xx		NA	TUR-A7-1-MI3	AVG	NA	NA	NA	MI	Olivine	54.0104	2.6261	15.2399	9.6863	2.90638	7.071	0.1741	4.1866	7.7661	3.8267	1.6307	0.7198	NA	NA	NA	NA	0.08263	0.0849	99.8666	NA	NA	4.06727	NA	NA	0.73947	0.41603	0.04122	0.11468	0.06239	0.33415	0.29414	0.01282	0.05655	0.05102
TURRI1865-A7	10.58052/IECSD0001	Turrialba	Turrialba 1865	No	TUR-A7-1-MI5	x	irregular, bubble, oxide	NA	TUR-A7-1-MI5	TUR-A7-1-MI5	NA	NA	NA	MI	Olivine	48.754	2.9813	16.339	7.7666	2.33038	5.66962	0.1154	4.9296	10.5971	3.8703	0.7852	0.7661	NA	NA	NA	NA	0.2388	0.0852	96.9047	NA	NA	4.8111	NA	NA	0.8272	0.37554	0.04679	0.12296	0.05003	0.26792	0.23584	0.0085	0.06659	0.06962
TURRI1865-A7	10.58052/IECSD0001	Turrialba	Turrialba 1865	No	TUR-A7-2-EMB2	xx		NA	TUR-A7-2-EMB2	AVG	NA	NA	NA	MI	Olivine	46.8559	3.0313	17.595	8.521	2.55673	6.22033	0.1287	5.2389	10.9567	3.7344	0.8122	0.8071	NA	NA	NA	NA	0.32617	0.0839	97.6813	NA	NA	4.81143	NA	NA	0.81973	0.36092	0.04758	0.13241	0.05489	0.29395	0.25875	0.00947	0.07077	0.07198
TURRI1865-A7	10.58052/IECSD0001	Turrialba	Turrialba 1865	No	TUR-A7-2-MI1	xx	bubble	43	TUR-A7-2-MI1	TUR-A7-2-MI1	NA	NA	NA	MI	Olivine	48.0237	3.0536	16.6799	8.7123	2.61413	6.35998	0.0697	4.7836	10.6187	3.8299	0.8177	0.7921	NA	NA	NA	NA	0.2504	0.0858	97.3813	NA	NA	4.6372	NA	NA	0.7668	0.36992	0.04793	0.12552	0.05612	0.30055	0.26456	0.00513	0.06462	0.06976
TURRI1865-A7	10.58052/IECSD0001	Turrialba	Turrialba 1865	No	TUR-A7-2-EMB1	xx		NA	AVG	AVG	NA	NA	NA	Embayment	Olivine	55.9358	3.04367	14.522	8.8613	2.65884	6.46875	0.14663	3.83763	6.73053	3.95717	2.12617	0.92057	NA	NA	NA	NA	0.0241	0.0915	100.081	NA	NA	3.62647	NA	NA	0.95343	0.52432	0.02451	0.14783	0.1839	0.38898	0.29781	0.02412	0.06256	0.03524
TURRI1865-A7	10.58052/IECSD0001	Turrialba	Turrialba 1865	No	TUR-A7-2-MI2	xx		NA	TUR-A7-2-MI2	TUR-A7-2-MI2	NA	NA	NA	MI	Olivine	49.074	2.9595	16.6743	8.8518	2.65599	6.46181	0.1458	4.8758	10.6979	3.8812	0.7501	0.7105	NA	NA	NA	NA	0.2381	0.0767	98.6208	NA	NA	4.6519	NA	NA	0.7935	0.37801	0.04645	0.12548	0.05702	0.30536	0.2688	0.01073	0.06586	0.07028
TURRI1865-A7	10.58052/IECSD0001	Turrialba	Turrialba 1865	No	TUR-A7-5-MI1	xx		55	TUR-A7-5-MI1	TUR-A7-5-MI1	NA	NA	NA	MI	Olivine	50.5979	3.0239	17.0585	7.9729	2.39228	5.82022	0.0698	4.4309	9.2224	3.5203	1.3978	0.8572	NA	NA	NA	NA	0.2512	0.0816	98.1518	NA	NA	4.7496	NA	NA	0.7806	0.38975	0.04746	0.12837	0.05136	0.27504	0.24211	0.00514	0.05985	0.06059
VF18-AC4	TAP000081	Fuego	Fuego 2018	No	VF18-1-MI1	x	mini sulfide, bubble	308	AVG	AVG	NA	NA	NA	MI	Olivine	50.3813	1.3383	19.4942	9.97673	1.99569	8.18092	0.20107	3.31603	8.737	4.79393	1.0847	0.25813	NA	NA	NA	NA	0.08848	0.13678	99.5814	NA	NA	3.18284	NA	NA	0.28184	0.22019	0.02408	0.15559	0.11306	0.2749	0.22002	0.02595	0.03243	0.01214
VF18-AC4	TAP000081	Fuego	Fuego 2018	No	VF18-4-EMB1	xx	bubble	NA	VF18-4-EMB1-1	VF18-4-EMB1	NA	NA	NA	Embayment	Olivine	55.9138	1.2225	17.2442	9.1938	1.83907	7.53892	0.1876	2.655	6.5218	5.1184	1.6221	0.2918	NA	NA	NA	NA	0.0134	0.1488	99.971	NA	NA	2.7312	NA	NA	0.3205	0.4307	0.01919	0.12977	0.05922	0.22136	0.19018	0.01381	0.03586	0.04285
VF18-AC4	TAP000081	Fuego	Fuego 2018	No	VF18-4-MI3	x	connected?	NA	VF18-4-MI3	VF18-4-MI3	NA	NA	NA	MI	Olivine	54.7594	1.287	16.8818	9.3057	1.86146	7.63067	0.2119	3.2322	6.5105	4.915	1.3654	0.2864	NA	NA	NA	NA	0.061	0.1457	98.7553	NA	NA	3.1574	NA	NA	0.3104	0.4218	0.0202	0.12704	0.05994	0.22405	0.1925	0.0156	0.04366	0.04277
VF18-AC4	TAP000081	Fuego	Fuego 2018	No	VF18-5-MI1	xx	bubble	200	VF18-5-MI1	AVG	NA	NA	NA	MI	Olivine	52.4757	1.3614	20.125	9.5327	1.90686	7.81681	0.191	3.1134	8.3555	5.0891	1.1063	0.2696	NA	NA	NA	NA	0.07897	0.1452	101.62	NA	NA	3.08017	NA	NA	0.27687	0.40421	0.02137	0.15145	0.0614	0.22952	0.19719	0.01406	0.04205	0.05489
VF18-AC4	TAP000081	Fuego	Fuego 2018	No	VF18-9-MI1	x	bubble, crack?	148	AVG	AVG	NA	NA	NA	MI	Olivine	52.7787	1.701	20.0168	9.1709	1.83449	7.52014	0.17303	2.95547	8.2828	4.79893	1.1663	0.29917	NA	NA	NA	NA	0.07375	0.15005	101.343	NA	NA	2.92715	NA	NA	0.2898	0.40655	0.0267	0.15063	0.05907	0.22081	0.18971	0.01274	0.03992	0.05442
VF18-AC4	TAP000081	Fuego	Fuego 2018	No	VF18-9-GM1	xx		NA	VF18-9-GM1	AVG	NA	NA	NA	Matrix	NA	59.5143	1.8638	14.1643	8.7564	1.75158	7.18025	0.1751	2.3918	4.5751	4.0579	3.199	0.7143	NA	NA	NA	NA	0.0112	0.2476	99.412	NA	NA	2.1866	NA	NA	0.7243	0.45843	0.02925	0.10659	0.0564	0.21083	0.18113	0.01289	0.03231	0.03006
CN16ACB3B	10.58052/IEACB0003	Cerro Negro	Cerro Negro 1995	No	CN16-2-MI1	xx	bubble	154	AVG	AVG	NA	NA	NA	MI	Olivine	47.4066	0.7915	16.7065	10.5396	2.69391	8.11549	0.1789	6.86617	10.368	2.20437	0.42607	0.14037	NA	NA	NA	NA	0.11777	0.06933	95.6279	NA	NA	6.4719	NA	NA	0.12837	0.03845	0.05176	0.12889	0.11386	0.38597	0.32812	0.01681	0.09092	0.03174
CN16ACB3B	10.58052/IEACB0003	Cerro Negro	Cerro Negro 1995	No	CN16-8-MI1	xx	oxide, bubble	81	CN16-8-MI1	CN16-8-MI1	NA	NA	NA	MI	Olivine	46.4103	0.5869	15.9992	13.8039	3.52826	10.629	0.2715	5.834	10.5191	2.0106	0.2713	0.1118	NA	NA	NA	NA	0.28	0.105	95.8185	NA	NA	6.4168	NA	NA	0.1115	0.35749	0.00921	0.1204	0.08892	0.47681	0.41974	0.01999	0.0788	0.06911
CN16ACB3B	10.58052/IEACB0003	Cerro Negro	Cerro Negro 1995	No	CN16-9-MI1	xx	bubble	75	CN16-9-MI1	NA	NA	NA	NA	MI	Olivine	45.3484	0.7693	16.7209	12.4678	3.18676	9.60021	0.1979	6.391	11.0288	1.9788	0.2454	0.213	NA	NA	NA	NA	NA	NA	95.3614	NA	NA	NA	NA	NA	NA	0.34931	0.01207	0.12583	0.08031	0.43066	0.37911	0.01457	0.08633	0.07246
CN16ACB3B	10.58052/IEACB0003	Cerro Negro	Cerro Negro 1995	No	CN16-10-MI2	xx	bubble	42	CN16-10-MI2	NA	NA	NA	NA	MI	Olivine	44.7424	0.9031	17.7224	12.9208	3.30254	9.94902	0.1961	5.4279	11.6221	2.0305	0.2498	0.0835	NA	NA	NA	NA	NA	NA	95.8986	NA	NA	NA	NA	NA	NA	0.34464	0.01417	0.13337	0.08323	0.4463	0.39289	0.01444	0.07332	0.07635
CN16ACB3B	10.58052/IEACB0003	Cerro Negro	Cerro Negro 1995	No	CN16-12-MI1	xx	bubble	57	CN16-12-MI1	CN16-12-MI1	NA	NA	NA	MI	Olivine	45.3434	0.8784	18.9708	11.0801	2.83206	8.53168	0.1988	6.039	12.1209	2.2587	0.2721	0.1308	NA	NA	NA	NA	0.1567	0.0792	97.293	NA	NA	5.2752	NA	NA	0.1211	0.34927	0.01379	0.14276	0.07137	0.38272	0.33692	0.01463	0.08157	0.07963
CN16ACB3B	10.58052/IEACB0003	Cerro Negro	Cerro Negro 1995	No	CN16-15-MI1	xx	bubble	68	CN16-15-MI1	CN16-15-MI1	NA	NA	NA	MI	Olivine	47.5933	0.6728	19.7538	10.747	2.74692	8.27519	0.1807	5.2988	12.093	2.2119	0.1061	0.14	NA	NA	NA	NA	0.046	0.0284	98.7974	NA	NA	4.9756	NA	NA	0.1322	0.3666	0.01056	0.14865	0.06923	0.37122	0.32679	0.0133	0.07157	0.07945
CN16ACB3B	10.58052/IEACB0003	Cerro Negro	Cerro Negro 1995	No	CN16-16-MI1	xx		115	CN16-16-MI1	NA	NA	NA	NA	MI	Olivine	47.9682	0.9946	17.2304	12.0242	3.07337	9.25863	0.2433	6.2425	10.4162	2.1908	0.4631	0.1209	NA	NA	NA	NA	NA	NA	97.8942	NA	NA	NA	NA	NA	NA	0.36949	0.01561	0.12966	0.07745	0.41533	0.36562	0.01791	0.08432	0.06843
CN16ACB3B	10.58052/IEACB0003	Cerro Negro	Cerro Negro 1995	No	CN16-17-GM1	xx		NA	AVG	AVG	NA	NA	NA	Matrix	NA	54.3269	2.1291	12.9741	14.2881	3.65204	11.0019	0.29205	3.65845	7.6396	3.13725	1.2743	0.3556	NA	NA	NA	NA	0.0117	0.19495	100.076	NA	NA	3.4425	NA	NA	0.3539	0.31169	0.00438	0.41769	0.19976	0.55264	0.45541	0.00262	0.04886	0.00891
CN16ACB3B	10.58052/IEACB0003	Cerro Negro	Cerro Negro 1995	No	CN16-17-MI1	xx	bubble	112	CN16-17-MI1	CN16-17-MI1	NA	NA	NA	MI	Olivine	43.5955	1.0463	19.9403	12.2631	3.13444	9.44259	0.227	5.6586	13.2591	2.2252	0.4132	0.451	NA	NA	NA	NA	0.1126	0.0772	99.0794	NA	NA	5.5021	NA	NA	0.4506	0.33581	0.01642	0.15006	0.07899	0.42359	0.37289	0.01671	0.07643	0.08711
CN16ACB3B	10.58052/IEACB0003	Cerro Negro	Cerro Negro 1995	No	CN16-cpx3-MI5	xx	irregular, bubble	NA	CN16-cpx3-MI5	CN16-cpx3-MI5	NA	NA	NA	MI	Clinopyroxene	46.9723	0.8087	16.9837	9.5458	2.4399	7.35027	0.239	5.9251	11.046	1.97	0.3093	0.0842	NA	NA	NA	NA	0.1303	0.099	93.8841	NA	NA	5.7404	NA	NA	0.0919	0.36182	0.01269	0.12781	0.06149	0.32973	0.29026	0.01759	0.08003	0.07257
CN16ACB3B	10.58052/IEACB0003	Cerro Negro	Cerro Negro 1995	No	CN16-cpx3-MI4	xx	irregular, bubble	NA	CN16-cpx3-MI4	CN16-cpx3-MI4	NA	NA	NA	MI	Clinopyroxene	46.492	0.6363	17.4471	9.361	2.39266	7.20797	0.1991	6.4415	11.7177	2.0734	0.2811	0.1376	NA	NA	NA	NA	0.1606	0.0932	94.7867	NA	NA	6.2743	NA	NA	0.1062	0.35812	0.00999	0.13129	0.0603	0.32334	0.28464	0.01466	0.08701	0.07698
CN16ACB3B	10.58052/IEACB0003	Cerro Negro	Cerro Negro 1995	No	CN16-cpx3-MI1	xx	irregular, bubble	NA	AVG	CN16-cpx3-MI1	NA	NA	NA	MI	Clinopyroxene	47.0089	0.7043	16.9353	9.17093	2.34408	7.06162	0.16113	6.7301	11.7871	1.83643	0.23787	0.0752	NA	NA	NA	NA	0.1348	0.0863	94.6472	NA	NA	6.4722	NA	NA	0.0623	0.32304	0.00433	0.15659	0.0647	0.31893	0.2796	0.03581	0.03128	0.06378
VF18-AC4	TAP000081	Fuego	Fuego 2018	Yes	F18-RH5_3_MI1	x	decrep?	NA	F18-RH5_3_MI1	F18_5_3-MI1	NA	NA	NA	MI	Olivine	55.7187	1.1797	19.4164	7.6005	1.52036	6.23241	0.1589	2.4458	6.538	5.0803	1.54	0.3844	NA	NA	NA	NA	0.028	0.1726	100.063	NA	NA	2.4902	NA	NA	0.3893	0.42919	0.01852	0.14611	0.04896	0.183	0.15722	0.0117	0.03304	0.04295
VF18-AC4	TAP000081	Fuego	Fuego 2018	Yes	F18-RH5_4_MI2	x	mini sulfide	NA	F18-RH5_4_MI2	F18_rh5_4-MI2	NA	NA	NA	MI	Olivine	48.6865	1.1336	18.8614	12.2108	2.44258	10.0129	0.1835	2.7311	7.7002	4.6896	0.9029	0.2811	NA	NA	NA	NA	0.1625	0.1402	97.3807	NA	NA	2.336	NA	NA	0.286	0.37502	0.01779	0.14194	0.07866	0.294	0.25259	0.01351	0.03689	0.05059
VF18-AC4	TAP000081	Fuego	Fuego 2018	Yes	F18-RH4_1_MI1	xx		NA	F18-RH4_1_MI1	AVG	NA	NA	NA	MI	Olivine	48.6498	1.2313	18.1098	12.4651	2.49344	10.2214	0.2007	3.9408	7.6873	3.9497	0.8921	0.2071	NA	NA	NA	NA	0.1134	0.12473	97.3338	NA	NA	3.7728	NA	NA	0.24573	0.37474	0.01933	0.13628	0.08029	0.30012	0.25785	0.01477	0.05323	0.0505
VF-74-127	NA	Fuego	Fuego 1974	Yes	FR02-MI04	xx		NA	AVG	AVG	NA	NA	NA	MI	Olivine	50.0668	1.11447	16.077	10.8093	2.16222	8.8636	0.1792	6.27257	6.96323	3.99203	0.84157	0.19773	NA	NA	NA	NA	0.1081	0.11373	96.5138	NA	NA	5.9446	NA	NA	0.21393	0.21035	0.0156	0.07722	0.1458	0.31879	0.24704	0.0114	0.0476	0.04579
VF-74-127	NA	Fuego	Fuego 1974	Yes	FR02-MI05	xx		NA	FR02-MI05	FR02_MI05	NA	NA	NA	MI	Olivine	48.5649	1.1205	15.8627	12.7407	2.54857	10.4474	0.2277	5.7251	7.0605	3.9704	0.7872	0.1767	NA	NA	NA	NA	0.16	0.1222	96.2364	NA	NA	4.0906	NA	NA	0.2147	0.37409	0.01759	0.11937	0.08207	0.30676	0.26355	0.01676	0.07733	0.04639
VF-74-127	NA	Fuego	Fuego 1974	Yes	FR02-MI09	xx		NA	FR02-MI09	FR02_MI09	NA	NA	NA	MI	Olivine	46.4369	0.7424	18.4229	11.2515	2.25068	9.22623	0.1928	7.7793	8.8502	2.6723	0.5635	0.1354	NA	NA	NA	NA	0.0927	0.0709	97.0472	NA	NA	7.3137	NA	NA	0.1234	0.3577	0.01165	0.13864	0.07248	0.2709	0.23275	0.01419	0.10508	0.05814
VF18-AC4	TAP000081	Fuego	Fuego 2018	No	Vf18-4-MI4	x	connected?	48	Vf18-4-MI4	VF18-4-MI4	NA	NA	NA	MI	Olivine	53.8135	1.0871	16.4796	8.9765	1.79561	7.36073	0.1593	3.8628	6.6109	4.37	1.1485	0.4311	NA	-0.0313	NA	NA	0.1026	0.1338	96.9395	NA	NA	3.6884	NA	NA	0.3987	0.36708	0.01939	0.0864	0.07051	0.22377	0.18861	0.016	0.03266	0.03474
VF18-AC4	TAP000081	Fuego	Fuego 2018	No	Vf18-7-EMB1	xx	bubble	NA	Vf18-7-EMB1	VF18-7-EMB1	NA	NA	NA	Embayment	Olivine	54.2679	1.292	16.7044	10.1975	2.03985	8.36195	0.2677	3.0649	7.4357	3.9822	1.185	0.2831	NA	0.0054	NA	NA	0.0821	0.1449	98.6857	NA	NA	2.9455	NA	NA	0.289	0.37018	0.02304	0.08758	0.08011	0.25421	0.21427	0.02688	0.02591	0.03908
CN16ACB3B	10.58052/IEACB0003	Cerro Negro	Cerro Negro 1995	Yes	CN95-RH7-1-MI1	xx		NA	CN95-RH7-1-MI1	CN95-RH7-1-MI1	NA	NA	NA	MI	Olivine	48.1227	1.3201	15.2998	11.3563	2.90266	8.74435	0.2379	5.4583	9.7965	2.6791	0.6171	0.1709	NA	0.0268	NA	NA	0.0644	0.1049	95.0855	NA	NA	5.2302	NA	NA	0.1784	0.32826	0.02354	0.08021	0.08921	0.39875	0.34754	0.02389	0.04615	0.05148
CN16ACB3B	10.58052/IEACB0003	Cerro Negro	Cerro Negro 1995	Yes	CN95-RH5-1-MI1	xx		NA	CN95-RH5-1-MI1	CN95-RH5-1-MI1	NA	NA	NA	MI	Olivine	47.5039	1.3949	16.0678	11.3013	2.8886	8.702	0.2437	6.0115	9.6765	2.6679	0.6608	0.163	NA	-0.0204	NA	NA	0.0801	0.1178	95.6913	NA	NA	5.928	NA	NA	0.1697	0.32404	0.02488	0.08424	0.08878	0.39682	0.34586	0.02447	0.05083	0.05085
CN16ACB3B	10.58052/IEACB0003	Cerro Negro	Cerro Negro 1995	Yes	CN95-RH5-6-MI1	x	silicate secondary	NA	CN95-RH5-6-MI1	CN95-RH5-6-MI1	NA	NA	NA	MI	Olivine	45.5613	0.9127	14.806	13.455	3.43908	10.3604	0.2943	7.8429	9.6491	1.8675	0.3893	0.1662	NA	-0.0064	NA	NA	0.0664	0.0826	94.9444	NA	NA	7.5322	NA	NA	0.1534	0.31079	0.01628	0.07762	0.10569	0.47244	0.41177	0.02955	0.06631	0.05071
CN16ACB3B	10.58052/IEACB0003	Cerro Negro	Cerro Negro 1995	Yes	CN95-RH6-4-MI2	x	mini bubbles, dark	NA	CN95-RH6-4-MI2	CN95-RH6-4-MI2	NA	NA	NA	MI	Olivine	44.5319	0.8661	16.4998	11.6087	2.96717	8.9387	0.1796	7.7387	11.7041	1.8946	0.2743	0.204	NA	-0.0021	NA	NA	0.1361	0.0694	95.5017	NA	NA	7.7408	NA	NA	0.2293	0.30376	0.01545	0.0865	0.09119	0.40761	0.35527	0.01803	0.06543	0.06151
CN16ACB3B	10.58052/IEACB0003	Cerro Negro	Cerro Negro 1995	Yes	CN95-RH7-5-MI1	x	mini bubbles, dark	NA	AVG	CN95-RH7-5-MI1	NA	NA	NA	MI	Olivine	44.2984	0.8525	17.2464	11.0525	2.82501	8.51043	0.2129	6.25073	11.8944	2.1436	0.34097	0.1163	NA	-0.00607	NA	NA	0.1105	0.0997	94.4155	NA	NA	6.1566	NA	NA	0.1162	0.17277	0.04499	0.04515	0.11452	0.40196	0.3431	0.01779	0.01733	0.04301
CN16ACB3B	10.58052/IEACB0003	Cerro Negro	Cerro Negro 1995	Yes	CN95-RH7-5-MI2	xx		NA	CN95-RH7-5-MI2	CN95-RH7-5-MI2	NA	NA	NA	MI	Olivine	44.6155	0.9838	18.114	11.2292	2.87017	8.64648	0.2121	5.4609	12.6263	2.2627	0.3401	0.1382	NA	-0.0225	NA	NA	0.1025	0.1007	95.9828	NA	NA	5.6545	NA	NA	0.1188	0.30433	0.01754	0.09497	0.08821	0.39428	0.34366	0.0213	0.04617	0.06636
CN16ACB3B	10.58052/IEACB0003	Cerro Negro	Cerro Negro 1995	Yes	CN95-RH7-4-MI1	x	mini bubbles, dark	NA	AVG	AVG	NA	NA	NA	MI	Olivine	45.3158	0.83323	17.7279	9.74587	2.49103	7.50432	0.1727	6.90893	11.7157	2.16287	0.39097	0.1676	NA	0.00793	NA	NA	0.1029	0.0926	95.1496	NA	NA	6.7947	NA	NA	0.16945	0.166	0.05009	0.1178	0.09463	0.35098	0.30132	0.01587	0.08566	0.05209
CN16ACB3B	10.58052/IEACB0003	Cerro Negro	Cerro Negro 1995	Yes	CN95-RH7-3-MI1	xx		NA	CN95-RH7-3-MI1	CN95-RH7-3-MI1	NA	NA	NA	MI	Olivine	45.8483	1.1248	17.6881	9.9933	2.55428	7.69484	0.188	6.0998	11.2214	2.374	0.4708	0.2819	NA	0.0269	NA	NA	0.0524	0.0908	95.3174	NA	NA	5.8488	NA	NA	0.2812	0.31274	0.02006	0.09273	0.0785	0.35089	0.30583	0.01888	0.05158	0.05897
CN16ACB3B	10.58052/IEACB0003	Cerro Negro	Cerro Negro 1995	Yes	CN95-RH5-4-MI1	x	decrep?	NA	CN95-RH5-4-MI1	CN95-RH5-4-MI1	NA	NA	NA	MI	Olivine	42.2852	0.9096	15.9216	16.018	4.09418	12.3339	0.198	7.3448	10.2702	1.8263	0.2956	0.1377	NA	0.0242	NA	NA	0.1375	0.0655	95.2311	NA	NA	6.8409	NA	NA	0.1553	0.28844	0.01622	0.08347	0.12583	0.56243	0.49021	0.01988	0.0621	0.05397
TURRI1865-A7	10.58052/IECSD0001	Turrialba	Turrialba 1865	No	TURA7-10_EMB1	x	many oxides	NA	AVG	TURA7-10-EMB1	NA	NA	NA	Embayment	Olivine	52.9174	2.48657	14.6499	9.84597	2.95429	7.18756	0.15087	4.14503	7.82237	3.7204	1.70967	0.7408	NA	NA	NA	NA	0.0207	0.0882	98.2978	NA	NA	3.9762	NA	NA	0.3915	0.05299	0.04552	0.02259	0.07284	0.34321	0.30013	0.05777	0.16382	0.13392
TURRI1865-A7	10.58052/IECSD0001	Turrialba	Turrialba 1865	No	TURA7-12_MI1	x	irregular	NA	AVG	TURA7-12-MI1	NA	NA	NA	MI	Olivine	53.6944	2.5063	14.6913	9.1132	2.73442	6.65264	0.14435	4.0931	7.52595	3.83055	1.6816	0.74755	NA	NA	NA	NA	0.082	0.0887	98.199	NA	NA	4.25	NA	NA	0.3508	0.04434	0.02206	0.26043	0.22189	0.43072	0.31778	0.05424	0.05402	0.08803
TURRI1865-A7	10.58052/IECSD0001	Turrialba	Turrialba 1865	No	TURA7-13_MI2	x	bubble, silicate rim	NA	TURA7-13_MI2	NA	NA	NA	NA	MI	Olivine	48.289	3.0311	16.5833	8.0615	2.41886	5.8849	0.1318	5.1587	11.3177	3.8238	0.8606	0.7917	NA	NA	NA	NA	NA	NA	98.0492	NA	NA	NA	NA	NA	NA	0.45814	0.05748	0.234105	0.218445	0.329235	0.20013	0.062625	0.13457	0.19715
TURRI1865-A7	10.58052/IECSD0001	Turrialba	Turrialba 1865	No	TURA7-13_MI3	x	bubble, silicate rim	NA	TURA7-13_MI3	TURA7-13-MI3	NA	NA	NA	MI	Olivine	54.1699	2.3954	14.8697	9.3642	2.80974	6.83587	0.1645	4.1943	7.59	3.7324	1.8013	0.7854	NA	NA	NA	NA	0.0386	0.0818	99.1875	NA	NA	4.2229	NA	NA	0.4129	0.493975	0.051725	0.219365	0.23575	0.359975	0.222145	0.06514	0.1223	0.16175
TURRI1865-A7	10.58052/IECSD0001	Turrialba	Turrialba 1865	No	TURA7-14_GMI1/EMB	xx		NA	TURA7-14_GMI1/EMB	TURA7-14-GM1/EMB	NA	NA	NA	Matrix	None	54.1134	2.7359	14.1072	9.8443	2.95379	7.18634	0.1936	3.8426	7.1937	3.6139	1.7865	0.8327	NA	NA	NA	NA	0.0283	0.0878	98.3799	NA	NA	3.9211	NA	NA	0.4168	0.49333	0.054645	0.21266	0.24154	0.37064	0.22999	0.069535	0.11774	0.15783
TURRI1865-A7	10.58052/IECSD0001	Turrialba	Turrialba 1865	No	TURA7-14_GMI2	xx		NA	TURA7-14_GMI2	TURA7-14-GM2	NA	NA	NA	Matrix	None	55.0457	2.7435	14.389	10.0406	3.01269	7.32964	0.0914	3.7838	7.4594	3.4051	1.729	0.7543	NA	NA	NA	NA	0.0095	0.0915	99.5428	NA	NA	3.9377	NA	NA	0.3763	0.49911	0.054725	0.21483	0.2436	0.374635	0.233035	0.05933	0.11575	0.16021
TURRI1865-A7	10.58052/IECSD0001	Turrialba	Turrialba 1865	No	TURA7-15_MI1	x	irregular, bubbles, oxides	NA	TURA7-15_MI1	TURA7-15-MI1	NA	NA	NA	MI	Olivine	49.18	2.768	16.3713	7.9488	2.38505	5.80262	0.1282	4.7074	11.0991	3.8253	0.7737	0.7389	NA	NA	NA	NA	0.2812	0.0841	97.906	NA	NA	4.519	NA	NA	0.3899	0.46349	0.054975	0.23165	0.218445	0.328475	0.19911	0.06146	0.129345	0.19519
VF18-AC4	TAP000081	Fuego	Fuego 2018	No	VF18-21_MI1	x	irregular	NA	VF18-21_MI1	VF18-21-MI1	NA	NA	NA	MI	Olivine	54.6495	1.2728	16.2541	9.8255	1.96543	8.05691	0.2889	2.9101	6.7782	4.5368	1.5757	0.3776	NA	NA	NA	NA	0.0788	0.1573	98.7053	NA	NA	2.9583	NA	NA	0.1498	0.497825	0.03971	0.230515	0.24096	0.38774	0.25234	0.06695	0.102065	0.153705
VF18-AC4	TAP000081	Fuego	Fuego 2018	No	VF18-22_MI1	xx		101	AVG	VF18-22-MI1	NA	NA	NA	MI	Olivine	52.8929	1.1458	16.7437	9.3219	1.8647	7.64396	0.2013	3.69255	6.8139	4.083	1.0063	0.25365	NA	NA	NA	NA	0.0839	0.1343	96.3731	NA	NA	3.5518	NA	NA	0.1228	0.36508	0.01442	0.07297	0.04752	0.33794	0.30035	0.01541	0.07587	0.08669
VF18-AC4	TAP000081	Fuego	Fuego 2018	No	VF18-23_MI1	xx	bubble	51	VF18-23_MI1	VF18-23-MI1	NA	NA	NA	MI	Olivine	54.6632	1.2162	17.147	10.0162	2.00358	8.21328	0.212	2.9024	6.6386	4.5102	1.3525	0.3349	NA	NA	NA	NA	0.1011	0.1589	99.2532	NA	NA	3.0488	NA	NA	0.1408	0.49836	0.03946	0.237315	0.24366	0.392735	0.25597	0.06579	0.102065	0.151535
VF18-AC4	TAP000081	Fuego	Fuego 2018	No	VF18-23_MI2	xx		46	VF18-23_MI2	NA	NA	NA	NA	MI	Olivine	53.7512	1.1744	16.4503	11.0747	2.21532	9.08125	0.2407	3.8432	6.2573	4.5949	1.2647	0.3611	NA	NA	NA	NA	NA	NA	99.0125	NA	NA	NA	NA	NA	NA	0.49301	0.03854	0.23278	0.25614	0.41732	0.27461	0.059975	0.11699	0.147545
NEW DATA
12MK-JFL-0019B	10.58052/IEAVO05BU	Makushin	Pakushin (side cone)	No	Paku-2-MI1	xx	bubble	52	Paku-2-MI1	Paku-2-MI1	Paku-2-MI1	Paku-2-MI1	Paku-2	MI	Olivine	50.169	0.803	16.589	10.427	3.12863	7.61171	0.153	6.272	11.046	2.835	1.029	0.089	NA	NA	NA	NA	0.1209	0.0983	99.6312	0.802	0.1716	6.2359	NA	NA	0.0815	0.4705	0.0335	0.2345	0.249	0.38417	0.2398	0.0655	0.149	0.1945
12MK-JFL-0019B	10.58052/IEAVO05BU	Makushin	Pakushin (side cone)	No	Paku-3-MI1	x	silicates, oxides	123.403	AVG	Paku-3-MI1	Paku-3-MI1	Paku-3-MI1	Paku-3	MI	Olivine	50.807	0.75	15.933	9.298	2.78987	6.78754	0.128	6.245	11.798	2.804	1.036	0.164	NA	NA	NA	NA	0.205	0.1156	99.2836	0.765	0.1363	6.6008	NA	NA	0.0863	0.098	0	0.217	0.269	0.48278	0.34113	0.024	0.093	0.176
12MK-JFL-0019B	10.58052/IEAVO05BU	Makushin	Pakushin (side cone)	No	Paku-3-MI2	x	silicates, oxides	32.6261	Paku-3-MI2	Paku-3-MI2	NA	NA	Paku-3/2	MI	Olivine	47.529	0.828	17.32	9.418	2.82588	6.87514	0.164	4.86	14.864	2.674	1.171	0.177	NA	NA	NA	NA	0.446	0.1652	99.6162	0.8367	0.1378	5.0485	NA	NA	0.0815	0.453	0.0345	0.2395	0.236	0.360675	0.222795	0.061	0.131	0.2265
12MK-JFL-0019B	10.58052/IEAVO05BU	Makushin	Pakushin (side cone)	No	Paku-3-MI3	xx	bubble, oxide	127.269	Paku-3-MI3	Paku-3-MI3	Paku-3-MI3	Paku-3-MI3	Paku-3	MI	Olivine	51.352	0.798	15.494	9.427	2.82858	6.88171	0.091	6.524	11.477	2.685	0.981	0.224	NA	NA	NA	NA	0.1258	0.1033	99.2821	0.7955	0.1531	6.4394	NA	NA	0.0891	0.477	0.034	0.225	0.2365	0.36136	0.223165	0.061	0.1515	0.1985
12MK-JFL-0019B	10.58052/IEAVO05BU	Makushin	Pakushin (side cone)	No	Paku-3-MI4	xx	bubble, oxide	31.9958	Paku-3-MI4	Paku-3-MI4	NA	NA	Paku-3	MI	Olivine	49.899	0.829	16.857	10.098	3.02991	7.37154	0.146	4.507	12.686	2.75	0.924	0.218	NA	NA	NA	NA	0.1336	0.1274	99.175	0.8617	0.1605	4.2452	NA	NA	0.0917	0.468	0.0345	0.236	0.2455	0.377405	0.23465	0.0605	0.1265	0.2085
12MK-JFL-0019B	10.58052/IEAVO05BU	Makushin	Pakushin (side cone)	No	Paku-6-MI1	x	bubble, silicate, oxide	94.3697	Paku-6-MI1	Paku-6-MI1	Paku-6-MI1	Paku-6-MI1 AVG	Paku-6	MI	Olivine	49.799	0.872	16.764	9.929	2.97921	7.24817	0.183	4.562	12.68	2.823	0.861	0.141	NA	NA	NA	NA	0.1812	0.0468	98.842	0.9673	0.1148	8.1351	NA	NA	0.0894	0.4675	0.035	0.2345	0.2425	0.372455	0.231345	0.0625	0.127	0.2085
12MK-JFL-0019B	10.58052/IEAVO05BU	Makushin	Pakushin (side cone)	No	Paku-8-MI1	x	irregular, bubble	NA	Paku-8-MI1	Paku-8-MI1	Paku-8-MI1	Paku-8-MI1	Paku-8	MI	Olivine	47.835	0.796	16.705	10.276	3.08332	7.50148	0.241	6.264	12.884	2.672	0.947	0.193	NA	NA	NA	NA	0.205	0.1332	99.1512	0.8193	0.165	5.964	NA	NA	0.086	0.4555	0.0335	0.2355	0.246	0.37935	0.23666	0.068	0.1485	0.21
12MK-JFL-0019B	10.58052/IEAVO05BU	Makushin	Pakushin (side cone)	No	Paku-8-MI2	x	irregular	NA	Paku-8-MI2	Paku-8-MI2	NA	NA	Paku-8	MI	Olivine	47.135	0.69	15.577	9.91	2.97351	7.2343	0.186	6.436	13.572	2.609	1.029	0.167	NA	NA	NA	NA	0.3128	0.1552	97.779	0.766	0.1517	6.3882	NA	NA	0.0925	0.4505	0.033	0.2265	0.2425	0.37231	0.23116	0.0665	0.1505	0.216
12MK-JFL-0019B	10.58052/IEAVO05BU	Makushin	Pakushin (side cone)	No	Paku-12-MI1	xx	bubble	81.8697	Paku-12-MI1	Paku-12-MI1	Paku-12-MI1	Paku-12-MI1 AVG	Paku-12	MI	Olivine	50.259	0.72	15.647	9.635	2.89099	7.03355	0.201	6.318	10.983	3.113	1.145	0.195	NA	NA	NA	NA	0.1278	0.1061	98.4499	0.7966	0.1693	6.335	NA	NA	0.0754	0.4705	0.033	0.2265	0.2405	0.367825	0.2274	0.0645	0.1485	0.195
12MK-JFL-0019B	10.58052/IEAVO05BU	Makushin	Pakushin (side cone)	No	Paku-13-EMB1	xx		NA	AVG	AVG	Paku-13-EMB1	Paku-13-EMB1	Paku-13	MI	Olivine	50.442	0.755	15.976	8.946	2.68426	6.53058	0.215	6.043	11.309	2.811	1.073	0.192	NA	NA	NA	NA	0.1311	0.0953	97.9884	0.8096	0.1615	6.25563	NA	NA	0.08983	0.362	0.041	0.235	0.115	0.33762	0.2812	0.015	0.065	0.065
12MK-JFL-0019B	10.58052/IEAVO05BU	Makushin	Pakushin (side cone)	No	Paku-14-MI1	x	crack, bubble	127.668	Paku-14-MI1	Paku-14-MI1	Paku-14-MI1	Paku-14-MI1	Paku-14	MI	Olivine	48.608	0.807	16.585	9.954	2.98671	7.26642	0.088	6.711	12.396	2.877	0.994	0.217	NA	NA	NA	NA	0.1723	0.1429	99.5522	0.8085	0.1453	6.6506	NA	NA	0.0796	0.46	0.034	0.2345	0.2425	0.37264	0.231585	0.062	0.153	0.2065
12MK-JFL-0019B	10.58052/IEAVO05BU	Makushin	Pakushin (side cone)	No	Paku-15-EMB1	xx		NA	Paku-15-EMB1	Paku-15-EMB1	Paku-15-EMB1	Paku-15-EMB1	NA	Embayment	Olivine	50.511	0.793	16.001	9.005	2.70196	6.57365	0.168	5.762	10.825	3.146	1.16	0.16	NA	NA	NA	NA	0.0637	0.091	97.6857	0.8394	0.1673	5.9314	NA	NA	0.0773	0.4725	0.0335	0.229	0.231	0.3515	0.21606	0.0625	0.142	0.193
12MK-JFL-0019B	10.58052/IEAVO05BU	Makushin	Pakushin (side cone)	No	Paku-cpx13-MI1	x	bubble, irregular	NA	Paku-cpx13-MI1	Paku-cpx13-MI1	NA	NA	Paku-cpx13	MI	Clinopyroxene	52.36	0.825	17.719	9.023	2.70736	6.58679	0.128	4.859	9.397	3.14	1.097	0.292	NA	NA	NA	NA	0.056	0.0914	98.9874	0.8602	0.1596	4.9028	NA	NA	0.0826	0.484	0.034	0.242	0.232	0.35287	0.216795	0.066	0.13	0.18
12MK-JFL-0019B	10.58052/IEAVO05BU	Makushin	Pakushin (side cone)	No	Paku-cpx13-MI2	xx	bubble	NA	Paku-cpx13-MI2	Paku-cpx13-MI2	NA	NA	Paku-cpx13	MI	Clinopyroxene	51.786	0.68	16.033	7.894	2.3686	5.76262	0.139	4.561	8.209	2.749	1.171	0.214	NA	NA	NA	NA	0.3161	0.185	93.9371	0.7208	0.1151	3.4459	NA	NA	0.0874	0.4805	0.032	0.228	0.2185	0.32817	0.19865	0.0625	0.126	0.1685
12MK-JFL-0019B	10.58052/IEAVO05BU	Makushin	Pakushin (side cone)	No	Paku-18-MI1	x	oxide, bubble	39.5933	Paku-18-MI1	Paku-18-MI1	Paku-18-MI1	Paku-18-MI1	Paku-18	MI	Olivine	49.866	0.809	16.075	10.43	3.12953	7.6139	0.128	5.775	10.983	2.896	1.145	0.251	NA	NA	NA	NA	0.1488	0.1383	98.6451	0.8743	0.1802	5.9191	NA	NA	0.082	0.468	0.0345	0.23	0.248	0.382965	0.239275	0.0665	0.143	0.194
12MK-JFL-0019B	10.58052/IEAVO05BU	Makushin	Pakushin (side cone)	No	Paku-20-MI1	x	crack, bubble	103.91	AVG	Paku-20-MI1	Paku-20	Paku-20	Paku-20	MI	Olivine	50.068	0.812	16.849	10.118	3.03592	7.38614	0.172	6.152	11.486	2.897	1.067	0.134	NA	NA	NA	NA	0.1171	0.0962	99.9683	0.819	0.1626	6.1973	NA	NA	0.0823	0.061	0.004	0.101	0.172	0.41206	0.32848	0.013	0.154	0.051
Virgin1A	TAP00006B	Shishaldin	Virgin cone (side cone)	No	VirA1-1-MI1	x	dark	216.319	AVG	VirA1-1-MI1	AVG	VirA1-1-MI1 AVG	VirA1-1	MI	Olivine	49.154	1.475	15.098	12.011	4.00435	8.4077	0.138	5.714	7.974	3.214	0.586	0.265	NA	NA	NA	NA	0.1509	0.0719	95.8518	1.5551	0.1851	5.9767	NA	NA	0.105	0.26	0.026	0.001	0.304	0.57481	0.41848	0.015	0.017	0.024
Virgin1A	TAP00006B	Shishaldin	Virgin cone (side cone)	No	VirA1-1-MI2	xx	tiny bubble	62.0438	VirA1-1-MI2	VirA1-1-MI2	VirA1-1-MI2	VirA1-1-MI2	VirA1-1/2	MI	Olivine	48.003	1.01	17.965	12.173	4.05836	8.5211	0.273	5.678	9.041	2.623	0.244	0.147	NA	NA	NA	NA	0.0633	0.0311	97.2514	1.0776	0.1879	5.6208	NA	NA	0.0416	0.458	0.0365	0.246	0.267	0.41516	0.26129	0.0675	0.142	0.1755
Virgin1A	TAP00006B	Shishaldin	Virgin cone (side cone)	No	VirA1-13-MI1	xx	bubble	NA	VirA1-13-MI1	VirA1-13-MI1	VirA1-13-MI1	VirA1-13-MI1	VirA1-13	MI	Olivine	47.835	0.715	13.394	7.494	2.49842	5.2458	0.084	6.979	18.509	1.69	0.633	0.113	NA	NA	NA	NA	0.345	0.1	97.891	0.7569	0.1216	6.4239	NA	NA	0.0572	0.453	0.0325	0.2075	0.2105	0.311675	0.18533	0.064	0.1565	0.2535
SEG-07-06	10.58052/TAP00008M	Seguam	Seguam 1977	No	SEG07-18-MI1	x	bubble, oxide	170.086	AVG	SEG07-18-MI1	AVG	SEG07-18-MI1 AVG	SEG07-18	MI	Olivine	48.169	0.79	16.797	8.285	1.74935	6.71085	0.082	6.984	10.697	2.404	0.375	0.119	NA	NA	NA	NA	0.1686	0.0856	94.9562	0.847	0.1482	7.077	NA	NA	0.0447	0.173	0.004	0.054	0.149	0.28163	0.20499	0.028	0.202	0.05
SEG-07-06	10.58052/TAP00008M	Seguam	Seguam 1977	No	SEG07-16-MI1	xx	bubble	65.8498	SEG07-16-MI1	SEG07-16-MI1	AVG	SEG07-16-MI1 AVG	SEG07-16	MI	Olivine	49.68	0.672	17.367	8.423	1.77849	6.82263	0.103	6.535	10.069	2.31	0.337	0.082	NA	NA	NA	NA	0.0749	0.0534	95.7063	0.7259	0.1502	6.0736	NA	NA	0.0331	0.468	0.032	0.24	0.2235	0.33306	0.19967	0.0625	0.15	0.186
SEG-07-06	10.58052/TAP00008M	Seguam	Seguam 1977	No	SEG07-15-MI1	xx	bubble	156.361	SEG07-15-MI1	SEG07-15-MI1	NA	SEG07-15-MI1	SEG07-15	MI	Olivine	49.504	0.68	17.357	8.324	1.75759	6.74244	0.158	6.61	10.04	2.349	0.298	0.115	NA	NA	NA	NA	0.0797	0.0501	95.5648	0.7388	0.1476	6.8209	NA	NA	0.0289	0.467	0.0325	0.2395	0.2225	0.331375	0.19852	0.0615	0.151	0.186
SEG-07-06	10.58052/TAP00008M	Seguam	Seguam 1977	No	SEG07-14-MI1	xx	bubble	66.3191	SEG07-14-MI1	SEG07-14-MI1	NA	NA	SEG07-14	MI	Olivine	55.613	1.056	14.973	9.663	2.04031	7.82703	0.19	4.601	7.018	3.459	0.867	0.17	NA	NA	NA	NA	0.0673	0.069	97.7463	1.1319	0.1775	4.642	NA	NA	0.0777	0.5035	0.037	0.22	0.24	0.359635	0.21709	0.067	0.1265	0.1555
SEG-07-06	10.58052/TAP00008M	Seguam	Seguam 1977	No	SEG07-10-MI1	x	crack, bubble	NA	SEG07-10-MI1	SEG07-10-MI1	NA	NA	SEG07-10	MI	Olivine	52.908	0.825	16.549	7.415	1.56566	6.00615	0.062	5.76	8.554	2.803	0.531	0.114	NA	NA	NA	NA	0.062	0.0608	95.6438	0.8964	0.1277	5.6188	NA	NA	0.0573	0.488	0.034	0.233	0.2115	0.313495	0.186675	0.0595	0.141	0.1715
SEG-07-06	10.58052/TAP00008M	Seguam	Seguam 1977	No	SEG07-12-MI1	xx		56.8451	SEG07-12-MI1	SEG07-12-MI1	NA	NA	SEG07-12	MI	Olivine	47.876	0.655	18.125	8.479	1.79032	6.86799	0.088	5.293	10.98	2.312	0.285	0.093	NA	NA	NA	NA	0.1042	0.0627	94.3529	0.6903	0.1475	5.2308	NA	NA	0.0336	0.4565	0.0315	0.246	0.224	0.33392	0.200275	0.0595	0.136	0.1945
SEG-07-06	10.58052/TAP00008M	Seguam	Seguam 1977	No	SEG07-13-MI1	xx	bubble	149.062	SEG07-13-MI1	SEG07-13-MI1	SEG07-13-MI1	SEG07-13-MI1	SEG07-13	MI	Olivine	48.755	0.617	17.047	8.336	1.76012	6.75216	0.15	6.74	10.334	2.36	0.311	0.056	NA	NA	NA	NA	0.0908	0.0564	94.8532	0.6438	0.1554	6.7612	NA	NA	0.0307	0.462	0.0315	0.2375	0.2235	0.332785	0.199305	0.066	0.153	0.1885
SEG-07-06	10.58052/TAP00008M	Seguam	Seguam 1977	No	SEG07-13-MI2	xx	bubble	120.177	AVG	AVG	SEG07-13-MI2	SEG07-13-MI2	SEG07-13	MI	Olivine	49.056	0.622	17.886	8.682	1.83318	7.03242	0.185	7.024	10.156	2.179	0.268	0.064	NA	NA	NA	NA	0.0875	0.0586	96.2681	0.6432	0.14843	6.71927	NA	NA	0.0232	0.029	0.029	0.054	0.057	0.20948	0.17967	0.013	0.028	0.187
SEG-07-06	10.58052/TAP00008M	Seguam	Seguam 1977	No	SEG07-13-MI3	xx	bubble	NA	SEG07-13-MI3	SEG07-13-MI3	NA	NA	SEG07-13	MI	Olivine	47.369	0.559	16.243	8.131	1.71684	6.58611	0.212	5.461	9.686	2.55	0.401	0.159	NA	NA	NA	NA	0.0903	0.0509	90.9122	0.6191	0.1454	6.0158	NA	NA	0.0382	0.4535	0.03	0.2305	0.22	0.327345	0.195875	0.063	0.1385	0.1825
SEG-07-06	10.58052/TAP00008M	Seguam	Seguam 1977	No	SEG07-1-MI1	xx		76.1731	SEG07-1-MI1	SEG07-1-MI1	SEG07-1-MI1	SEG07-1-MI1	SEG07-1	MI	Olivine	48.461	0.612	17.072	8.868	1.87245	7.18308	0.147	7.546	10.073	2.236	0.307	0.089	NA	NA	NA	NA	0.0739	0.0559	95.5408	0.6291	0.1565	7.6215	NA	NA	0.0318	0.461	0.031	0.2385	0.229	0.342005	0.2056	0.062	0.1615	0.1865
SEG-07-06	10.58052/TAP00008M	Seguam	Seguam 1977	No	SEG07-2-MI1	xx	bubble	49.1387	SEG07-2-MI1	NA	SEG07-2-MI1	SEG07-2-MI1	SEG07-2	MI	Olivine	48.301	0.605	17.151	8.888	1.87667	7.19928	0.11	6.31	10.508	2.274	0.316	0.108	NA	NA	NA	NA	NA	NA	94.571	NA	NA	NA	NA	NA	NA	0.4595	0.031	0.2385	0.2295	0.342755	0.20605	0.0605	0.148	0.19
SEG-07-06	10.58052/TAP00008M	Seguam	Seguam 1977	No	SEG07-3-MI1	xx	bubble	71.1394	SEG07-3-MI1	SEG07-3-MI1	SEG07-3-MI1	SEG07-3-MI1	SEG07-3	MI	Olivine	47.917	0.694	17.45	9.185	1.93939	7.43985	0.135	6.081	10.839	2.229	0.249	0.107	NA	NA	NA	NA	0.099	0.0573	95.0423	0.6787	0.1583	6.6509	NA	NA	0.0363	0.457	0.032	0.2405	0.234	0.34987	0.21062	0.0585	0.1455	0.193
SEG-07-06	10.58052/TAP00008M	Seguam	Seguam 1977	No	SEG07-4-MI1	xx	bubble	121.481	SEG07-4-MI1	SEG07-4-MI1	SEG07-4-MI1	SEG07-4-MI1	SEG07-4	MI	Olivine	52.177	0.857	16.455	7.006	1.4793	5.67486	0.158	5.086	9.274	2.946	0.594	0.128	NA	NA	NA	NA	0.057	0.0536	94.7916	0.894	0.1331	5.9044	NA	NA	0.0469	0.4825	0.0345	0.2315	0.205	0.30334	0.180225	0.064	0.1325	0.1785
SEG-07-06	10.58052/TAP00008M	Seguam	Seguam 1977	No	SEG07-5-MI1	xx	bubble	180.657	AVG	SEG07-5-MI1	SEG07-5-MI1	SEG07-5-MI1	SEG07-5	MI	Olivine	48.795	0.66	16.834	8.252	1.74239	6.68412	0.136	6.403	9.588	2.519	0.372	0.033	NA	NA	NA	NA	0.0944	0.0594	93.7458	0.6803	0.1438	6.913	NA	NA	0.0241	0.445	0.025	0.096	0.035	0.19012	0.16746	0.024	0.089	0.246
SEG-07-06	10.58052/TAP00008M	Seguam	Seguam 1977	No	SEG07-7-MI1	xx	bubble	195.326	SEG07-7-MI1	SEG07-7-MI1	SEG07-7-MI1	SEG07-7-MI1	SEG07-7	MI	Olivine	48.636	1.267	16.855	8.58	1.81164	6.9498	0.154	5.381	9.037	3.131	0.555	0.172	NA	NA	NA	NA	0.2229	0.1292	94.1201	1.2756	0.1476	7.2461	NA	NA	0.0329	0.4615	0.0395	0.236	0.226	0.33698	0.20217	0.0595	0.1375	0.176
SEG-07-06	10.58052/TAP00008M	Seguam	Seguam 1977	No	SEG07-6-MI1	xx	bubble	95.5017	SEG07-6-MI1	SEG07-6-MI1	SEG07-6-MI1	SEG07-6-MI1	SEG07-6	MI	Olivine	50.294	0.944	14.509	12.09	2.55277	9.7929	0.222	5.479	8.357	2.81	0.567	0.246	NA	NA	NA	NA	0.0832	0.0632	95.6644	1.0833	0.2025	5.7836	NA	NA	0.089	0.471	0.0365	0.2185	0.2665	0.404115	0.247415	0.0665	0.14	0.169
SEG-07-06	10.58052/TAP00008M	Seguam	Seguam 1977	No	SEG07-6-GM1	xx		NA	SEG07-6-GM1	SEG07-6-GM1	AVG	SEG07-6-GM1 AVG	NA	Matrix	None	53.359	0.922	19.043	7.754	1.63723	6.28074	0.154	2.857	10.146	3.421	0.592	0.099	NA	NA	NA	NA	0.0047	0.0436	98.3953	0.7668	0.1115	2.4074	NA	NA	0.0437	0.4905	0.035	0.2505	0.2155	0.32001	0.191	0.059	0.1015	0.1875
SH15-DJR_63	TAP00005C	Shishaldin	Shishaldin 1999	No	SHI5-1_MI1	xx		74.7132	SHI5-1_MI1	SHI5-1-MI1	NA	NA	SHI5-1	MI	Olivine	49.599	3.33	13.02	15.454	2.5761	13.1359	0.311	3.708	8.098	3.476	1.307	0.861	NA	NA	NA	NA	0.0072	0.0538	99.225	3.4585	0.2982	3.7511	NA	NA	0.4719	0.4655	0.0595	0.206	0.301	0.47141	0.2989	0.076	0.1165	0.1655
v	TAP00005C	Shishaldin	Shishaldin 1999	No	SHI5-4_MI1	xx		100.626	SHI5-4_MI1	SHI5-4-MI1	SHI5-4_MI1	SHI5-4_MI1	SHI5-4	MI	Olivine	51.108	2.837	13.608	13.23	2.20537	11.2455	0.308	3.962	7.63	3.289	1.598	1.178	NA	NA	NA	NA	0.0397	0.0746	98.8623	2.9539	0.2708	4.0193	NA	NA	0.58	0.4745	0.0555	0.21	0.2785	0.431985	0.271185	0.0695	0.1205	0.1615
SH15-DJR_63	TAP00005C	Shishaldin	Shishaldin 1999	No	SHI5-4_MI3	xx	bubble	41.5589	SHI5-4_MI3	SHI5-4-MI3	SHI5-4_MI3	SHI5-4_MI3	SHI5-4	MI	Olivine	49.977	2.841	13.519	14.513	2.41924	12.3361	0.301	4.095	7.847	3.268	1.301	1.037	NA	NA	NA	NA	0.0589	0.0687	98.8266	2.9924	0.2903	3.8349	NA	NA	0.5205	0.468	0.0555	0.2095	0.2915	0.45472	0.28715	0.0685	0.1225	0.1635
SH15-DJR_63	TAP00005C	Shishaldin	Shishaldin 1999	No	SHI5-6_MI1	xx		242.961	AVG	SHI5-6-MI1	SHI5-6_MI1	SHI5-6_MI1 AVG	SHI5-6	MI	Olivine	52.131	3.249	12.454	14.652	2.44242	12.4542	0.252	3.335	7.273	3.371	1.603	1.18	NA	NA	NA	NA	0.0056	0.0655	99.5711	3.2985	0.293	3.3907	NA	NA	0.5737	0.122	0.051	0.095	0.119	0.36902	0.31001	0.008	0.071	0.187
SH15-DJR_63	TAP00005C	Shishaldin	Shishaldin 1999	No	SHI5-7_MI1	xx	irregular	NA	SHI5-7_MI1	NA	SHI5-7_MI1	SHI5-7_MI1	SHI5-7	MI	Olivine	52.138	3.496	13.438	14.058	2.3434	11.9493	0.174	3.012	8.352	3.355	1.489	1.253	NA	NA	NA	NA	NA	NA	100.765	NA	NA	NA	NA	NA	NA	0.4805	0.061	0.208	0.2875	0.44748	0.281925	0.069	0.1045	0.169
SH15-DJR_63	TAP00005C	Shishaldin	Shishaldin 1999	No	SHI5-7_MI2	xx	irregular	NA	SHI5-7_MI2	SHI5-7-MI2	SHI5-7_MI2	NA	SHI5-7	MI	Olivine	51.584	3.186	12.951	14.554	2.42608	12.3709	0.264	3.277	8.42	3.276	1.27	0.836	NA	NA	NA	NA	0.0272	0.0802	99.7254	3.4906	0.2893	2.9748	NA	NA	0.4524	0.4775	0.0585	0.204	0.2925	0.456245	0.28809	0.073	0.111	0.169
SH15-DJR_63	TAP00005C	Shishaldin	Shishaldin 1999	No	SHI5-8_MI1	xx	irregular	NA	SHI5-8_MI1	SHI5-8-MI1	SHI5-8_MI1	SHI5-8_MI1	SHI5-8	MI	Olivine	51.351	3.082	11.992	12.904	2.15103	10.9684	0.305	3.873	8.203	2.947	1.55	1.462	NA	NA	NA	NA	0.0079	0.0689	97.7458	3.3692	0.2457	3.8444	NA	NA	0.6982	0.4755	0.058	0.196	0.2755	0.426645	0.267375	0.0705	0.1195	0.167
SH15-DJR_63	TAP00005C	Shishaldin	Shishaldin 1999	No	SHI5-8_MI2	xx	irregular	NA	SHI5-8_MI2	NA	NA	NA	SHI5-8	MI	Olivine	51.212	2.988	12.318	12.777	2.12986	10.8605	0.279	3.031	9.56	2.699	1.405	1.459	NA	NA	NA	NA	NA	NA	97.728	NA	NA	NA	NA	NA	NA	0.474	0.057	0.198	0.2745	0.424795	0.26602	0.0715	0.1065	0.18
SH15-DJR_63	TAP00005C	Shishaldin	Shishaldin 1999	No	SHI5-9_MI1	xx		82.9927	SHI5-9_MI1	SHI5-9-MI1	SHI5-9_MI1	SHI5-9_MI1	SHI5-9	MI	Olivine	50.982	3.368	12.187	14.976	2.49642	12.7296	0.264	3.986	7.37	3.273	1.3	1.109	NA	NA	NA	NA	0.0073	0.0525	98.8748	3.5492	0.2746	4.1327	NA	NA	0.5544	0.4735	0.06	0.198	0.297	0.46405	0.29353	0.071	0.122	0.1585
SH15-DJR_63	TAP00005C	Shishaldin	Shishaldin 1999	No	SHI5-11_MI1	xx		48.3107	SHI5-11_MI1	SHI5-11-MI1	NA	NA	SHI5-11	MI	Olivine	48.013	2.271	15.437	13.506	2.25138	11.4801	0.228	4.565	8.247	3.205	0.703	0.564	NA	NA	NA	NA	0.1197	0.0731	96.9318	2.5176	0.2263	3.5121	NA	NA	0.3006	0.4565	0.05	0.226	0.282	0.43783	0.27513	0.072	0.1295	0.168
SH15-DJR_63	TAP00005C	Shishaldin	Shishaldin 1999	No	SHI5-12_MI1	xx		NA	SHI5-12_MI1	SHI5-12-MI1	NA	NA	SHI5-12-1	MI	Olivine	51.951	2.842	11.614	14.246	2.37474	12.1091	0.254	3.327	8.387	2.714	1.174	1.117	NA	NA	NA	NA	0.0061	0.0604	97.6925	2.9286	0.3066	3.3359	NA	NA	0.5048	0.479	0.0555	0.1925	0.29	0.451625	0.284705	0.075	0.11	0.169
SH15-DJR_63	TAP00005C	Shishaldin	Shishaldin 1999	No	SHI5-12_MI2	xx		114.595	SHI5-12_MI2	SHI5-12-MI2	NA	NA	SHI5-12-2	MI	Olivine	47.341	2.202	17.112	13.634	2.27272	11.5889	0.293	4.137	9.86	3.364	0.588	0.577	NA	NA	NA	NA	0.1339	0.084	99.3259	2.3131	0.2236	3.9197	NA	NA	0.239	0.4525	0.0495	0.2395	0.283	0.43969	0.2765	0.068	0.1225	0.183
SH15-DJR_63	TAP00005C	Shishaldin	Shishaldin 1999	No	SHI5-14_MI1	xx		67.049	SHI5-14_MI1	SHI5-14-MI1	SHI5-14_MI1	NA	SHI5-14	MI	Olivine	53.002	2.11	11.68	14.776	2.46309	12.5596	0.319	3.719	7.475	2.736	1.158	0.934	NA	NA	NA	NA	0.0402	0.0704	98.0196	2.417	0.2903	3.1955	NA	NA	0.5173	0.486	0.049	0.1935	0.2945	0.45985	0.29068	0.0755	0.1165	0.1595
SH15-DJR_63	TAP00005C	Shishaldin	Shishaldin 1999	No	SHI5-16_EMB1	x		NA	SHI5-16_EMB1	SHI5-16-EMB1	NA	NA	NA	Embayment	Olivine	48.63	2.289	18.344	12.281	2.04718	10.4389	0.233	3.093	9.879	3.525	0.854	0.49	NA	NA	NA	NA	0.1306	0.0788	99.8274	2.3709	0.2053	2.7834	NA	NA	0.2842	0.4605	0.0505	0.2475	0.269	0.4154	0.259545	0.072	0.106	0.1835
SH15-DJR_63	TAP00005C	Shishaldin	Shishaldin 1999	No	SHI5-16_MI1	x		NA	SHI5-16_MI1	SHI5-16-MI1	NA	NA	SHI5-16	MI	Olivine	53.001	1.703	16.442	10.399	1.73346	8.83915	0.175	2.647	8.734	3.449	0.913	0.645	NA	NA	NA	NA	0.014	0.0417	98.1637	1.765	0.2042	2.6741	NA	NA	0.3049	0.487	0.0445	0.231	0.2475	0.37903	0.234675	0.0625	0.098	0.1725
SH15-DJR_63	TAP00005C	Shishaldin	Shishaldin 1999	No	SHI5-15_EMB1	xx		NA	SHI5-15_EMB1	NA	NA	NA	NA	Embayment	Olivine	50.148	2.961	14.604	13.825	2.30456	11.7513	0.326	3.374	8.6	3.579	0.913	0.725	NA	NA	NA	NA	NA	NA	99.055	NA	NA	NA	NA	NA	NA	0.469	0.0565	0.2185	0.2855	0.443845	0.27929	0.0735	0.112	0.171
SH15-DJR_63	TAP00005C	Shishaldin	Shishaldin 1999	No	SHI5-15_EMB2	xx		NA	SHI5-15_EMB2	SHI5-15-EMB2	NA	NA	NA	Embayment	Olivine	51.311	2.657	15.187	13.405	2.23455	11.3942	0.218	4.034	7.836	3.027	0.91	0.738	NA	NA	NA	NA	0.031	0.0739	99.4279	2.8159	0.2421	4.1036	NA	NA	0.3213	0.4765	0.0535	0.2225	0.2815	0.43676	0.274265	0.072	0.121	0.1635
Virgin1A	TAP00006B	Shishaldin	Virgin cone (side cone)	No	VirA1-2_MI1	xx	bubble	152.1	VirA1-2_MI1	VirA1-2-MI1	AVG	VirA1-2-MI1 AVG	VirA1-2	MI	Olivine	45.994	1.037	15.701	6.794	2.26505	4.7558	0.121	7.45	15.121	2.001	0.78	0.21	NA	NA	NA	NA	0.4437	0.1135	95.7662	1.1316	0.1151	6.4895	NA	NA	0.0888	0.443	0.037	0.2265	0.202	0.2965	0.174295	0.0615	0.1605	0.2285
Virgin1A	TAP00006B	Shishaldin	Virgin cone (side cone)	No	VirA1-3_MI1	xx	bubble	171.922	VirA1-3_MI1	VirA1-3-MI1	VirA1-3-MI1	VirA1-3-MI1	VirA1-3	MI	Olivine	45.28	0.686	14.555	6.871	2.29072	4.8097	0.073	7.126	15.94	2.054	0.934	0.076	NA	NA	NA	NA	0.5982	0.1406	94.3338	0.7613	0.1174	7.3242	NA	NA	0.0606	0.438	0.033	0.218	0.203	0.29824	0.17554	0.058	0.1565	0.235
Virgin1A	TAP00006B	Shishaldin	Virgin cone (side cone)	No	VirA1-4_MI1	xx	bubble	51.8824	VirA1-4_MI1	VirA1-4-MI1	NA	NA	VirA1-4	MI	Olivine	45.551	1.052	16.744	8.5	2.83382	5.95	0.095	6.653	14.345	1.96	0.65	0.089	NA	NA	NA	NA	0.5577	0.1126	96.3093	1.1047	0.1282	6.1137	NA	NA	0.0787	0.441	0.037	0.2355	0.2255	0.337115	0.20291	0.061	0.152	0.2225
Virgin1A	TAP00006B	Shishaldin	Virgin cone (side cone)	No	VirA1-9-MI1	xx	bubble	132.182	AVG	VirA1-9-MI1	VirA1-9-MI1	VirA1-9-MI1	VirA1-9	MI	Olivine	45.202	0.774	15.001	6.41	2.13703	4.487	0.121	7.157	16.129	2.15	0.907	0.117	NA	NA	NA	NA	0.528	0.1495	94.6455	0.8324	0.0968	6.3902	NA	NA	0.0745	0.002	0.002	0.084	0.045	0.22225	0.19486	0.047	0.121	0.054
Virgin1A	TAP00006B	Shishaldin	Virgin cone (side cone)	No	VirA1-10_MI1	xx	oxide	210.933	VirA1-10_MI1	VirA1-10-MI1	AVG	VirA1-10-MI1 AVG	VirA1-10	MI	Olivine	45.924	0.762	15.326	5.833	1.94466	4.0831	0.11	7.236	16.358	2.226	1.032	0.185	NA	NA	NA	NA	0.5165	0.1396	95.6481	0.8348	0.0979	7.5572	NA	NA	0.0645	0.4425	0.033	0.2235	0.188	0.27293	0.15803	0.061	0.1575	0.2385
Virgin1A	TAP00006B	Shishaldin	Virgin cone (side cone)	No	VirA1-11_MI1	xx	bubble	85.147	VirA1-11_MI1	VirA1-11-MI1	VirA1-11-MI1	VirA1-11-MI1	VirA1-11	MI	Olivine	47.488	1.064	17.611	6.076	2.02568	4.2532	0.107	6.512	13.89	2.197	0.805	0.186	NA	NA	NA	NA	0.3657	0.0945	96.3962	1.0243	0.1037	9.8082	NA	NA	0.0557	0.453	0.0375	0.2415	0.192	0.27945	0.16239	0.062	0.1485	0.219
Virgin1A	TAP00006B	Shishaldin	Virgin cone (side cone)	No	VirA1-17_MI1	xx	bubble	94.8752	VirA1-17_MI1	VirA1-17-MI1	VirA1-17-MI1	VirA1-17-MI1	VirA1-17	MI	Olivine	46.987	1.02	16.949	6.814	2.27172	4.7698	0.059	7.084	13.062	2.294	0.782	0.16	NA	NA	NA	NA	0.4387	0.0943	95.744	1.1176	0.1048	8.1744	NA	NA	0.0841	0.45	0.0365	0.237	0.2025	0.29725	0.174755	0.059	0.1565	0.212
Virgin1A	TAP00006B	Shishaldin	Virgin cone (side cone)	No	VirA1-16_MI1	xx	bubble	137.184	VirA1-16_MI1	AVG	VirA1-16-MI1	VirA1-16-MI1 AVG	VirA1-16	MI	Olivine	45.804	0.99	17.399	6.062	2.02101	4.2434	0.062	6.734	14.645	2.146	0.723	0.111	NA	NA	NA	NA	0.4522	0.1168	95.245	1.05425	0.10915	6.60615	NA	NA	0.0821	0.4425	0.037	0.24	0.192	0.279365	0.16227	0.0575	0.1515	0.225
Virgin1A	TAP00006B	Shishaldin	Virgin cone (side cone)	No	VirA1-15_MI1	xx	bubble	236.875	VirA1-15_MI1	Vir1A-15-MI1	VirA1-15-MI1	VirA1-15-MI1	VirA1-15	MI	Olivine	45.645	0.886	16.24	8.634	2.87849	6.0438	0.099	7.05	13.732	1.876	0.643	0.165	NA	NA	NA	NA	0.5082	0.0918	95.57	0.983	0.1274	7.0195	NA	NA	0.086	0.4415	0.035	0.2315	0.2265	0.33929	0.20472	0.065	0.157	0.2175
Virgin1A	TAP00006B	Shishaldin	Virgin cone (side cone)	No	VirA1-15_MI2	xx	bubble	60.8045	VirA1-15_MI2	VirA1-15-MI2	NA	NA	VirA1-15	MI	Olivine	46.787	0.818	16.154	6.905	2.30206	4.8335	0.117	6.658	15.833	2.087	0.824	0.114	NA	NA	NA	NA	0.5126	0.1388	96.9484	0.8546	0.1014	6.3479	NA	NA	0.0666	0.448	0.034	0.23	0.203	0.29846	0.17584	0.0575	0.151	0.234
Virgin1A	TAP00006B	Shishaldin	Virgin cone (side cone)	No	VirA1-15_MI3	xx	bubble, oxide	115.833	VirA1-15_MI3	VirA1-15-MI3	VirA1-15-MI3	VirA1-15-MI3	VirA1-15	MI	Olivine	43.851	1.057	18.202	7.655	2.5521	5.3585	0.165	6.994	12.762	2.399	0.797	0.199	NA	NA	NA	NA	0.42	0.1114	94.6124	1.137	0.1269	7.1759	NA	NA	0.0868	0.431	0.037	0.247	0.215	0.318345	0.1893	0.056	0.1555	0.2095
Virgin1A	TAP00006B	Shishaldin	Virgin cone (side cone)	No	VirA1-15_MI4	xx	bubble	47.8391	VirA1-15_MI4	NA	VirA1-15-MI4	VirA1-15-MI4	VirA1-15	MI	Olivine	44.125	0.923	15.19	7.537	2.51276	5.2759	0.092	6.488	16.045	2.014	0.797	0.18	NA	NA	NA	NA	NA	NA	93.391	NA	NA	NA	NA	NA	NA	0.4305	0.0355	0.2225	0.211	0.312585	0.186	0.06	0.15	0.2355
Virgin1A	TAP00006B	Shishaldin	Virgin cone (side cone)	No	VirA1-14_MI1	x	crack, bubble	108.561	VirA1-14_MI1	VirA1-14-MI1	VirA1-14-MI1	VirA1-14-MI1	VirA1-14	MI	Olivine	45.372	0.81	14.588	8.661	2.88749	6.0627	0.106	7.009	15.947	2.045	0.858	0.098	NA	NA	NA	NA	0.4608	0.1336	96.0884	0.8805	0.1313	6.1912	NA	NA	0.0513	0.439	0.034	0.218	0.2265	0.33948	0.20498	0.0605	0.1565	0.235
SEG-07-06	10.58052/TAP00008M	Seguam	Seguam 1977	No	SEG07-6-EMB1	xx	bubble	NA	NA	NA	SEG07-6-EMB1	SEG07-6-EMB1	NA	Embayment	Olivine	55.0484	1.3793	13.5008	11.3277	2.39181	9.17544	0.2186	3.9518	8.7938	3.1493	0.7891	0.1434	NA	NA	NA	NA	0.0243	0.0791	NA	NA	NA	NA	NA	NA	NA	0.23554	0.00847	0.10482	0.0485	0.14373	0.119895	0.0051	0.03847	0.041485
SEG-07-06	10.58052/TAP00008M	Seguam	Seguam 1977	No	SEG07-CPX3-MI1	xx	bubble	NA	SEG07-CPX3-MI1	SEG07-CPX3-MI1	SEG07-CPX3-MI1	SEG07-CPX3-MI1	SEG07-CPX3	MI	Clinopyroxene	55.0047	1.1366	14.6526	10.0954	2.13161	8.17727	0.1908	4.4149	8.8315	2.1647	0.586	0.1124	NA	NA	NA	NA	0.0136	0.0603	NA	NA	NA	NA	NA	NA	NA	0.235435	0.007925	0.10959	0.04435	0.12888	0.107155	0.00523	0.04034	0.04166
SEG-07-06	10.58052/TAP00008M	Seguam	Seguam 1977	No	SEG07-CPX3-MI2	xx	bubble	NA	SEG07-CPX3-MI2	SEG07-CPX3-MI2	SEG07-CPX3-MI2	SEG07-CPX3-MI2	SEG07-CPX3	MI	Clinopyroxene	54.3933	1.1385	14.0886	10.3951	2.19489	8.42003	0.2096	4.5678	8.5701	3.0352	0.583	0.1187	NA	NA	NA	NA	0.016	0.0573	NA	NA	NA	NA	NA	NA	NA	0.234045	0.00784	0.10751	0.045285	0.132435	0.110235	0.005165	0.04096	0.040925
SEG-07-06	10.58052/TAP00008M	Seguam	Seguam 1977	No	SEG07-CPX3-MI3	xx	bubble	NA	SEG07-CPX3-MI3	SEG07-CPX3-MI3	SEG07-CPX3-MI3	SEG07-CPX3-MI3	SEG07-CPX3	MI	Clinopyroxene	51.7716	1.1086	13.5229	9.9137	2.09325	8.0301	0.1997	4.7983	8.076	2.9062	0.5826	0.1175	NA	NA	NA	NA	0.0079	0.0588	NA	NA	NA	NA	NA	NA	NA	0.227785	0.00776	0.10595	0.043515	0.126535	0.105215	0.005195	0.042325	0.03967
Virgin1A	TAP00006B	Shishaldin	Virgin cone (side cone)	No	VirA1-17-MI2	xx	bubble	46.2155	NA	NA	VirA1-17-MI2	VirA1-17-MI2	VirA1-17	MI	Olivine	44.2303	0.8145	15.8048	6.5124	2.17117	4.55868	0.1025	5.6594	16.2316	2.1056	0.9364	0.1552	NA	NA	NA	NA	0.4276	0.1441	NA	NA	NA	NA	NA	NA	NA	0.206125	0.006755	0.114265	0.03046	0.116155	0.099985	0.00452	0.045355	0.06097
Virgin1A	TAP00006B	Shishaldin	Virgin cone (side cone)	No	VirA1-18-MI1	xx	bubble, oxide	73.3347	NA	NA	VirA1-18-MI1	VirA1-18-MI1	VirA1-18	MI	Olivine	44.2982	0.9549	16.4442	7.4329	2.47805	5.20303	0.11295	6.16025	16.3004	2.291	0.89675	0.1761	NA	NA	NA	NA	0.4084	0.1346	NA	NA	NA	NA	NA	NA	NA	0.329865	0.002475	0.182045	0.0169	0.126005	0.11212	0.000815	0.076825	0.03341
Virgin1A	TAP00006B	Shishaldin	Virgin cone (side cone)	No	VirA1-8-MI1	x	bubble, silicate	123.414	NA	NA	VirA1-8-MI1_AVG	VirA1-8-MI1 AVG	VirA1-8	MI	Olivine	45.2015	0.78295	14.6506	6.4607	2.15393	4.52249	0.10275	7.03285	16.0685	2.17325	0.9252	0.1427	NA	NA	NA	NA	0.4205	0.14055	NA	NA	NA	NA	NA	NA	NA	0.050415	0.003075	0.020505	0.003605	0.10781	0.096945	0.002085	0.016865	0.053845
VF18-AC4	TAP000081	Fuego	2018	No	VF-18-31-MIa	xx	bubble	NA	VF-18-31-MIa	VF-18-31-MIa	NA	NA	VF-31	MI	Olivine	52.2708	1.3472	18.8568	8.9622	1.79274	7.349	0.2119	2.7476	7.3033	5.3777	1.2224	0.3461	NA	NA	NA	NA	0.0801	0.1456	98.6461	0.9577	0.2145	3.1052	8.0678	1.0576	0.2476	0.464345	0.040545	0.39556	0.20243	0.3075	0.18864	0.052035	0.08134	0.218345
VF18-AC4	TAP000081	Fuego	2018	No	VF-18-33-MIa	xx		60.4379	AVG	VF-18-33-MIa	NA	NA	AVG	MI	Olivine	50.8187	0.80665	17.603	9.7284	1.94601	7.97729	0.18665	3.963	7.5447	4.43205	0.77805	0.121	NA	NA	NA	NA	0.1531	0.1365	95.9822	0.8135	0.1855	4.0306	7.7138	0.7926	0.2268	0.4534	0.01563	0.04723	0.07071	0.23891	0.20302	0.02143	0.04384	0.09405
VF18-AC4	TAP000081	Fuego	2018	No	VF-18-34-MIa	xx		66.9933	VF-18-34-MIa	VF-18-34-MIa	NA	NA	VF-34	MI	Olivine	51.6414	0.783	16.1348	10.2652	2.05339	8.41746	0.2117	3.7795	7.1517	3.9985	0.8962	0.2884	NA	NA	NA	NA	0.1142	0.1268	95.1504	0.7929	0.2176	3.9247	7.1945	0.9347	0.3278	0.460705	0.032535	0.348415	0.21626	0.33107	0.2049	0.053845	0.094355	0.216945
AGRI-19-02	10.58052/KAK000017	Agrigan	NA	No	AGR-13-MIa	xx	bubble	227.277	AVG	AVG	NA	NA	AVG	MI	Olivine	45.4886	0.70482	17.6393	9.71366	2.6987	7.28525	0.2154	4.50174	12.3646	2.12174	0.57208	0.1746	NA	NA	NA	NA	0.14567	0.07607	93.4966	0.73397	0.19277	4.63817	12.3719	0.5597	0.1274	0.16421	0.01842	0.18598	0.13298	0.28414	0.21838	0.00764	0.16263	0.1393
VF18-AC4	TAP000081	Fuego	2018	No	VF-18-37-MIa	xx		49.6235	VF-18-37-MIa	VF-18-37-MIa	NA	NA	VF-37	MI	Olivine	53.2213	1.263	17.6709	8.8504	1.77038	7.25733	0.1681	3.052	8.1785	4.9991	1.2406	0.2514	NA	NA	NA	NA	0.0554	0.1484	98.8951	1.2375	0.167	3.1403	8.1372	1.2506	0.254	0.46937	0.039295	0.37525	0.201465	0.305785	0.187415	0.05107	0.085815	0.23094
VF18-AC4	TAP000081	Fuego	2018	No	VF-18-39-MIa	xx	bubble, oxide	121.248	AVG	VF-18-39-MIa	NA	NA	VF-39	MI	Olivine	51.1861	0.99385	16.5101	10.0113	2.00259	8.20923	0.21825	3.8233	7.83865	3.98075	0.80725	0.27215	NA	NA	NA	NA	0.1157	0.143	95.6417	1.0564	0.1895	3.9961	7.8188	0.8302	0.2117	0.28631	0.01775	0.10776	0.16101	0.32102	0.23984	0.02864	0.26149	0.31728
VF18-AC4	TAP000081	Fuego	2018	No	VF-18-42-MIa	xx	bubble	85.8174	AVG	VF-18-42-MIa	NA	NA	VF-42	MI	Olivine	50.6623	1.1712	16.9208	9.91235	1.98281	8.12813	0.1749	4.202	7.24475	4.38305	0.9888	0.2761	NA	NA	NA	NA	0.1076	0.1303	95.9362	1.1915	0.1807	4.3304	7.4667	0.9476	0.2198	0.09758	0.02008	0.05367	0.01747	0.22174	0.19876	0.00424	0.13845	0.05268
VF18-AC4	TAP000081	Fuego	2018	No	VF-18-43-MIa	xx	bubble	118.824	AVG	VF-18-43-MIa	NA	NA	VF-43	MI	Olivine	54.057	1.03313	18.5282	8.22687	1.64565	6.74603	0.1657	2.86667	7.02077	5.09577	1.4356	0.30907	NA	NA	NA	NA	0.0671	0.1575	98.7388	1.0358	0.1531	2.8585	7.1137	1.4421	0.3406	0.25186	0.03152	0.37457	0.11857	0.24994	0.19112	0.01731	0.01684	0.10579
VF18-AC4	TAP000081	Fuego	2018	No	VF-18-43-MIb	xx	bubble	77.411	VF-18-43-MIb	NA	NA	NA	VF-43	MI	Olivine	51.628	1.3608	18.927	8.8684	1.77398	7.27209	0.1804	3.2414	7.7865	5.1564	1.1578	0.3263	NA	NA	NA	NA	NA	NA	98.6331	NA	NA	NA	NA	NA	NA	0.461775	0.040545	0.39707	0.201595	0.306025	0.187595	0.051325	0.08764	0.22611
VF18-AC4	TAP000081	Fuego	2018	No	VF-18-44-MIa	xx		NA	VF-18-44-MIa	VF-18-44-MIa	NA	NA	VF-44	MI	Olivine	50.2891	1.5037	19.6202	9.5611	1.91255	7.8401	0.1882	3.3884	8.3253	4.5666	1.0147	0.1981	NA	NA	NA	NA	0.0914	0.1381	98.6552	1.5639	0.1813	3.4588	8.5983	1.054	0.2547	0.45429	0.042295	0.408785	0.208285	0.317635	0.195735	0.048485	0.08963	0.23227
AGRI-19-02	10.58052/KAK000017	Agrigan	NA	No	AGR-6-MIc	xx	bubble, oxide	27.7875	AGR-6-MIc	AGR-6-MIc	NA	NA	AGR-6c	MI	Olivine	47.0422	0.8977	18.7306	8.8181	2.44989	6.61358	0.1377	3.1414	13.8751	1.7676	0.3788	0.247	NA	NA	NA	NA	0.153	0.0773	95.0361	0.9055	0.1712	2.8962	14.0775	0.3748	0.1335	0.43418	0.034705	0.393105	0.201145	0.2961	0.17474	0.048615	0.08507	0.29873
AGRI-19-02	10.58052/KAK000017	Agrigan	NA	No	AGR-11_MIa	xx	bubble	91.4964	AVG	AGR-11-MIa	NA	NA	AVG	MI	Olivine	47.8471	0.82227	17.1042	8.7927	2.44283	6.59453	0.19073	4.20557	12.1129	2.43383	0.61053	0.20593	NA	NA	NA	NA	0.1041	0.0893	94.3259	0.8111	0.188	4.4212	12.4021	0.5896	0.1551	0.20924	0.02098	0.06041	0.20183	0.34175	0.23203	0.01803	0.10034	0.0463
AGRI-19-02	10.58052/KAK000017	Agrigan	NA	No	AGR-15_MIa	xx	bubble	162.987	AVG	AGR-15-MIa	NA	NA	AGR-15	MI	Olivine	45.7279	0.60863	17.6092	9.60333	2.66805	7.2025	0.21137	5.0922	12.5922	1.88657	0.4162	0.1152	NA	NA	NA	NA	0.1251	0.0781	93.8629	0.625	0.198	5.0739	12.6865	0.4083	0.0924	0.21659	0.01201	0.20571	0.19957	0.34987	0.2435	0.02654	0.0745	0.28366
AGRI-19-02	10.58052/KAK000017	Agrigan	NA	No	AGR-17_MIa	xx	bubble	141.98	AVG	AGR-17-MIa	NA	NA	AGR-17	MI	Olivine	48.5212	0.8773	17.1875	9.17563	2.54922	6.88173	0.19613	4.124	12.088	2.3944	0.6389	0.18477	NA	NA	NA	NA	0.1115	0.0944	95.3878	0.8854	0.1899	4.4079	11.9185	0.6348	0.1806	0.28177	0.01326	0.10241	0.16853	0.31048	0.22283	0.02874	0.46986	0.46469
AGRI-19-02	10.58052/KAK000017	Agrigan	NA	No	AGR-18_MIa	xx		60.7014	AGR-18_MIa	AGR-18-MIa	NA	NA	AGR-18	MI	Olivine	44.8181	0.6352	17.9132	9.6753	2.68804	7.25648	0.2207	5.0364	12.9627	2.143	0.4002	0.0581	NA	NA	NA	NA	0.1323	0.0749	93.8628	0.6505	0.1941	5.1127	12.9035	0.4353	0.1242	0.422305	0.03137	0.37978	0.21034	0.311345	0.185065	0.052165	0.107375	0.288445
AGRI-19-02	10.58052/KAK000017	Agrigan	NA	No	AGR-19_MIa	xx	bubble	89.376	AVG	AGR-19-MIa	NA	NA	AGR-19	MI	Olivine	45.4008	0.7248	17.626	9.79425	2.72109	7.34569	0.27735	4.80175	12.8259	2.21535	0.49235	0.13085	NA	NA	NA	NA	0.1316	0.079	94.2895	0.7218	0.1974	4.7866	12.7815	0.4727	0.1307	0.2057	0.02546	0.02036	0.10713	0.26369	0.21172	0.01124	0.11787	0.00509
AGRI-19-02	10.58052/KAK000017	Agrigan	NA	No	AGR-20_MIa	x	strange ol-glass interface	95.4503	AGR-20_MIa	AGR-20-MIa	NA	NA	AGR-20	MI	Olivine	46.4577	0.7193	17.8873	8.9961	2.49934	6.74708	0.215	3.64	13.0735	2.0014	0.4659	0.1054	NA	NA	NA	NA	0.163	0.0858	93.5616	0.7432	0.1966	3.4906	13.2626	0.4785	0.1328	0.431075	0.032035	0.37884	0.2032	0.299455	0.17697	0.05126	0.0922	0.290265
AGRI-19-02	10.58052/KAK000017	Agrigan	NA	No	AGR-21_MIa	xx	bubble	93.2955	AGR-21_MIa	AGR-21-MIa	NA	NA	AGR-21ab	MI	Olivine	46.0202	0.7198	17.8866	9.0372	2.51076	6.7779	0.2312	4.8282	12.1613	2.6428	0.6054	0.0778	NA	NA	NA	NA	0.0941	0.0902	94.2105	0.7121	0.1975	4.7833	12.098	0.6031	0.1357	0.42958	0.032535	0.37969	0.204165	0.30087	0.177805	0.04984	0.1053	0.28138
AGRI-19-02	10.58052/KAK000017	Agrigan	NA	No	AGR-21_MIb	xx	bubble	93.3987	AGR-21_MIb	AGR-21-MIb	NA	NA	AGR-21ab	MI	Olivine	46.4005	0.6591	18.1491	8.8644	2.46275	6.6483	0.1724	4.598	13.4404	2.1434	0.4448	0.0838	NA	NA	NA	NA	0.1224	0.0755	94.956	0.6925	0.199	4.532	13.4299	0.433	0.1016	0.431075	0.03162	0.38375	0.20166	0.296945	0.175305	0.051195	0.102235	0.294745
AGRI-19-02	10.58052/KAK000017	Agrigan	NA	No	AGR-21_MId	xx	bubble	29.5771	AGR-21_MId	AGR-21-MId	NA	NA	AGR-21d	MI	Olivine	46.9969	0.6915	18.3479	8.8347	2.4545	6.62603	0.1866	4.4041	13.0552	1.9594	0.4199	0.2025	NA	NA	NA	NA	0.1288	0.0817	95.0986	0.6943	0.1821	4.4648	13.1335	0.4373	0.0921	0.43482	0.03195	0.38696	0.201145	0.29616	0.174825	0.05107	0.10049	0.289985
AGRI-19-02	10.58052/KAK000017	Agrigan	NA	No	AGR-22_Emba	xx		NA	AVG	AVG	NA	NA	AGR-22	Embayment	Olivine	47.9343	0.81457	17.0452	9.65067	2.6812	7.238	0.24317	5.3075	9.5524	2.46283	0.68743	0.1794	NA	NA	NA	NA	0.09687	0.10133	93.8776	0.8238	0.21213	5.35987	9.7233	0.68967	0.19033	0.27237	0.02793	0.09545	0.03669	0.22047	0.19497	0.07033	0.064	0.4752
AGRI-19-02	10.58052/KAK000017	Agrigan	NA	No	AGR-22_MIa	xx		100	AVG	AGR-22-MIa	NA	NA	AGR-23	MI	Olivine	48.6164	0.8208	15.8715	9.6338	2.67651	7.22535	0.1875	4.82495	11.3594	2.418	0.58735	0.1558	NA	NA	NA	NA	0.0934	0.1034	94.4755	0.8244	0.1926	4.8052	11.5035	0.5993	0.1528	0.27323	0.00212	0.02079	0.04214	0.22198	0.19525	0.00141	0.0012	0.0116
AGRI-19-02	10.58052/KAK000017	Agrigan	NA	No	AGR-23_MIa	xx		47.0655	AGR-23_MIa	AGR-23-MIa	NA	NA	AGR-23	MI	Olivine	47.5843	0.866	17.4949	8.8442	2.45714	6.63315	0.1868	3.8258	11.0818	2.5797	0.781	0.5588	NA	NA	NA	NA	0.0285	0.0727	93.8033	0.8965	0.1936	4.0107	11.3654	0.7546	0.4931	0.43803	0.034205	0.37194	0.20185	0.297125	0.17533	0.051135	0.094025	0.26802
AGRI-19-02	10.58052/KAK000017	Agrigan	NA	No	AGR-25_MIa	xx	bubble	89.0665	AVG	AGR-25-MIa	NA	NA	AGR-25	MI	Olivine	48.6272	0.98	16.4687	9.9277	2.75816	7.44578	0.2098	4.2604	10.715	2.7788	0.81835	0.14585	NA	NA	NA	NA	0.1058	0.1116	94.9318	1.0002	0.2075	4.263	10.8706	0.808	0.1977	0.00587	0.00891	0.03083	0.16122	0.31439	0.23247	0.01881	0.03705	0.0432
04-GUG-11	10.58052/KAK000025	Guguan	NA	No	GUG-3_MIa	x	silicate along rim	95.9638	AVG	GUG-3-MIa	NA	NA	GUG-3	MI	Olivine	51.6332	1.0498	14.1555	13.031	3.76515	9.64294	0.2027	4.42365	8.05075	2.77955	0.78775	0.17875	NA	NA	NA	NA	0.0625	0.1117	96.2927	1.068	0.2661	4.5896	8.1598	0.754	0.1841	0.11858	0.01541	0.09298	0.32838	0.5385	0.35633	0.05275	0.14064	0.08818
04-GUG-11	10.58052/KAK000025	Guguan	NA	No	GUG-7-MIa	x	bubble, oxides along rim	71.8412	AVG	GUG-7-MIa	NA	NA	GUG-7	MI	Olivine	49.6292	1.05755	13.9985	13.4817	3.89538	9.97646	0.24745	4.0669	8.6832	2.5221	0.6377	0.1019	NA	NA	NA	NA	0.0821	0.1066	94.4262	1.0551	0.2764	4.107	8.7107	0.6049	0.1406	0.12297	0.00615	0.14545	0.34422	0.56236	0.37093	0.04957	0.2325	0.11229
04-GUG-11	10.58052/KAK000025	Guguan	NA	No	GUG-8-MIa	xx		43.3522	GUG-8-MIa	GUG-8-MIa	NA	NA	GUG-8	MI	Olivine	51.8221	0.8984	14.8185	12.8664	3.71759	9.52114	0.2929	4.0178	8.0568	2.8579	0.7367	0.1581	NA	NA	NA	NA	0.1015	0.1261	96.5255	0.919	0.2784	3.9321	8.1034	0.7601	0.148	0.461135	0.034705	0.32612	0.243085	0.365215	0.22116	0.053845	0.09726	0.22765
04-GUG-11	10.58052/KAK000025	Guguan	NA	No	GUG-10-MIa	x	crack	164.93	AVG	GUG-10-MIa	NA	NA	GUG-10	MI	Olivine	44.9293	0.69168	17.2804	9.21775	2.66336	6.82114	0.1788	5.9793	13.3871	1.69745	0.27238	0.11568	NA	NA	NA	NA	0.182	0.0666	93.7499	0.6863	0.1764	6.1021	13.4629	0.2537	0.0776	0.403	0.02665	0.11573	0.18902	0.33206	0.23141	0.04277	0.13899	0.18387
04-GUG-11	10.58052/KAK000025	Guguan	NA	No	GUG-11-MIb	xx	bubble	82.2073	GUG-11-MIb	GUG-11-MIb	NA	NA	GUG-11b	MI	Olivine	45.1211	0.807	17.2817	8.3241	2.40515	6.15983	0.1578	6.3153	13.7462	1.9007	0.2837	0.0944	NA	NA	NA	NA	0.1222	0.0805	94.032	0.7785	0.1672	8.1582	12.9848	0.306	0.0694	0.42327	0.03387	0.368635	0.19516	0.285225	0.16669	0.048165	0.119315	0.2967
04-GUG-11	10.58052/KAK000025	Guguan	NA	No	GUG-11-MIa	xx	bubble	73.9556	GUG-11-MIa	GUG-11-MIa	NA	NA	GUG-11a	MI	Olivine	45.6823	0.5709	17.7617	8.4691	2.44704	6.26713	0.1437	6.2851	13.6946	1.9139	0.1496	0.0868	NA	NA	NA	NA	0.0103	0.0232	94.7576	0.6267	0.1622	6.2578	13.8455	0.1396	0.0852	0.4268	0.030535	0.37723	0.195805	0.28659	0.16783	0.048485	0.118235	0.29642
04-GUG-11	10.58052/KAK000025	Guguan	NA	No	GUG-12-MIa	xx	silicate, bubble	203.043	AVG	GUG-12-MIa	NA	NA	GUG-12	MI	Olivine	49.3177	0.86	14.5175	12.4412	3.59474	9.20649	0.25715	4.68635	9.14175	2.5934	0.6757	0.1008	NA	NA	NA	NA	0.0887	0.104	94.5914	0.8676	0.2636	4.7435	9.2273	0.6737	0.1277	0.56696	0.02036	0.1422	0.06435	0.29048	0.25334	0.04278	0.10288	0.04292
04-GUG-11	10.58052/KAK000025	Guguan	NA	No	GUG-14-MIa	xx	bubble	60.8561	GUG-14-MIa	GUG-14-MIa	NA	NA	GUG-14	MI	Olivine	45.976	0.7843	17.408	8.5758	2.47787	6.34609	0.2248	5.8697	11.5471	2.4456	0.5481	0.3023	NA	NA	NA	NA	0.0462	0.0668	93.6817	0.8261	0.1513	5.8238	11.802	0.5366	0.2678	0.42915	0.03337	0.37128	0.19812	0.290005	0.16985	0.05055	0.11492	0.273195
04-GUG-11	10.58052/KAK000025	Guguan	NA	No	GUG-15-MIa	x	crack along rim?	89.9661	AVG	GUG-15-MIa	NA	NA	GUG-15	MI	Olivine	52.355	0.9714	14.1654	12.0727	3.48826	8.9338	0.2356	4.235	7.76435	2.99375	0.8172	0.09965	NA	NA	NA	NA	0.0598	0.1226	95.71	0.9943	0.2534	4.2688	7.8082	0.8167	0.1517	0.16419	0.02121	0.12021	0.05431	0.27863	0.24478	0.03988	0.01485	0.11971
04-GUG-11	10.58052/KAK000025	Guguan	NA	No	GUG-15-MIb	xx		35.6886	GUG-15-MIb	GUG-15-MIb	NA	NA	GUG-15	MI	Olivine	50.2819	1.1299	13.9272	13.1312	3.7941	9.71709	0.2411	3.9092	8.2195	2.7853	0.6346	0.2178	NA	NA	NA	NA	0.067	0.1227	94.4777	1.1596	0.2527	3.9939	8.4366	0.7002	0.1478	0.452365	0.03771	0.31063	0.24514	0.368985	0.223945	0.05339	0.096265	0.23059
04-GUG-11	10.58052/KAK000025	Guguan	NA	No	GUG-16-MIa	x	bubble, silicates	77.4674	AVG	GUG-16-MIa	NA	NA	GUG-16	MI	Olivine	52.2597	1.01175	14.8561	11.6372	3.36243	8.61153	0.23885	4.10145	8.11495	2.7201	0.7897	0.14945	NA	NA	NA	NA	0.0542	0.1193	95.8794	1.0447	0.2564	4.1985	8.1935	0.776	0.1564	0.55444	0.00346	0.04575	0.09815	0.29208	0.24381	0.00983	0.10147	0.12169
04-GUG-11	10.58052/KAK000025	Guguan	NA	No	GUG-17-MIa	xx		127.849	GUG-17-MIa	GUG-17-MIa	NA	NA	GUG-17	MI	Olivine	49.3987	0.4887	15.0875	13.8416	3.99936	10.2428	0.3289	3.2471	10.2867	2.0996	0.313	0.0713	NA	NA	NA	NA	0.1476	0.1008	95.1632	0.5046	0.2841	3.303	10.6122	0.3274	0.075	0.447335	0.02853	0.330655	0.25209	0.380945	0.23229	0.05578	0.0888	0.256825
04-GUG-11	10.58052/KAK000025	Guguan	NA	No	GUG-18-MIa	xx	oxide bubble	73.5946	AVG	GUG-18-MIa	NA	NA	GUG-18	MI	Olivine	52.1175	0.6611	15.9461	9.9784	2.88314	7.38402	0.19295	2.63065	9.74155	2.6126	0.55185	0.1522	NA	NA	NA	NA	0.1191	0.102	94.585	0.6902	0.2249	2.6426	9.9273	0.5683	0.1137	0.13675	0.02319	0.12438	0.13294	0.28803	0.2225	0.02425	0.05325	0.18194
SARI-15-04	10.58052/KAK000006	Sarigan	NA	No	SARI-1-MIa	x	irregular, bubble	NA	AVG	AVG	NA	NA	AVG	MI	Olivine	46.8525	0.65266	14.7705	8.94018	2.38445	6.79454	0.18218	6.62466	14.0354	1.6128	0.2517	0.06564	NA	NA	NA	NA	0.16393	0.06447	93.9881	0.64227	0.1638	6.636	14.0277	0.2534	0.04177	0.18587	0.02244	0.10146	0.08444	0.23103	0.18997	0.03488	0.0549	0.28776
SARI-15-04	10.58052/KAK000006	Sarigan	NA	No	SARI-2-MIa	xx	near edge, bubble	NA	AVG	AVG	NA	NA	AVG	MI	Olivine	46.9057	0.65725	15.5443	9.428	2.51456	7.16528	0.19815	6.56503	13.5633	1.54325	0.27015	0.05748	NA	NA	NA	NA	0.14703	0.0644	94.7375	0.64427	0.17727	6.63563	13.5674	0.26803	0.04703	0.18608	0.01206	0.07994	0.07921	0.23693	0.19794	0.03029	0.11822	0.18221
SARI-15-04	10.58052/KAK000006	Sarigan	NA	No	SARI-4-MIa	xx	bubble	129.087	AVG	SARI-4-MIa	NA	NA	SARI-4	MI	Olivine	46.2099	0.61975	15.6151	8.83805	2.35721	6.71692	0.2063	6.1653	14.0807	1.5439	0.247	0.0741	NA	NA	NA	NA	0.153	0.0603	93.6001	0.63	0.1735	6.7368	13.8386	0.2647	0.05	0.06343	0.03288	0.08471	0.08648	0.23056	0.18858	0.00297	0.86564	0.41528
SARI-15-04	10.58052/KAK000006	Sarigan	NA	No	SARI-6-MIa	xx	bubble	107.478	SARI-6-MIa	SARI-6-MIa	NA	NA	SARI-6	MI	Olivine	47.2578	0.6616	15.244	9.0887	2.42407	6.90741	0.1942	6.6557	13.7559	1.4709	0.2784	0.1081	NA	NA	NA	NA	0.1424	0.0688	94.7154	0.6308	0.178	6.7213	13.7974	0.2463	0.0477	0.43514	0.03145	0.33368	0.20365	0.301675	0.17949	0.04797	0.12213	0.29782
SARI-15-04	10.58052/KAK000006	Sarigan	NA	No	SARI-8-MIa	xx	bubble	116.36	SARI-8-MIa	SARI-8-MIa	NA	NA	SARI-8	MI	Olivine	46.8533	0.5663	14.8542	8.8067	2.34885	6.69309	0.1458	6.5578	13.598	1.616	0.2499	0.0931	NA	NA	NA	NA	0.1377	0.0577	93.3413	0.6151	0.1689	6.7033	13.8545	0.2255	0.0514	0.432895	0.02995	0.326875	0.20121	0.297415	0.176465	0.050485	0.12147	0.29607
SARI-15-04	10.58052/KAK000006	Sarigan	NA	No	SARI-11-MIa	xx	large bubble	255.441	AVG	SARI-11-MIa	NA	NA	SARI-11a	MI	Olivine	46.8834	0.6293	15.429	8.92063	2.37924	6.77968	0.15857	6.35447	13.8149	1.5095	0.26953	0.0502	NA	NA	NA	NA	0.1496	0.0722	94.0194	0.6307	0.1696	6.4179	13.7763	0.2737	0.0816	0.12562	0.01284	0.19632	0.16514	0.30405	0.21814	0.04374	0.0124	0.20437
SARI-15-04	10.58052/KAK000006	Sarigan	NA	No	SARI-12-MIa	xx	bubble	88.6539	AVG	SARI-12-MIa	NA	NA	SARI-12	MI	Olivine	45.9641	0.6774	14.8046	9.09247	2.42507	6.91027	0.18317	6.8191	14.1664	1.6295	0.2738	0.05427	NA	NA	NA	NA	0.1559	0.0637	93.6647	0.663	0.1697	6.8345	13.9909	0.2631	0.0765	0.34792	0.01506	0.01467	0.06247	0.2201	0.18795	0.0362	0.07009	0.07669
SARI-15-04	10.58052/KAK000006	Sarigan	NA	No	SARI-13-MIa	xx	bubble, oxide	257.968	AVG	SARI-13-MIa	NA	NA	SARI-13	MI	Olivine	49.411	0.79613	15.4529	9.246	2.46602	7.02696	0.19277	5.84113	9.05193	2.5923	0.7386	0.25867	NA	NA	NA	NA	0.189	0.1091	93.5814	0.8181	0.1602	5.835	9.1119	0.7295	0.2457	0.21587	0.01193	0.09116	0.16861	0.31244	0.22498	0.00115	0.03799	0.10159
SARI-15-04	10.58052/KAK000006	Sarigan	NA	No	SARI-15-MIa	xx	bubble	161.681	SARI-15-MIa	SARI-15-MIa	NA	NA	SARI-15	MI	Olivine	45.2066	0.7142	15.9187	9.3568	2.49557	7.11117	0.1778	6.7172	12.5302	1.8007	0.295	0.0741	NA	NA	NA	NA	0.1606	0.0694	92.7914	0.6862	0.1816	6.6399	12.3824	0.3033	0.0656	0.42466	0.03262	0.34577	0.206545	0.30648	0.182745	0.04771	0.123295	0.28411
SARI-15-04	10.58052/KAK000006	Sarigan	NA	No	SARI-16-MIa	x	dark	215.73	AVG	SARI-16-MIa	NA	NA	SARI-16	MI	Olivine	46.299	0.63103	14.9368	8.8909	2.37131	6.75708	0.16317	6.7553	13.7785	1.6061	0.27613	0.1111	NA	NA	NA	NA	0.1324	0.0582	93.4481	0.6491	0.1686	6.8349	13.7493	0.2636	0.0372	0.53523	0.01987	0.05037	0.08347	0.2294	0.1888	0.01771	0.13598	0.16936
SARI-15-04	10.58052/KAK000006	Sarigan	NA	No	SARI-18-MIa	xx		159.803	AVG	SARI-18-MIa	NA	NA	SARI-18	MI	Olivine	47.4566	1.1112	15.9081	8.5741	2.28682	6.51632	0.14243	5.84967	11.4035	2.40153	0.48907	0.16033	NA	NA	NA	NA	0.1779	0.11	93.4965	1.1142	0.14	5.9717	11.3253	0.4864	0.1357	0.14558	0.03905	0.19769	0.02733	0.19435	0.17274	0.03919	0.05707	0.15355
SARI-15-04	10.58052/KAK000006	Sarigan	NA	No	SARI-cpx1-MIa	x	mini bubbles, dark	188.757	AVG	SARI-cpx1-MIa	NA	NA	SARI-cpx1	MI	Clinopyroxene	44.5872	0.70455	16.3151	10.4603	2.78989	7.94983	0.23205	6.8533	11.8547	1.5845	0.2211	0.0326	NA	NA	NA	NA	0.1464	0.0583	92.8474	0.7415	0.2089	6.9062	12.0376	0.2496	0.0592	0.45531	0.04137	0.05657	0.08273	0.25959	0.21845	0.01421	0.01372	0.13237
04-GUG-11	10.58052/KAK000025	Guguan	NA	No	GUG-5-MIa	x	silicate along rim, bubble	73.9681	GUG-5-MIa	GUG-5-MIa	NA	NA	GUG-5	MI	Olivine	52.8457	1.0305	14.4531	12.3432	3.56642	9.13397	0.2293	3.9887	7.6147	2.7468	0.8083	0.1185	NA	NA	NA	NA	0.0545	0.127	96.1788	1.0597	0.2618	4.2547	7.699	0.7903	0.1555	0.466805	0.036705	0.319415	0.237875	0.356315	0.21499	0.051195	0.096595	0.222965
SARI-15-04	10.58052/KAK000006	Sarigan	NA	No	SARI-4-MIb	xx	bubble	90.2011	SARI-4-MIb	SARI-4-MIb	NA	NA	SARI-4	MI	Olivine	46.8028	0.6559	15.6982	8.6982	2.31991	6.61063	0.1964	6.4248	14.1831	1.755	0.2387	0.0395	NA	NA	NA	NA	0.1494	0.0625	94.6927	0.646	0.1766	6.4138	14.1756	0.2599	0.0621	0.43268	0.031535	0.34133	0.199215	0.29439	0.17461	0.05236	0.12039	0.30174
SARI-15-04	10.58052/KAK000006	Sarigan	NA	No	SARI-8-MIb	xx		94.9458	SARI-8-MIb	SARI-8-MIb	NA	NA	SARI-8	MI	Olivine	47.0956	0.6314	15.2324	8.56	2.28305	6.5056	0.166	6.6344	13.8514	1.6865	0.2606	0.0462	NA	NA	NA	NA	0.1421	0.0634	94.1644	0.6469	0.1789	6.6078	14.2007	0.2577	0.0728	0.43418	0.031115	0.33349	0.19767	0.29185	0.172905	0.050295	0.121715	0.29866
04-GUG-11	10.58052/KAK000025	Guguan	NA	No	GUG-cpx11-MIa	xx	bubble	NA	AVG	GUG-cpx11_MIa	NA	NA	AVG	MI	Clinopyroxene	52.4158	0.9892	16.1813	9.2672	2.67765	6.85773	0.17305	4.527	8.68755	2.6917	1.33465	0.2138	NA	NA	NA	NA	0.0547	0.1791	NA	0.9887	0.1733	4.6183	8.6805	1.3754	0.2559	0.34302	0.04907	0.08464	0.08287	0.23569	0.19523	0.007	0.042	0.31318
04-GUG-11	10.58052/KAK000025	Guguan	NA	No	GUG-cpx11-MIb	xx	bubble	73.0789	GUG-cpx11-MIb	GUG-cpx11_MIb	NA	NA	AVG	MI	Clinopyroxene	51.4531	0.9699	15.8176	11.0577	3.19499	8.1827	0.1657	4.7018	8.8972	2.5506	0.7832	0.1667	NA	NA	NA	NA	0.1047	0.1756	NA	1.011	0.2043	4.8636	9.0322	0.8987	0.161	0.42712	0.03629	0.23675	0.221215	0.32959	0.197545	0.05139	0.10331	0.2336
04-GUG-11	10.58052/KAK000025	Guguan	NA	No	GUG-cpx11-MIc	xx		26.5188	GUG-cpx11-MIc	GUG-cpx11_MIc	NA	NA	AVG	MI	Clinopyroxene	52.3849	0.7416	16.8445	9.3042	2.68834	6.88511	0.1741	4.2479	8.4273	2.4056	1.5377	0.2347	NA	NA	NA	NA	0.1444	0.225	NA	0.7416	0.1598	4.4019	8.6839	1.6047	0.3252	0.4314	0.03237	0.24412	0.20256	0.298515	0.17642	0.04629	0.09767	0.22891
04-GUG-11	10.58052/KAK000025	Guguan	NA	No	GUG-32-MIa	x	crack along rim?	113.976	AVG	AVG	NA	NA	GUG-32	MI	Olivine	52.2113	1.18973	15.1654	12.0015	3.46769	8.88111	0.22833	4.3044	8.4577	2.85833	0.73587	0.13763	NA	NA	NA	NA	0.0598	0.11517	NA	1.19123	0.2411	4.40197	8.2365	0.78853	0.15727	0.10747	0.01065	0.12652	0.08432	0.29111	0.24801	0.027	0.09031	0.1537
04-GUG-11	10.58052/KAK000025	Guguan	NA	No	GUG-33-MIa	x	cracks nearby	141.619	AVG	GUG-33_MIa	NA	NA	AVG	MI	Olivine	54.035	1.08765	14.0915	12.2804	3.54826	9.08746	0.26275	4.36145	7.1619	3.1341	0.83075	0.0924	NA	NA	NA	NA	0.0459	0.1217	NA	1.1234	0.2427	4.4133	7.3318	0.8563	0.1688	0.14977	0.01761	0.0705	0.11434	0.31541	0.25977	0.02213	0.03967	0.02008
04-GUG-11	10.58052/KAK000025	Guguan	NA	No	GUG-34-MIa	x	crack?	63.5895	GUG-34-MIa	GUG-34MIa	NA	NA	AVG	MI	Olivine	51.8001	1.1066	15.0394	12.4009	3.58309	9.17667	0.2177	4.6114	9.3262	3.0152	0.7194	0.1866	NA	NA	NA	NA	0.0626	0.1067	NA	1.1313	0.2483	4.6118	8.9508	0.7631	0.1941	0.42808	0.037625	0.230135	0.23369	0.35124	0.2128	0.051005	0.103145	0.239615
04-GUG-11	10.58052/KAK000025	Guguan	NA	No	GUG-35-MIa	xx		102.218	GUG-35-MIa	GUG-35MIa	NA	NA	NA	MI	Olivine	51.3871	0.9569	14.1346	13.4726	3.89275	9.96972	0.2178	4.6059	8.7439	2.4903	0.6643	0.2106	NA	NA	NA	NA	0.0274	0.099	NA	0.9657	0.2707	4.6044	8.8566	0.7073	0.2957	0.42701	0.03554	0.22277	0.244435	0.36961	0.22554	0.05036	0.103475	0.23227
ND-71-01	TAP00005D	Volcano L	NA	No	L-1-MIa	x	crack, irregular	NA	AVG	AVG	NA	NA	AVG	MI	Olivine	53.368	0.59925	14.5615	11.4458	3.05273	8.69881	0.2402	5.4808	10.7292	1.2558	0.90285	0.1488	NA	NA	NA	NA	0.04125	0.1403	NA	0.6051	0.2162	5.49995	10.5563	0.9408	0.1618	0.85532	0.01082	0.63222	0.21821	0.48825	0.38133	0.00834	0.12261	0.38191
ND-71-01	TAP00005D	Volcano L	NA	No	L-1-MIb	xx		NA	L-1-MIb	L-1-MIb	NA	NA	AVG	MI	Olivine	52.672	0.5026	16.5555	10.8639	2.89753	8.25656	0.2895	5.1802	11.4392	1.219	0.7558	0.1606	NA	NA	NA	NA	0.0508	0.1273	NA	0.4997	0.2009	5.4423	10.9404	0.8129	0.1299	0.43236	0.02953	0.24242	0.21896	0.355255	0.23291	0.053135	0.10779	0.26739
ND-71-01	TAP00005D	Volcano L	NA	No	L-1-MIc	xx		60.1341	L-1-MIc	L-1-MIc	NA	NA	AVG	MI	Olivine	56.2274	0.6557	14.1079	11.0364	2.94354	8.38766	0.1526	4.875	10.1288	1.3989	1.0716	0.1729	NA	NA	NA	NA	0.004	0.1473	NA	0.6257	0.1897	4.0432	10.2707	1.0469	0.2052	0.447655	0.03137	0.220595	0.220825	0.358965	0.235735	0.048745	0.104805	0.25081
ND-71-01	TAP00005D	Volcano L	NA	No	L-1-MIe	xx		44.1207	L-1-MIe	L-1-MIe	NA	NA	AVG	MI	Olivine	52.5006	0.5329	16.0117	10.9421	2.91839	8.316	0.2014	5.2574	11.1803	1.3018	0.8388	0.0698	NA	NA	NA	NA	0.0336	0.1124	NA	0.5197	0.2128	5.534	10.8557	0.866	0.163	0.43161	0.029365	0.237885	0.220505	0.357775	0.23457	0.05236	0.108785	0.26361
ND-71-01	TAP00005D	Volcano L	NA	No	L-2-MIb	x	crack?, bubble, silicate	64.3115	L-2-MIb	L-2-MIb	NA	NA	AVG	MI	Olivine	53.0356	0.5137	16.07	5.8728	1.56635	4.46333	0.0985	2.854	16.1454	1.1515	0.699	0.0843	NA	NA	NA	NA	0.2018	0.1526	NA	0.482	0.1236	3.4367	15.8017	0.6958	0.1493	0.43129	0.02953	0.235615	0.16287	0.24752	0.15193	0.04616	0.080095	0.32084
ND-71-01	TAP00005D	Volcano L	NA	No	L-3-MIa	x	large silicates	NA	AVG	L-3-MIa	NA	NA	AVG	MI	Olivine	50.2438	0.4493	15.9659	8.898	2.3732	6.76248	0.1618	7.08805	12.2904	1.09105	0.64595	0.1299	NA	NA	NA	NA	0.1718	0.1187	NA	0.4526	0.169	7.2469	11.9528	0.6941	0.1426	0.17197	0.00905	0.17904	0.04738	0.30393	0.26936	0.00976	0.2436	0.14595
ND-71-01	TAP00005D	Volcano L	NA	No	L-3-MIb	x	bit dark, on edge	111.243	L-3-MIb	L-3-MIb	NA	NA	AVG	MI	Olivine	55.1111	0.6092	14.3279	11.7039	3.12157	8.89496	0.129	5.0944	9.8467	1.2206	1.0458	0.1658	NA	NA	NA	NA	0.039	0.1616	NA	0.6422	0.21	5.1799	10.0088	1.0742	0.176	0.44327	0.03187	0.223145	0.22739	0.37256	0.246345	0.04674	0.107205	0.24661
ND-71-01	TAP00005D	Volcano L	NA	No	L-4-MIa	x	large silicates, oxide	NA	L-4-MIa	L-4-MIa	NA	NA	L-4	MI	Olivine	54.494	0.5807	18.1914	9.3737	2.50008	7.12401	0.2705	2.8717	12.5288	1.3152	0.7952	0.1292	NA	NA	NA	NA	0.0679	0.1311	NA	0.5516	0.1974	2.6444	12.6167	0.8469	0.13	0.440275	0.030115	0.253945	0.203525	0.32422	0.209035	0.052615	0.081255	0.2804
ND-71-01	TAP00005D	Volcano L	NA	No	L-6-MIa	x	large silicates	NA	L-6-MIa	L-6-MIa	NA	NA	AVG	MI	Olivine	51.538	0.488	14.769	5.0034	1.33447	3.80258	0.1065	3.4839	17.7704	1.4117	1.1006	0.112	NA	NA	NA	NA	0.2195	0.192	NA	0.5367	0.0933	3.2032	17.6133	1.1136	0.1985	0.423805	0.029365	0.22475	0.15052	0.22605	0.136815	0.044485	0.08822	0.33791
ND-71-01	TAP00005D	Volcano L	NA	No	L-6-MIb	x	silicate, oxide, bubble	41.6349	L-6-MIb	L-6-MIb	NA	NA	AVG	MI	Olivine	52.0767	0.497	14.6602	4.8593	1.29603	3.69307	0.073	3.2483	17.5537	1.4453	1.057	0.1299	NA	NA	NA	NA	0.1961	0.1819	NA	0.489	0.0878	3.1582	17.5321	1.075	0.1791	0.425835	0.02928	0.223525	0.1493	0.22358	0.13486	0.04403	0.0854	0.33623
ND-71-01	TAP00005D	Volcano L	NA	No	L-7-MIa	xx	silicate, bubble	NA	AVG	L-7-MIa	NA	NA	L-7	MI	Olivine	53.4809	0.43625	12.2612	5.27965	1.40815	4.01253	0.08785	7.63395	15.1382	1.1454	0.65815	0.1089	NA	NA	NA	NA	0.1611	0.1327	NA	0.4055	0.111	7.5632	14.8176	0.6848	0.1307	0.22663	0.00163	0.17529	0.04518	0.18698	0.16207	0.00134	0.42928	0.11017
ND-71-01	TAP00005D	Volcano L	NA	No	L-10-MIa	xx	bubble	57.1944	L-10-MIa	L-10-MIa	NA	NA	AVG	MI	Olivine	51.6032	0.4635	15.1514	6.6601	1.77633	5.06168	0.0865	4.9553	15.7227	1.2493	0.6675	0.0495	NA	NA	NA	NA	0.2124	0.1459	NA	0.4705	0.1184	5.3549	15.2456	0.6431	0.1393	0.4253	0.02903	0.22853	0.172585	0.26525	0.164875	0.044545	0.104555	0.31524
TD-01-03	TAP000061	Volcano 19	NA	No	19-1_EMBa	xx		NA	19-1_EMBa	19-1-EMBa	NA	NA	NA	Embayment	Olivine	50.2526	1.1939	17.9313	9.9153	2.09359	8.03139	0.1365	3.9981	12.9165	2.3698	0.1648	0.0468	NA	NA	NA	NA	0.1542	0.045	NA	1.1553	0.1705	3.9013	12.7111	0.1815	0.1021	0.526675	0.05295	0.233275	0.1867	0.288845	0.180835	0.034125	0.103185	0.294605
TD-01-03	TAP000061	Volcano 19	NA	No	19-2-MIa	xx	irregular	NA	AVG	19-2-MIa	NA	NA	AVG	MI	Olivine	49.137	1.04095	17.352	9.7097	2.05017	7.86486	0.1478	5.42705	12.3728	2.2118	0.13685	0.04085	NA	NA	NA	NA	0.1728	0.0342	NA	1.0184	0.1726	6.6168	11.7893	0.1498	0.1228	0.82421	0.05976	0.54585	0.36221	0.56116	0.35184	0.08047	0.21517	0.58683
TD-01-03	TAP000061	Volcano 19	NA	No	19-2-GM	xx		NA	19-2-GM	19-2-GM	NA	NA	NA	Matrix	NA	50.1877	1.4647	14.2832	12.6843	2.67825	10.2743	0.1928	5.797	10.9833	2.7477	0.2223	0.0933	NA	NA	NA	NA	0.033	0.0369	NA	1.4626	0.2372	5.9309	10.9831	0.2145	0.1338	0.21496	0.012695	0.02712	0.00184	0.140985	0.12685	0.02146	0.03157	0.014955
TD-01-03	TAP000061	Volcano 19	NA	No	19-3-MIa	xx		112.945	AVG	19-3-MIa	NA	NA	19_3	MI	Olivine	49.3244	1.06535	17.8678	8.7983	1.85773	7.12662	0.18915	4.16755	13.5061	2.2576	0.13215	0.03275	NA	NA	NA	NA	0.1899	0.0336	NA	1.0361	0.1626	4.6854	13.2463	0.1236	0.0868	0.83431	0.07668	0.51405	0.36971	0.56373	0.34734	0.11252	0.15417	0.61353
TD-01-03	TAP000061	Volcano 19	NA	No	19-4-MIa	xx	irregular	NA	19-4-MIa	19-4-MIa	NA	NA	AVG	MI	Olivine	49.4151	1.0153	17.358	10.0237	2.11647	8.1192	0.1604	6.5045	12.1576	2.3045	0.1237	0.0482	NA	NA	NA	NA	0.1783	0.035	NA	1.0237	0.1698	6.5714	11.82	0.1465	0.0924	0.41235	0.029605	0.26495	0.19251	0.296995	0.18537	0.047975	0.13586	0.284275
TD-01-03	TAP000061	Volcano 19	NA	No	19-4-EMBa	xx		NA	19-4-EMBa	19-4-EMBa	NA	NA	NA	Embayment	Olivine	50.8388	1.4106	15.2443	12.0073	2.53531	9.72591	0.166	5.2519	11.3636	2.6484	0.1055	0.0489	NA	NA	NA	NA	0.0361	0.0432	NA	1.4782	0.2188	5.5847	10.8276	0.2043	0.1173	0.42544	0.0467	0.22169	0.23833	0.36603	0.227345	0.037345	0.10531	0.258805
TD-01-03	TAP000061	Volcano 19	NA	No	19-6-EMBa	xx		NA	19-6-EMBa	19-6-EMBa	NA	NA	NA	Embayment	Olivine	50.5921	1.1466	16.9683	11.2097	2.36689	9.07986	0.2227	5.5988	12.023	2.3621	0.1409	0.0649	NA	NA	NA	NA	0.0562	0.0414	NA	1.1399	0.2048	5.4855	11.6107	0.1766	0.1267	0.425305	0.035075	0.2514	0.214665	0.331315	0.20688	0.045715	0.12762	0.272625
TD-01-03	TAP000061	Volcano 19	NA	No	19-6-EMBb	xx		NA	19-6-EMBb	19-6-EMBb	NA	NA	NA	Embayment	Olivine	49.9552	1.3091	16.26	12.0856	2.55184	9.78934	0.2535	4.4268	12.079	2.4627	0.1832	0.0975	NA	NA	NA	NA	0.1149	0.0449	NA	1.2564	0.2304	5.5246	11.7161	0.1792	0.0991	0.425265	0.04692	0.23596	0.254245	0.387615	0.238785	0.066845	0.080375	0.278435
TD-01-03	TAP000061	Volcano 19	NA	No	19-7-MIa	xx	bubble, irregular	NA	19-7-MIa	19-7-MIa	NA	NA	19_7	MI	Olivine	48.8661	1.0195	17.102	10.0139	2.1144	8.11126	0.19	6.8133	11.6453	2.367	0.1057	0.1112	NA	NA	NA	NA	0.1838	0.0348	NA	1.0213	0.1664	6.857	11.4303	0.136	0.0927	0.167725	0.03016	0.17547	0.06378	0.14389	0.11268	0.01867	0.079795	0.06767
TD-01-03	TAP000061	Volcano 19	NA	No	19-8-MIa	xx	on edge	NA	AVG	19-8-MIa	NA	NA	AVG	MI	Olivine	49.008	1.03125	16.8527	9.6977	2.04764	7.85514	0.1968	6.90485	11.7537	2.15935	0.1253	0.11755	NA	NA	NA	NA	0.1713	0.0368	NA	1.0017	0.1782	6.9363	11.6402	0.132	0.0996	0.82862	0.07147	0.50019	0.41146	0.62668	0.38561	0.08824	0.25041	0.53426
TD-01-03	TAP000061	Volcano 19	NA	No	19-8-MIb	xx	on edge, bubble	NA	19-8-MIb	19-8-MIb	NA	NA	AVG	MI	Olivine	49.4602	1.0786	16.2588	9.8665	2.08328	7.99187	0.2154	6.8041	12.0576	2.4435	0.1375	0.0562	NA	NA	NA	NA	0.1854	0.0332	NA	1.0713	0.1699	6.9058	11.6845	0.1416	0.0918	0.41397	0.0304	0.2555	0.18337	0.28424	0.178315	0.04679	0.1349	0.28619
TD-01-03	TAP000061	Volcano 19	NA	No	19-9-GM?	xx		NA	19-9-GM?	19-9-GM	NA	NA	NA	Matrix	NA	50.3921	1.4947	14.3323	12.7714	2.69664	10.3448	0.2336	5.8131	11.0032	2.5113	0.2159	0.0718	NA	NA	NA	NA	0.0543	0.0465	NA	1.4082	0.2287	5.4791	11.2943	0.2019	0.1317	0.14266	0.0536	0.850475	0.54617	0.79388	0.460465	0.007425	0.298365	0.19767
TD-01-03	TAP000061	Volcano 19	NA	No	19-10-EMBa	xx		NA	AVG	AVG	NA	NA	NA	Embayment	Olivine	51.0455	1.3703	15.9153	12.207	2.57747	9.88767	0.2095	5.28875	11.395	2.4553	0.1784	0.07685	NA	NA	NA	NA	0.044	0.0491	NA	1.43115	0.2389	5.63105	10.9957	0.1967	0.15355	0.85397	0.07912	0.49909	0.45636	0.7068	0.443	0.09665	0.2082	0.53902
TD-01-03	TAP000061	Volcano 19	NA	No	19-10-GM	xx		NA	19-10-GM	19-10-GM	NA	NA	NA	Matrix	NA	50.5629	1.442	14.3339	12.612	2.66299	10.2157	0.2144	5.8722	11.0213	2.4928	0.2425	0.1008	NA	NA	NA	NA	0.0292	0.046	NA	1.464	0.2232	5.7954	10.9104	0.2183	0.1406	0.422365	0.040495	0.2219	0.23445	0.36341	0.22797	0.03897	0.11902	0.25811
TD-01-03	TAP000061	Volcano 19	NA	No	19-11-MIa	xx	irregular	NA	19-11-MIa	19-11-MIa	NA	NA	AVG	MI	Olivine	50.6584	1.5002	14.8049	12.7718	2.69673	10.3452	0.2998	5.5513	11.2741	2.5942	0.1642	0.0486	NA	NA	NA	NA	0.0624	0.0487	NA	1.5434	0.2336	5.232	11.2533	0.2019	0.1417	0.42977	0.05196	0.21146	0.267205	0.40764	0.25131	0.11872	0.108715	0.2487
TD-01-03	TAP000061	Volcano 19	NA	No	19-11-MIb	xx	bubble, irregular	NA	19-11-MIb	19-11-MIb	NA	NA	AVG	MI	Olivine	49.1734	1.0863	17.6337	10.2046	2.15467	8.26573	0.1213	5.8384	12.8634	2.2839	0.1681	0.0995	NA	NA	NA	NA	0.1788	0.0311	NA	1.0654	0.1726	5.676	12.3845	0.1466	0.1122	0.40479	0.077765	0.291455	0.28889	0.42843	0.255285	0.04737	0.09729	0.24809
ND-71-01	TAP00005D	Volcano L	NA	No	L-14-MIa	xx	bubble	73.9041	L-14-MIa	L-14-MIa	NA	NA	L-14	MI	Olivine	51.6261	0.3869	12.5348	5.6282	1.50111	4.27743	0.1144	7.8117	17.2266	0.9961	0.4956	0.0508	NA	NA	NA	NA	NA	NA	NA	NA	NA	NA	NA	NA	NA	0.41395	0.016855	0.181645	0.122925	0.19556	0.12592	0.04367	0.19517	0.41946
ND-71-01	TAP00005D	Volcano L	NA	No	L-15-MIa	xx	bit dark	71.2223	L-15-MIa	L-15-MIa	NA	NA	L-15	MI	Olivine	55.3093	0.7469	16.657	9.3095	2.48296	7.07522	0.1233	3.6273	10.4727	1.4597	1.3087	0.1248	NA	NA	NA	NA	0.0461	0.1839	NA	0.7263	0.1778	3.7376	10.384	1.3342	0.2052	0.4598	0.047985	0.242495	0.210235	0.33196	0.2122	0.033255	0.07502	0.228145
ND-71-01	TAP00005D	Volcano L	NA	No	L-16-MIa	xx	bubble	NA	L-16-MIa	L-16-MIa	NA	NA	L-16	MI	Olivine	51.0951	0.4441	16.6387	8.7075	2.32239	6.6177	0.1726	5.1955	13.2792	1.1622	0.7189	0.1175	NA	NA	NA	NA	0.1798	0.13	NA	0.4828	0.1521	4.6972	13.226	0.7507	0.1497	0.425295	0.021625	0.247975	0.183885	0.29487	0.191285	0.04949	0.10648	0.286155
12MK-JFL-0019B	10.58052/IEAVO05BU	Makushin	Pakushin (side cone)	No	Maku-42_MIa	x	bubble, oxide	NA	Maku-42_MIa	Maku-42-MIa	NA	NA	AVG	MI	Olivine	50.7873	0.651	15.9934	9.9116	2.97399	7.23547	0.1682	5.3403	13.4861	2.4081	0.9765	0.1566	NA	NA	NA	NA	0.4712	0.1529	NA	0.6414	0.1697	5.4318	13.4373	0.963	0.1553	0.430575	0.0283	0.22812	0.1832	0.30139	0.199975	0.042655	0.11885	0.326015
ND-23	TAP00005H	Volcano D	NA	No	D-6_MIa	x	crack	77.3079	D-6_MIa	D-6-MIa	NA	NA	D-6	MI	Olivine	49.2565	0.7465	17.7974	12.9878	3.17534	10.1305	0.1945	4.6048	10.5718	1.6179	0.3587	0.0366	NA	NA	NA	NA	0.2341	0.0883	NA	0.7385	0.247	4.6135	10.5063	0.3908	0.0968	0.41904	0.033465	0.237855	0.260075	0.393935	0.24087	0.046385	0.12732	0.228685
ND-23	TAP00005H	Volcano D	NA	No	D-9_MIa	xx	bubble	56.0074	D-9_MIa	D-9-MIa	NA	NA	AVG	MI	Olivine	48.7478	0.7314	20.535	10.9861	2.68595	8.56916	0.209	3.0467	13.37	1.4931	0.3301	0.0932	NA	NA	NA	NA	0.2231	0.0963	NA	0.769	0.1838	3.0781	13.1791	0.3419	0.0964	0.410365	0.032915	0.28483	0.209645	0.319695	0.197	0.04244	0.08314	0.301445
ND-23	TAP00005H	Volcano D	NA	No	D-11_MIa	xx		34.5642	D-11_MIa	D-11-MIa	NA	NA	D-11	MI	Olivine	49.9251	0.7211	18.7511	12.1587	2.97263	9.48379	0.2515	3.1477	12.2598	1.8068	0.411	0.1398	NA	NA	NA	NA	0.2068	0.0989	NA	0.7259	0.209	3.1418	11.9989	0.3619	0.0921	0.41588	0.031555	0.25574	0.249135	0.376225	0.22923	0.06363	0.10775	0.2756
ND-23	TAP00005H	Volcano D	NA	No	D-11_MIc	x	silicate needles	43.2285	D-11_MIc	D-11-MIc	NA	NA	D-11	MI	Olivine	49.9598	0.7792	19.001	12.1635	2.97381	9.48753	0.2143	2.8502	12.4017	1.8215	0.3516	0.0399	NA	NA	NA	NA	0.2467	0.1015	NA	0.7933	0.2121	2.9154	12.0203	0.3645	0.098	0.42337	0.02249	0.27042	0.244	0.3695	0.22587	0.044905	0.06541	0.292375
Virgin1A	TAP00006B	Shishaldin	Virgin cone (side cone)	No	VC-20-MIa	x	oxides	NA	VC-20-MIa	VC-20-MIa	NA	NA	AVG	MI	Olivine	49.0388	1.4277	17.7704	10.9666	3.77803	7.56695	0.2437	4.3645	11.1609	3.2147	1.0562	0.2193	NA	NA	NA	NA	0.2095	0.1026	NA	1.4011	0.2004	4.0578	10.9863	1.1446	0.2231	0.418455	0.044715	0.25774	0.24096	0.371905	0.23224	0.071165	0.083075	0.2709
Virgin1A	TAP00006B	Shishaldin	Virgin cone (side cone)	No	VC-21-MIa	xx	bubble, irregular	NA	VC-21-MIa	VC-21-MIa	NA	NA	AVG	MI	Olivine	48.5874	1.2573	17.1177	9.2687	3.19309	6.3954	0.1625	6.1157	10.5406	2.6437	0.7623	0.0912	NA	NA	NA	NA	0.1927	0.0886	NA	1.2674	0.1555	5.8926	10.5333	0.8281	0.2092	0.19426	0.01439	0.10789	0.0431	0.163035	0.140235	0.020955	0.042105	0.1106
Virgin1A	TAP00006B	Shishaldin	Virgin cone (side cone)	No	VC-22-MIa	xx	bubble, oxide	171.325	AVG	AVG	NA	NA	VC-22	MI	Olivine	45.8173	0.93467	16.511	6.87917	2.36989	4.74663	0.10017	6.0264	16.112	2.22877	0.78597	0.097	NA	NA	NA	NA	0.44733	0.11333	NA	0.94403	0.11537	6.02427	15.7743	0.82083	0.15127	0.37144	0.01853	0.08457	0.21701	0.37008	0.25259	0.00148	0.04306	0.25025
Virgin1A	TAP00006B	Shishaldin	Virgin cone (side cone)	No	VC-23-MIa	xx	bubble	88.2414	VC-23-MIa	VC-23-MIa	NA	NA	VC-23	MI	Olivine	45.1758	0.8397	16.5878	6.9078	2.37976	4.76638	0.0962	6.7452	16.9355	2.4771	0.9735	0.0792					0.5115	0.1425		0.8407	0.0981	6.7274	16.9207	1.0348	0.1543	0.19805	0.01727	0.12168	0.087415	0	0	0.022305	0.061065	0.164265
Virgin1A	TAP00006B	Shishaldin	Virgin cone (side cone)	No	VC-25-MIa	x	irregular, bubble, emb?	NA	AVG	VC-25-MIa	NA	NA	VC-25	MI	Olivine	49.3359	1.1168	16.8127	6.21025	2.13945	4.28507	0.07375	6.18945	12.1393	2.5788	0.7346	0.12085	NA	NA	NA	NA	0.2034	0.0964	NA	1.1335	0.1189	6.2045	12.0909	0.7475	0.1639	0.85216	0.08388	0.49245	0.3137	0.47016	0.28386	0.07887	0.24635	0.48878
Virgin1A	TAP00006B	Shishaldin	Virgin cone (side cone)	No	VC-25-MIb	xx	bubble		VC-25-MIb	VC-25-MIb	NA	NA	VC-25	MI	Olivine	46.6944	0.9441	16.585	6.991	2.40842	4.82379	0.0844	5.5829	15.6064	2.0484	0.7652	0.0692	NA	NA	NA	NA	0.4332	0.1184	NA	0.9307	0.101	5.64	15.6851	0.8009	0.1278	0.19187	0.005755	0.093605	0.1198	0.19839	0.132355	0.00939	0.179455	0.056835
ND-04	TAP00005N	Volcano A	NA	No	A-1-MIa	xx	bubble	195.101	AVG	A-1-MIa	NA	NA	A-1	MI	Olivine	54.2534	0.3358	11.8171	7.21817	1.76474	5.63017	0.1593	8.13947	12.2503	0.74833	0.19113	0.03893	NA	NA	NA	NA	0.0748	0.0674	NA	0.35	0.164	8.4225	12.0287	0.1963	0.051	0.85329	0.05747	0.39176	0.3883	0.5703	0.33552	0.1001	0.35765	0.51552
ND-04	TAP00005N	Volcano A	NA	No	A-1-MIb	xx		59.1026	A-1-MIb	A-1-MIb	NA	NA	A-1	MI	Olivine	57.0886	0.2993	12.1453	6.1915	1.51374	4.82937	0.1459	4.54	14.254	0.6907	0.1744	0.0339	NA	NA	NA	NA	0.0677	0.0749	NA	0.293	0.1192	4.0396	14.0733	0.2299	0.0253	0.46481	0.023555	0.20276	0.145535	0.216345	0.129305	0.039845	0.07806	0.324625
ND-04	TAP00005N	Volcano A	NA	No	A-2-MIa	xx	bubble, oxide	146.106	A-2-MIa	A-2-MIa	NA	NA	A-2	MI	Olivine	53.3263	0.3445	12.3026	8.0128	1.95902	6.24998	0.165	7.3782	12.0909	1.0125	0.2467	0.0666	NA	NA	NA	NA	0.0871	0.0969	NA	0.3878	0.1745	6.3154	12.42	0.2915	0.0594	0.430575	0.02359	0.190135	0.18698	0.278165	0.166405	0.04872	0.163045	0.27351
ND-04	TAP00005N	Volcano A	NA	No	A-3-MIa	x	bubble, oxide, silicate needle	78.9067	A-3-MIa	A-3-MIa	NA	NA	A-3	MI	Olivine	54.2759	0.413	14.3347	8.1429	1.99083	6.35146	0.1629	4.5363	12.2379	1.0816	0.2565	0.0482	NA	NA	NA	NA	0.0581	0.0913	NA	0.4281	0.1664	4.8542	12.235	0.2408	0.0392	0.440345	0.025335	0.219465	0.19308	0.286775	0.171205	0.06737	0.11613	0.26788
ND-04	TAP00005N	Volcano A	NA	No	A-3-MIb	xx		38.6539	A-3-MIb	A-3-MIb	NA	NA	A-3	MI	Olivine	53.5422	0.4705	14.6676	7.8726	1.92474	6.14063	0.1138	3.4363	13.0912	1.2243	0.2713	0.0466	NA	NA	NA	NA	0.0588	0.0851	NA	0.4512	0.1643	3.4662	12.7753	0.2796	0.0744	0.431565	0.02859	0.225425	0.178065	0.265775	0.15965	0.031295	0.06471	0.289675
ND-04	TAP00005N	Volcano A	NA	No	A-4-MIa	xx	bubble, irregular	NA	A-4-MIa	A-4-MIa	NA	NA	AVG	MI	Olivine	54.5699	0.4613	14.6606	8.6	2.10258	6.708	0.1763	6.1818	12.7827	1.0347	0.2386	0.0453	NA	NA	NA	NA	0.044	0.0773	NA	0.4267	0.1675	6.143	12.455	0.2525	0.0567	0.28913	0.01235	0.053945	0.242595	0.355015	0.20785	0.017065	0.042225	0.18413
ND-04	TAP00005N	Volcano A	NA	No	A-4-GM	xx		NA	AVG	A-4-GM	NA	NA	NA	Matrix	NA	55.0821	0.42553	15.144	9.0995	2.2247	7.09761	0.1946	6.02417	11.0027	1.24837	0.25723	0.057	NA	NA	NA	NA	0.0006	0.0715	NA	0.4282	0.166	6.3158	11.1746	0.3101	0.0594	0.90829	0.05428	0.48743	0.48869	0.71783	0.42239	0.24817	0.19277	0.47447
ND-04	TAP00005N	Volcano A	NA	No	A-5-MIa	xx	oxide on rim	81.1243	A-5-MIa	A-5-MIa	NA	NA	A-5	MI	Olivine	51.9078	0.4421	13.3081	6.3049	1.54146	4.91782	0.0728	8.4161	13.5368	1.1841	0.1888	0.0549	NA	NA	NA	NA	0.1081	0.0837	NA	0.4366	0.1105	8.0891	13.4988	0.2338	0.0488	0.412825	0.027895	0.200695	0.13811	0.206875	0.12482	0.021375	0.16322	0.32305
ND-04	TAP00005N	Volcano A	NA	No	A-6-EMBa	xx		NA	A-6-EMBa	A-6-EMBa	NA	NA	NA	Embayment	NA	56.4489	0.4482	15.3543	9.2295	2.25648	7.19901	0.1605	5.8186	10.9757	1.2305	0.2879	0.0208	NA	NA	NA	NA	0.0033	0.061	NA	0.425	0.1731	5.8808	11.2697	0.2722	0.0408	0.200855	0.010605	0.12537	0.01736	0.105445	0.093285	0.007035	0.00382	0.014815
ND-04	TAP00005N	Volcano A	NA	No	A-7-MIa	xx	on edge	107.994	A-7-MIa	A-7-MIa	NA	NA	A-7	MI	Olivine	50.7846	0.4189	15.0553	6.551	1.60163	5.10978	0.1317	7.7277	13.015	1.3575	0.2161	0.0265	NA	NA	NA	NA	0.1193	0.0876	NA	0.4578	0.1271	7.5348	12.849	0.2533	0.0523	0.423375	0.028615	0.229665	0.17117	0.251985	0.148715	0.04442	0.12951	0.28565
ND-04	TAP00005N	Volcano A	NA	No	A-7-GM	xx		NA	AVG	A-7-GM	NA	NA	NA	Matrix	NA	55.8486	0.4146	15.3203	9.01085	2.20303	7.02846	0.19015	6.3906	11.2977	1.25985	0.29035	0.0183	NA	NA	NA	NA	0.0038	0.0674	NA	0.428	0.1718	6.3959	11.1387	0.2858	0.0411	0.04957	0.02326	0.35285	0.21164	0.35928	0.24439	0.04561	1.08548	0.81459
ND-04	TAP00005N	Volcano A	NA	No	A-8-MIa	xx	bubble	181.846	AVG	A-8-MIa	NA	NA	A-8	MI	Olivine	51.5117	0.45595	12.9581	7.09775	1.7353	5.53625	0.13845	8.04905	13.0879	1.19075	0.2356	0.06065	NA	NA	NA	NA	0.1385	0.0837	NA	0.4302	0.1361	8.078	13.1827	0.2333	0.0617	0.31417	0.01457	0.10897	0.10755	0.21878	0.16489	0.08019	0.21871	0.21666
ND-04	TAP00005N	Volcano A	NA	No	A-8-GM	xx		NA	AVG	A-8-GM	NA	NA	NA	Matrix	NA	55.4466	0.4135	14.8395	9.06285	2.21574	7.06902	0.1802	6.64215	11.1339	1.2753	0.2748	-0.0057	NA	NA	NA	NA	0.0077	0.0707	NA	0.4263	0.1565	6.6318	11.2168	0.2875	0.0571	0.23745	0.00064	0.03564	0.09362	0.2408	0.19541	0.0164	0.26439	0.09412
ND-04	TAP00005N	Volcano A	NA	No	A-9-MIa	xx		NA	AVG	A-9-MIa	NA	NA	A-9	MI	Olivine	55.514	0.41215	13.2535	9.5684	2.33934	7.46335	0.1937	6.02805	12.1081	1.1249	0.2173	0.0339	NA	NA	NA	NA	0.083	0.0902	NA	0.4292	0.1938	5.5017	12.3655	0.2439	0.0589	0.05947	0.01492	0.02065	0.37378	0.5681	0.34874	0.02348	0.2716	0.31311
ND-04	TAP00005N	Volcano A	NA	No	A-9-Mib	xx		NA	AVG	A-9-MIb	NA	NA	A-9	MI	Olivine	54.7786	0.42585	14.4895	9.4735	2.31614	7.38933	0.1948	6.34935	11.8791	1.08635	0.25225	0.02925	NA	NA	NA	NA	0.0217	0.0725	NA	0.4182	0.191	6.3946	11.9137	0.2438	0.0617	0.86279	0.05508	0.50871	0.35485	0.54264	0.33542	0.08761	0.26617	0.59218
ND-04	TAP00005N	Volcano A	NA	No	A-10-MIa	x	silicate needles	58.1324	A-10-MIa	A-10-MIa	NA	NA	AVG	MI	Orthopyroxene	57.3594	0.4296	11.011	12.6666	3.09681	9.87995	0.2202	5.1582	9.908	1.1955	0.271	-0.0105	NA	NA	NA	NA	0.0504	0.0943	NA	0.4051	0.1934	5.1294	9.785	0.2825	0.056	0.443375	0.028055	0.187445	0.242475	0.369595	0.22763	0.062185	0.116845	0.27002
ND-04	TAP00005N	Volcano A	NA	No	A-10-MIb	x	mini bubbles	53.9845	A-10-MIb	A-10-MIb	NA	NA	AVG	MI	Orthopyroxene	60.058	0.4343	11.621	12.1237	2.96407	9.45649	0.1678	4.44	8.3893	1.5002	0.3934	0.0794	NA	NA	NA	NA	0.0565	0.1455	NA	0.4416	0.2043	4.6522	8.1832	0.4203	0.093	0.495515	0.02694	0.186805	0.29085	0.431495	0.257225	0.05015	0.077845	0.19122
ND-04	TAP00005N	Volcano A	NA	No	A-11-MIb	xx	bubble	79.835	A-11-MIb	A-11-MIb	NA	NA	A-11	MI	Olivine	51.8328	0.4519	13.3058	7.765	1.89843	6.0567	0.151	7.084	12.0748	1.2944	0.2735	0.054	NA	NA	NA	NA	0.1361	0.0889	NA	0.4489	0.1511	6.7196	12.3203	0.2752	0.0518	0.42516	0.028655	0.21366	0.17971	0.267575	0.160245	0.055335	0.136735	0.273255
ND-04	TAP00005N	Volcano A	NA	No	A-11-MIa	xx	bubble	102.579	A-11-MIa	A-11-MIa	NA	NA	A-11	MI	Olivine	52.4107	0.4605	13.3142	8.3021	2.02975	6.47564	0.1235	5.8849	12.1804	1.2432	0.2433	0.0392	NA	NA	NA	NA	0.2007	0.0961	NA	0.4537	0.1636	6.1436	12.7756	0.236	0.0501	0.05519	0.00152	0.0979	0.02917	0.101005	0.08608	0.00283	0.03274	0.07336
ND-04	TAP00005N	Volcano A	NA	No	A-11-GM	xx		NA	AVG	A-11-GM	NA	NA	NA	Matrix	NA	54.5273	0.43245	14.9387	9.01395	2.20378	7.03088	0.1783	6.832	11.1419	1.2576	0.25635	0.04155	NA	NA	NA	NA	0.0058	0.0721	NA	0.4309	0.1616	6.7006	11.1399	0.2775	0.0625	0.91157	0.05639	0.4823	0.4504	0.66565	0.39487	0.14358	0.2146	0.51596
ND-04	TAP00005N	Volcano A	NA	No	A-12-MIa	xx	bubble	104.745	A-12-MIa	A-12-MIa	NA	NA	NA	MI	Olivine	50.535	0.4248	13.2499	7.1963	1.75939	5.61311	0.11	8.8006	11.6298	1.1795	0.2595	0.0811	NA	NA	NA	NA	0.0981	0.0804	NA	0.4311	0.1276	8.6702	11.9527	0.2533	0.0682	0.407615	0.037875	0.233105	0.158195	0.236865	0.142845	0.02566	0.16203	0.247775
ND-04	TAP00005N	Volcano A	NA	No	A-14-MIa	xx	bubble	91.2326	A-14-MIa	A-14-MIa	NA	NA	AVG	MI	Olivine	54.0671	0.2938	10.9064	9.115	2.22849	7.1097	0.2059	6.5345	13.9001	0.9873	0.1899	-0.0048	NA	NA	NA	NA	0.0537	0.0772	NA	0.3185	0.1886	5.948	13.9728	0.1976	0.0538	0.421645	0.01729	0.17207	0.198075	0.296975	0.179385	0.0616	0.139695	0.34764
ND-04	TAP00005N	Volcano A	NA	No	A-cpx2-MIa	xx	bubble	87.313	A-cpx2-MIa	A-cpx2-MIa	NA	NA	AVG	MI	Clinopyroxene	58.8838	0.4976	13.7366	9.3775	2.29267	7.31445	0.1666	4.8326	9.9416	1.0948	0.4129	0.0546	NA	NA	NA	NA	0.01	0.0433	NA	0.4967	0.172	4.4897	9.5053	0.4289	0.0879	0.455625	0.025715	0.2266	0.19763	0.29739	0.180435	0.053635	0.10519	0.256045
ND-04	TAP00005N	Volcano A	NA	No	A-cpx1-EMBa	xx		NA	A-cpx1-EMBa	A-cpx1-EMBa	NA	NA	AVG	Embayment	Clinopyroxene	59.7896	0.5941	12.4848	9.9899	2.44239	7.79212	0.1468	4.6814	9.3716	1.2625	0.5713	0.0336	NA	NA	NA	NA	0.0176	0.0534	NA	0.5753	0.1859	4.7983	9.4277	0.593	0.0712	0.47305	0.028965	0.2023	0.181045	0.278265	0.17298	0.033005	0.116795	0.25139
ND-04	TAP00005N	Volcano A	NA	No	A-cpx1-MIa	xx		NA	A-cpx1-MIa	A-cpx1-MIa	NA	NA	AVG	MI	Clinopyroxene	56.9725	0.6537	13.0365	13.4877	3.29755	10.5204	0.2257	3.7088	8.5022	1.1656	0.4331	0.0895	NA	NA	NA	NA	0.0331	0.0999	NA	0.64	0.2247	3.5961	8.5493	0.4777	0.1033	0.029005	0.018575	0.088705	0.061605	0.17322	0.14318	0.004385	0.0181	0.178835
ND-04	TAP00005N	Volcano A	NA	No	A-cpx1-MIb	xx	crack	NA	AVG	A-cpx1-MIb	NA	NA	AVG	MI	Clinopyroxene	58.5505	0.55937	12.6946	9.839	2.4055	7.67442	0.173	4.87933	9.5937	1.5007	0.58283	0.0846	NA	NA	NA	NA	0.0134	0.0798	NA	0.5368	0.1726	4.8996	9.438	0.6219	0.1014	0.97984	0.03651	0.35849	0.41426	0.62345	0.37832	0.12012	0.23233	0.42225
ND-23	TAP00005H	Volcano D	NA	No	D-20_MIa	xx	on edge	NA	D-20_MIa	D-20_MIa	NA	NA	AVG	MI	Olivine	54.4296	0.9413	16.5121	9.9562	2.43415	7.76584	0.2265	2.6077	10.8096	1.7144	0.5357	0.1396	NA	NA	NA	NA	0.0198	0.1166	NA	0.9151	0.2167	3.0713	10.648	0.4962	0.0861	0.57499	0.037585	0.2112	0.192155	0.29255	0.179935	0.05156	0.065765	0.24202
ND-23	TAP00005H	Volcano D	NA	No	D-21_MIa	x	silicate needles	NA	D-21_MIa	D-21_MIa	NA	NA	AVG	MI	Olivine	48.4514	0.8378	18.805	12.0451	2.94486	9.39518	0.2354	3.761	11.927	1.5437	0.3727	0.1	NA	NA	NA	NA	0.2258	0.0952	NA	0.7904	0.2122	4.3025	11.932	0.3695	0.0579	0.469515	0.05072	0.28708	0.40806	0.590485	0.340315	0.07207	0.1385	0.396085
ND-23	TAP00005H	Volcano D	NA	No	D-23_MIa	x	silicate needles	44.8508	D-23_MIa	D-23-MIa	NA	NA	AVG	MI	Olivine	50.1049	0.8428	18.8857	11.3873	2.78404	8.88209	0.2005	2.7689	12.6915	2.0097	0.4036	0.1419	NA	NA	NA	NA	0.3351	0.1096	NA	0.8291	0.2092	2.8757	12.5205	0.4211	0.1085	0.539475	0.932115	0.176465	0.77088	1.09381	0.611975	NA	0.65478	0.23422
ND-71-01	TAP00005D	Volcano L	NA	No	L-1-MId	xx		NA	L-1-MId	L-1-MId	NA	NA	AVG	MI	Olivine	51.7932	0.5005	15.8721	10.7458	2.86603	8.16681	0.2383	5.4907	11.5306	1.1427	0.7559	0.13	NA	NA	NA	NA	0.0331	0.1164	NA	0.4938	0.209	5.5349	11.4063	0.7738	0.1559	0.268059	0.0292	0.221065	0.22031	0.355885	0.232415	0.05178	0.113095	0.26361
[truncated: 97 more columns]

## Sheet: S2 Global dataset - summary
Locality	Volcano	Arc	d34S data	S(max)	S(max) reference	H2O(max)	H2O(max) reference	fO2 (ΔFMQ)	fO2_err	Fe3+/∑Fe	Fe3+/∑Fe_err	S6+/∑S	fO2 method	fO2 input data reference	Matching whole-rock?
Los Hornitos	Cerro Azul	Andez SVZ	No	5305	Salas (thesis)	3.35	Salas (thesis)	3.21	0.39	0.431	0.05	1	Fe XANES	Tassara et al. (2020)	Yes -same cone/locality
Cerro Negro 1995	Cerro Negro	Central America	Yes	2748	Barth et al. (2019)	4.7	Barth et al. (2019)	2.42	0.8	0.273	0.09	0.98	V (ol-melt) Whole-rock	Barth et al. (2019)	Yes - same sample
Fuego 2018	Fuego	Central America	Yes	2959	Lloyd et al. (2013)*	4.4	Lloyd et al. (2013)*	1.82	0.7	0.230599	0.07	0.825021	V (ol-melt) MI	Lloyd et al. (2013)*	No - 1974 eruption	* Data from the 1974 eruption
Turrialba 1865	Turrialba	Central America	Yes	3414	Taracsák et al. (2023)	2.4	Ding et al. (2025)	1.94	0.3	0.252	0.04	0.973	ol-spinel	Taracsák et al. (2023)	Yes - same eruption
Colima- La Erita	Colima	Mexico	No	7182.4	Vigouroux et al. (2008)	5.5	Vigouroux et al. (2008)	2.02	0.24	0.36	0.03	0.990847	ol-spinel	Vigouroux et al. (2008)	Yes - same sample
Lassen-BBL	Lassen	Cascades	Yes	1501	Muth & Wallace (2021)	1.2	Muth & Wallace (2021)	1.37363	0.7	0.18	0.05	0.733631	Fe XANES	Muth & Wallace (2021)	No - MI with high Mg and Fe used
Lassen-BORG	Lassen	Cascades	Yes	1758	Muth & Wallace (2021)	3	Muth & Wallace (2021)	1.83824	0.6	0.21	0.05	0.92022	Fe XANES	Muth & Wallace (2021)	Yes - same sample
Lassen-BPPC	Lassen	Cascades	Yes	1207	Muth & Wallace (2021)	2.7	Muth & Wallace (2021)	1.27763	0.7	0.17	0.05	0.652513	Fe XANES	Muth & Wallace (2021)	Yes - same sample
Lassen-BRM	Lassen	Cascades	Yes	3846	Muth & Wallace (2021)	4.3	Muth & Wallace (2021)	2.20187	0.4	0.28	0.05	0.99397	Fe XANES	Muth & Wallace (2021)	No whole rock -high MgO MI data used
Lassen-BRVB	Lassen	Cascades	Yes	1969	Muth & Wallace (2021)	2	Muth & Wallace (2021)	1.60362	0.6	0.2	0.05	0.872738	Fe XANES	Muth & Wallace (2021)	Yes - same sample
Mt Shasta - cone S17	Mt Shasta	Cascades	Yes	2300	Ruscitto et al. (2011)	4.09	Ruscitto et al. (2011)	1.64	0.4	0.22	0.04	0.88	S speciation -EPMA	Ruscitto et al. (2011)	Not sure - MI used (Fe loss unlikely)
Augustine - 20ka	Augutine	Alaska	No	5494.98	Zimmer et al. (2010)	6.84	Zimmer et al. (2010)	2.69029	0.8	0.32088	0.1	0.999117	Fe XANES	Kelley & Cottrell (2009)	Yes - same sample (+ other similar included)
Makushin - Pakushin cone	Makushin	Aleutian	Yes	4850	Rasmussen & Plank (2021)	3.4	Rasmussen & Plank (2021)	3.22275	0.843635	0.45	0.11	1	V (ol-melt) MI	Rasmussen (Thesis)	Yes - same sample (+ other similar included)
Seguam 1977	Seguam	Aleutian	Yes	2377	This work	4.6	This work	1.80492	0.3	0.220564	0.03	0.891163	S speciation -EPMA	Zimmer et al. (2010)	Yes - same sample
Shishaldin - Virgin cone	Shishaldin	Aleutian	Yes	5336	Rasmussen & Plank (2021)	3.7	Rasmussen & Plank (2021)	2.98908	0.8	0.43	0.11	1	V (ol-melt) MI	Rasmussen (Thesis)	Yes - same sample
Shishaldin -1999	Shishaldin	Aleutian	Yes	1727	Rasmussen & Plank (2021)	2.4	Rasmussen & Plank (2021)	1.01	0.7	0.16	0.06	0.196	V (ol-melt) MI	Rasmussen (Thesis)	Yes - same sample
Aso - Kishimadake	Aso	Kyushu	Yes	2951.9	Kawaguchi et al. (2022)	3.09924	Kawaguchi et al. (2022)	1.48291	0.2	0.208878	0.02	0.623101	S speciation -EPMA	Kawaguchi et al. (2022)	Yes -same cone/locality
Fukue - Onidake	Fukue	Kyushu	Yes	1395.66	Kawaguchi et al. (2022)	2.01282	Kawaguchi et al. (2022)	1.15645	0.2	0.180876	0.02	0.365963	S speciation -EPMA	Kawaguchi et al. (2022)	No - filtered for majors - only similar accepted
Kaimondake	Kaimondake	Kyushu	Yes	2723.86	Kawaguchi et al. (2022)	6.06301	Kawaguchi et al. (2022)	1.80279	0.3	0.210694	0.03	0.728778	S speciation -EPMA	Kawaguchi et al. (2022)	Whole-rock too evolved
Kirishima - Shin-moedake	Kirishima	Kyushu	Yes	1957.26	Kawaguchi et al. (2022)	4.58976	Kawaguchi et al. (2022)	1.88248	0.4	0.22856	0.05	0.830868	S speciation -EPMA	Kawaguchi et al. (2022)	Whole-rock too evolved
Oninomi	Oninomi	Kyushu	Yes	2402.77	Kawaguchi et al. (2022)	0.416413	Kawaguchi et al. (2022)	0.798299	0.2	0.151288	0.02	0.164496	S speciation -EPMA	Kawaguchi et al. (2022)	Whole-rock too different, MI too low silica
Sumiyoshiike	Sumiyoshiike	Kyushu	Yes	3530.12	Kawaguchi et al. (2022)	1.28381	Kawaguchi et al. (2022)	1.44562	0.2	0.191543	0.02	0.539715	S speciation -EPMA	Kawaguchi et al. (2022)	Yes -same cone/locality
Yufu	Yufu-Tsurumi	Kyushu	Yes	3793	Kawaguchi et al. (2022)	0.548096	Kawaguchi et al. (2022)	0.0219763	0.4	0.0952418	0.03	0.00345733	S speciation -EPMA	Kawaguchi et al. (2022)	Whole-rock too different, MI too low silica
Alamagan	Alamagan	Marianas	No	1517	Brounce et al. (2014)	4.3	Brounce et al. (2014)	1.86	0.4	0.244	0.05	0.929	Fe XANES	Brounce et al. (2014)	Yes - same sample	* pre-eruptive H2O from Table 1 of Brounce et al. 2014
Agrigan	Agrigan	Marianas	Yes	1811	This work	4.6	Kelley & Cottrell (2012)	1.97	0.4	0.254	0.05	0.944	Fe XANES	Kelley & Cottrell (2012)	No - filtered for majors - only similar accepted
Guguan	Guguan	Marianas	Yes	2356	Brounce et al. (2014)	4.2	Brounce et al. (2014)	2.01	0.5	0.263	0.05	0.965	Fe XANES	Brounce et al. (2014)	No - filtered for majors - only similar accepted
Pagan	Pagan	Marianas	No	3253.52	Kelley et al. (2010)	5.46	Kelley et al. (2010)	1.69	0.5	0.219	0.05	0.848	Fe XANES	Brounce et al. (2014)	No (Si missing)- filtered for majors - only similar accepted
Sarigan	Sarigan	Marianas	Yes	1894	This work	4.8	Kelley et al. (2010)	1.94	0.4	0.24	0.05	0.939	Fe XANES	Brounce et al. (2014)	Yes - same sample (+ other similar included)
Aoba	Aoba	New Hebrides	No	2556	Gaborieau et al. (2023)	3.6	Sorbadere et al. (2011)	2.23	0.6	0.27	0.08	0.994	Fe XANES	Gaborieau et al. (2023)	Yes - same sample
Volcano 19	Volcano 19	Tonga	Yes	1882	Cooper et al. (2022)	3.3	Cooper et al. (2022)	1.94	1.1	0.23	0.1	0.884483	V (ol-melt) Whole-rock	Cooper et al. (2022)	Yes - same sample
Volcano A	Volcano A	Tonga	Yes	2007	This work	5.2	This work	2.82	1	0.32	0.12	0.998111	V (ol-melt) Whole-rock	Cooper et al. (2022)	Yes - same sample
Volcano D	Volcano D	Tonga	Yes	2810	Cooper et al. (2022)	3	Cooper et al. (2022)	2.2	0.75	0.26	0.09	0.95937	V (ol-melt) Whole-rock	Cooper et al. (2022)	Yes - same sample
Volcano L	Volcano L	Tonga	Yes	2270	This work	4.1	Cooper et al. (2022)	2.73	0.8	0.32	0.1	0.997745	V (ol-melt) Whole-rock	Cooper et al. (2022)	Yes - same sample
La Sommata	Volcano	Aeolian	No	2816	Rose-Koga et al. (2012)	4.2	Rose-Koga et al. (2012)	2.54	0.7	0.36	0.1	1	Fe XANES	Gaborieau et al. (2023)	Yes -same cone/locality
St Vincent	St Vincent	Lesser Antilles	No	1699	Bouvier et al. (2010)	5.2	Bouvier et al. (2010)	1.67	0.29	0.2	0.03	0.934	ol-spinel	Bouvier et al. (2010)	Yes - same sample

## Sheet: S3 Global data compilation
	Number	Sample.Name	Loc	Arc	Reference	MOHO_depth	FE3FEt_melt	FE3FEt_melt_err	d34S_melt	d34S_melt_err	SiO2_melt	TiO2_melt	Al2O3_melt	Cr2O3_melt	FeOt_melt	MnO_melt	MgO_melt	CaO_melt	Na2O_melt	K2O_melt	H2O_melt	S_melt	Total_melt	Fo_eq_melt	SiO2_PM	TiO2_PM	Al2O3_PM	Cr2O3_PM	FeO_PM	MnO_PM	MgO_PM	CaO_PM	Na2O_PM	K2O_PM	H2O_PM	Fe2O3_PM	FEOT_PM	FE3_FET_PM	Total_PM	Fo_final	Iterations	final_mass	final_Kd	Li	Be	B	Sc	V	Cr
1	1	samp. SVN10	St Vincent	Antilles	Bouvier et al. (2010)	24	0.2	0.03	NA	NA	48.36	0.87	16.55	NA	8.6	0.16	9.99	9.86	2.7	0.44	5.2	1699	102.73	0.894274	46.668	0.800889	15.2353	NA	6.83608	0.14729	11.7984	9.07674	2.48552	0.405047	4.78692	1.7598	8.41955	0.18807	100	0.909544	54	1.05546	0.30602	NA	NA	NA	NA	NA	NA
2	2	samp. SVN14	St Vincent	Antilles	Bouvier et al. (2010)	24	0.2	0.03	NA	NA	46.9	1.03	16.35	NA	8.6	0.15	11.94	11.36	2.37	0.49	5.2	1699	104.39	0.907902	44.8187	0.97801	15.5247	NA	6.59522	0.142429	11.686	10.7866	2.25037	0.465267	4.93752	1.81516	8.2285	0.198491	100	0.909635	7	1.00702	0.313826	NA	NA	NA	NA	NA	NA
3	3	samp. SVN20	St Vincent	Antilles	Bouvier et al. (2010)	24	0.2	0.03	NA	NA	47.38	0.72	14.26	NA	8.66	0.16	15.04	10.7	2.03	0.31	5.2	1699	104.46	0.921978	45.5231	0.729822	14.4545	NA	6.52315	0.162183	12.1671	10.846	2.05769	0.314229	5.27094	1.95125	8.27889	0.212074	100	0.910349	59	0.942679	0.327492	NA	NA	NA	NA	NA	NA
4	4	samp. SVN24	St Vincent	Antilles	Bouvier et al. (2010)	24	0.2	0.03	NA	NA	48.1	0.7	15.73	NA	8.62	0.17	12.86	11.11	2.09	0.2	5.2	1699	104.78	0.912745	45.8694	0.673549	15.1356	NA	6.54822	0.163576	11.8688	10.6902	2.01103	0.192443	5.00351	1.8437	8.20718	0.202135	100	0.910463	10	0.990045	0.317795	NA	NA	NA	NA	NA	NA
5	5	samp. VL194/1	Vulcano	Aeolian	Gioncada et al. (1998)	20	0.36	0.1	NA	NA	50.93	0.67	14.19	NA	9.63483	0.18	7.23	11.38	2.51	2.06	4.2	2816	102.985	0.877213	48.5782	0.595358	12.6091	NA	6.31282	0.159947	10.4138	10.1122	2.23037	1.8305	3.73209	3.42556	9.39514	0.328076	100	0.909525	85	1.08867	0.292566	NA	NA	NA	NA	229	161
6	6	samp. VL168/12	Vulcano	Aeolian	Palummo et al. (2020)	20	0.36	0.1	NA	NA	48	0.77	13.51	NA	10.9556	0.21	8.07	12.17	2.22	2.01	4.2	2816	102.116	0.873293	46.1806	0.673316	11.8136	NA	7.20103	0.183632	12.1013	10.6419	1.94125	1.75762	3.67263	3.83308	10.65	0.32385	100	0.909623	109	1.1151	0.297686	NA	NA	NA	NA	304	270
7	7	samp. VL168/2	Vulcano	Aeolian	Palummo et al. (2020)	20	0.36	0.1	NA	NA	48.54	0.676	12.31	NA	10.4396	0.199	8.72	13.04	2.16	2.17	4.2	2816	102.455	0.885711	46.7267	0.60966	11.102	NA	6.74116	0.179471	11.4207	11.7603	1.94803	1.95705	3.78783	3.76711	10.1308	0.334588	100	0.909595	75	1.07784	0.300212	NA	NA	NA	NA	306	760
8	8	samp. ASV-5A	Vulcano	Aeolian	Palummo et al. (2020)	20	0.36	0.1	NA	NA	48.1	0.82	12.75	NA	11.1217	0.22	8.34	12.69	2.2	2.29	4.2	2816	102.732	0.874859	46.0258	0.714137	11.104	NA	7.24421	0.191598	12.2251	11.0517	1.91598	1.99436	3.65777	3.87544	10.7313	0.324947	100	0.909668	107	1.11287	0.298773	NA	NA	NA	NA	NA	NA
9	9	HOR-06-01	Quizapu - Los Hornitos	Andes SVZ	Salas et al. (2017)	38	0.43	0.05	NA	NA	53.55	0.81	17.42	NA	7.48	0.14	5.55	9.46	3.3	0.98	3.4	5305	102.09	0.89132	51.868	0.762699	16.4027	NA	4.35694	0.131824	6.97265	8.90757	3.10729	0.922771	3.20145	3.36604	7.3857	0.410085	100	0.909782	36	1.03664	0.282939	NA	NA	NA	NA	NA	NA
10	10	CLHE-TF4	Quizapu - Los Hornitos	Andes SVZ	Salas et al. (2017)	38	0.43	0.05	NA	NA	51.51	0.64	13.99	NA	8.13	0.15	13.66	9.26	2.38	0.65	3.4	5305	103.77	0.942801	50.6452	0.705413	15.4199	NA	4.0764	0.165331	7.41157	10.2064	2.62326	0.716435	3.74751	4.28257	7.92985	0.485943	100	0.910459	138	0.871039	0.3188	NA	NA	NA	NA	NA	NA
11	11	CLHE1	Quizapu - Los Hornitos	Andes SVZ	Salas et al. (2017)	38	0.43	0.05	NA	NA	54.35	0.83	17.76	NA	7.56	0.14	5.49	9.7	3.38	1	3.4	5305	103.61	0.889457	51.8379	0.767771	16.4284	NA	4.35913	0.129504	6.96568	8.97275	3.12659	0.925025	3.14509	3.34214	7.36639	0.408241	100	0.909857	39	1.03975	0.282256	NA	NA	NA	NA	NA	NA
12	12	CLHE2	Quizapu - Los Hornitos	Andes SVZ	Salas et al. (2017)	38	0.43	0.05	NA	NA	54.08	0.79	17.02	NA	7.67	0.14	6.92	9.45	3.3	0.99	3.4	5305	103.76	0.907177	51.8711	0.754149	16.2476	NA	4.2273	0.133647	6.90481	9.02115	3.15024	0.945073	3.2457	3.49925	7.37592	0.426879	100	0.909802	6	1.00602	0.288708	NA	NA	NA	NA	NA	NA
13	13	CLHW1	Quizapu - Los Hornitos	Andes SVZ	Salas et al. (2017)	38	0.43	0.05	NA	NA	53.73	0.88	17.91	NA	7.51	0.14	6.06	9.58	3.38	0.98	3.4	5305	103.57	0.898593	51.454	0.827482	16.8411	NA	4.23846	0.131645	6.82717	9.00827	3.17828	0.921514	3.19709	3.37494	7.27522	0.417412	100	0.909779	23	1.02325	0.28479	NA	NA	NA	NA	NA	NA
14	14	CLHW4	Quizapu - Los Hornitos	Andes SVZ	Salas et al. (2017)	38	0.43	0.05	NA	NA	54.17	0.83	17.66	NA	7.39	0.13	5.34	9.47	3.46	1.07	3.4	5305	102.92	0.889178	52.021	0.773734	16.4628	NA	4.29145	0.121187	6.81694	8.82803	3.22545	0.997465	3.16951	3.29237	7.25392	0.408396	100	0.909544	38	1.03871	0.281657	NA	NA	NA	NA	NA	NA
15	15	samp. TU 5	Turrialba (1865)	Central America	Di Piazza et al. (2015)	37.9	0.25	0.04	1.15	0.459	53.2	1.04	17.31	NA	7.42728	0.13	5.83	9.39	3.27	1.47	2.4	3414	100.767	0.867395	51.2942	0.932081	15.5138	0	5.93144	0.11651	9.54768	8.41561	2.93068	1.31746	2.15096	1.84957	7.59589	0.2191	100	0.909599	93	1.09741	0.28522	NA	1	NA	26	229	120
16	16	samp. TU 6	Turrialba (1865)	Central America	Di Piazza et al. (2015)	37.9	0.25	0.04	1.15	0.459	52.97	1.05	17.21	NA	7.49921	0.14	6.17	9.43	3.21	1.44	2.4	3414	100.819	0.872093	51.1279	0.946201	15.5087	0	5.93492	0.12616	9.62759	8.49779	2.89267	1.29765	2.16275	1.87772	7.6247	0.221595	100	0.909778	87	1.09085	0.286813	NA	1	NA	27	231	140
17	17	samp. TU 16	Turrialba (1865)	Central America	Di Piazza et al. (2015)	37.9	0.25	0.04	1.15	0.459	53.07	1.04	17.24	NA	7.42728	0.14	6.09	9.35	3.26	1.43	2.4	3414	100.747	0.871869	51.263	0.938809	15.5626	0	5.88685	0.126378	9.51907	8.44026	2.94281	1.29086	2.16648	1.86292	7.56331	0.221633	100	0.909631	86	1.08976	0.286411	NA	1	NA	27	230	140
18	18	T-1	Turrialba (1865)	Central America	Reagan et al. (2006)	37.9	0.25	0.04	1.15	0.459	52.51	1.04	17.18	NA	7.66783	0.14	6.24	9.23	3.37	1.42	2.4	3414	100.498	0.870673	50.8197	0.936365	15.468	0	6.08811	0.126049	9.85971	8.31024	3.03418	1.2785	2.16084	1.91825	7.81437	0.220883	100	0.9095	91	1.09522	0.287307	NA	NA	NA	26.1	232	126
19	19	T-24-2	Turrialba (1865)	Central America	Reagan et al. (2006)	37.9	0.25	0.04	1.15	0.459	52.55	1.04	17.19	NA	7.49683	0.14	6.24	9.19	3.47	1.47	2.4	3414	100.487	0.873249	50.9255	0.942144	15.5726	0	5.93814	0.126827	9.63314	8.32529	3.1435	1.33168	2.17418	1.88705	7.63632	0.222357	100	0.909683	85	1.08867	0.287158	NA	NA	NA	26.4	228	142
20	20	T-37-1	Turrialba (1865)	Central America	Reagan et al. (2006)	37.9	0.25	0.04	1.15	0.459	52.64	1.04	17.02	NA	7.63183	0.14	6.41	9.27	3.19	1.45	2.4	3414	100.492	0.873881	50.9931	0.941122	15.4018	0	6.03141	0.126689	9.82758	8.38865	2.88671	1.31214	2.17182	1.91894	7.75829	0.22256	100	0.909772	86	1.08976	0.28811	NA	NA	NA	27.1	241	144
21	21	T-37-5	Turrialba (1865)	Central America	Reagan et al. (2006)	37.9	0.25	0.04	1.15	0.459	52.31	1.39	16.82	NA	7.90182	0.14	5.96	9.44	3.2	1.46	2.4	3414	100.322	0.862272	50.5354	1.23123	14.8988	0	6.35805	0.124009	10.2924	8.36175	2.83449	1.29324	2.12587	1.9448	8.10819	0.215824	100	0.909739	109	1.1151	0.286349	NA	NA	NA	26.5	233	127
22	22	T-51-3	Turrialba (1865)	Central America	Reagan et al. (2006)	37.9	0.25	0.04	1.15	0.459	52.39	1.05	17.62	NA	7.64983	0.14	6.04	9.15	3.26	1.46	2.4	3414	100.46	0.867591	50.678	0.941014	15.7911	0	6.10932	0.125468	9.86892	8.20026	2.92162	1.30846	2.15089	1.90493	7.82359	0.219091	100	0.909548	96	1.10071	0.286411	NA	NA	NA	27	239	125
23	23	T-51-5	Turrialba (1865)	Central America	Reagan et al. (2006)	37.9	0.25	0.04	1.15	0.459	52.13	1.05	17.9	NA	7.58683	0.14	6.26	9.18	3.14	1.4	2.4	3414	100.487	0.872195	50.514	0.948332	16.1668	0	6.01535	0.126444	9.76601	8.29113	2.83596	1.26444	2.16762	1.90394	7.72872	0.221664	100	0.909684	88	1.09194	0.287376	NA	NA	NA	27.5	244	124
24	24	T-131	Turrialba (1865)	Central America	Reagan et al. (2006)	37.9	0.25	0.04	1.15	0.459	52.37	1.05	17.14	NA	7.75783	0.14	6.16	9.48	3.29	1.37	2.4	3414	100.458	0.867985	50.65	0.940064	15.3454	0	6.1848	0.125342	10.0163	8.48744	2.94553	1.22656	2.14872	1.92988	7.92152	0.219216	100	0.909575	97	1.10181	0.287047	NA	NA	NA	27.6	243	130
25	25	T-85	Turrialba (1865)	Central America	Reagan et al. (2006)	37.9	0.25	0.04	1.15	0.459	51.73	1.91	15.91	NA	8.72081	0.14	6.48	8.93	3.6	1.09	2.4	3414	100.211	0.859234	49.8923	1.66312	13.8535	0	6.98731	0.121904	11.4225	7.77574	3.13468	0.94911	2.08978	2.10993	8.88606	0.213653	100	0.909693	127	1.13534	0.289337	NA	NA	NA	21.6	218	186
26	26	T-86	Turrialba (1865)	Central America	Reagan et al. (2006)	37.9	0.25	0.04	1.15	0.459	51.96	1.06	17.61	NA	7.67683	0.14	6.1	9.57	3.3	1.37	2.4	3414	100.487	0.868212	50.2805	0.949716	15.7778	0	6.123	0.125434	9.92368	8.57432	2.95666	1.22746	2.1503	1.91113	7.84285	0.219264	100	0.909742	96	1.10071	0.28668	NA	NA	NA	27.7	240	135
27	27	samp. VF74-169	Fuego (74)	Central America	Plank (2005)	43	0.23	0.07	3.33	0.7	50.1595	0.942267	19.7695	NA	9.07761	0.15906	5.44732	9.12438	3.35568	0.667025	4.4	2959	103.102	0.829867	47.2384	0.764003	16.0294	NA	7.56746	0.128968	12.1629	7.39817	2.72083	0.540832	3.56758	1.88149	9.26042	0.182817	100	0.909593	177	1.19353	0.284815	NA	NA	NA	NA	NA	NA
28	28	samp. VF74-27	Fuego (74)	Central America	Plank (2005)	43	0.23	0.07	3.33	0.7	48.0773	0.874067	18.0913	NA	10.5434	0.172475	8.02695	8.6518	2.95693	0.556924	4.4	2959	102.351	0.855351	45.891	0.720082	14.9041	NA	8.38313	0.14209	14.0919	7.12761	2.43601	0.458811	3.62485	2.22039	10.381	0.192457	100	0.909542	168	1.18284	0.298064	NA	NA	NA	25.83	279.3	18.51
29	29	CN 3A	Cerro Negro (95)	Central America	Barth et al. (2019)	30.775	0.27	0.09	1.62	0.699	52.61	0.73	17.48	NA	9.4	0.18	6.01	11.08	1.99	0.43	4.7	2748	104.61	0.844547	48.8075	0.597857	14.3158	NA	7.21205	0.147417	11.7037	9.07432	1.62977	0.352162	3.84922	2.31019	9.29076	0.223739	100	0.909646	152	1.16407	0.287383	4.68838	0.282593	NA	34.1016	291.627	44.9012
30	30	CN 3B	Cerro Negro (95)	Central America	Barth et al. (2019)	30.775	0.27	0.09	1.62	0.699	52.48	0.73	17.58	NA	9.45	0.18	5.96	11.09	1.99	0.43	4.7	2748	104.59	0.842833	48.6827	0.596172	14.3571	NA	7.26318	0.147001	11.7662	9.05692	1.62518	0.35117	3.83837	2.31593	9.34706	0.222945	100	0.909558	155	1.16757	0.287191	4.767	0.307115	NA	35.7275	305.286	43.6513
31	31	CN 3C	Cerro Negro (95)	Central America	Barth et al. (2019)	30.775	0.27	0.09	1.62	0.699	51.76	0.74	18.44	NA	9.42	0.18	5.64	11.19	2.08	0.45	4.7	2748	104.6	0.836563	48.0262	0.599474	14.9382	NA	7.30451	0.145818	11.7738	9.06502	1.68501	0.364545	3.80747	2.29	9.36504	0.220024	100	0.90959	163	1.17694	0.285639	5.1675	0.32259	NA	33.6669	303.87	54.4689
32	32	CN16ACB2	Cerro Negro (95)	Central America	Barth et al. (2019)	30.775	0.27	0.09	1.62	0.699	51.97	0.72	18.35	NA	9.37	0.18	5.8	11.06	2	0.44	4.7	2748	104.59	0.840726	48.2504	0.586845	14.9564	NA	7.23139	0.146711	11.7023	9.01459	1.63012	0.358627	3.83079	2.29179	9.29354	0.221891	100	0.909708	157	1.1699	0.286364	5.28579	0.301477	NA	33.2564	301.786	38.305
33	33	LE-03	Colima	Mexico	Vigouroux et al. (2008)	45	0.36	0.03	NA	NA	48.3	1.26	10.72	NA	7.34	0.13	14.24	8.21	1.94	3.76	5.5	7182.4	101.4	0.943384	48.4953	1.44251	12.2728	NA	4.23922	0.148831	7.8176	9.39922	2.22101	4.30464	6.29668	3.36224	7.26456	0.416452	100	0.910219	152	0.858923	0.324299	NA	NA	NA	25	NA	185
34	34	BBL-05MI	Lassen-BBL	Cascades	Walowski et al. (2015)	42.3	0.18	0.05	1.7	0.8	49.76	1.04	17.27	NA	9.38	0.14	8.38	10.34	3.14	0.37	1.2	1501	101.02	0.866826	48.0854	0.896085	14.8802	NA	7.98164	0.120627	13.4518	8.90915	2.70549	0.3188	1.03394	1.61686	9.43649	0.154173	100	0.909667	137	1.14675	0.298384	NA	NA	NA	41.4	NA	NA
35	36	BPPC-01	Lassen-BPPC	Cascades	Walowski et al. (2015)	42.3	0.17	0.05	3.5	0.3	51.83	0.82	16.78	NA	7.68	0.15	9.14	10.6	2.56	0.34	2.7	1207	102.6	0.894744	49.9987	0.760703	15.5666	NA	6.36046	0.139153	10.7997	9.83348	2.37488	0.315414	2.50476	1.34615	7.57172	0.159972	100	0.909646	48	1.04915	0.300689	NA	NA	NA	36	NA	NA
36	37	BRVB-01	Lassen-BRVB	Cascades	Walowski et al. (2015)	42.3	0.2	0.05	4.1	0.4	50.38	1.32	16.86	NA	9.39	0.16	8.65	9.24	2.9	0.84	2	1969	101.74	0.872639	48.4383	1.14842	14.6684	NA	7.70902	0.139202	13.0479	8.03894	2.52304	0.730812	1.74003	1.81595	9.34301	0.174889	100	0.909686	120	1.12743	0.299588	NA	NA	NA	30.1	NA	NA
37	38	BRM-MI	Lassen-BRM	Cascades	Muth & Wallace (2021)	42.3	0.28	0.05	5.2	0.3	49.64	0.813333	18.4033	NA	7.58333	0.0733333	8.41667	10.1033	3.68	0.646667	4.3	3846	103.66	0.902646	47.6437	0.767336	17.3626	NA	5.33341	0.0691861	8.92656	9.53195	3.47188	0.610095	4.05682	2.22647	7.33679	0.273059	100	0.909652	20	1.02019	0.296378	NA	NA	NA	21.2496	175.868	NA
38	47	05AUNY17	Augustine	Alaska	Zimmer et al. (2010)	36	0.32	0.1	NA	NA	51.6147	0.531795	12.55	NA	8.8139	0.174883	12.0266	12.1309	1.7705	0.296948	6.84	5494.98	106.75	0.919376	48.4608	0.514407	12.1397	NA	5.50014	0.169165	9.83312	11.7343	1.71261	0.287239	6.61635	3.03223	8.22854	0.331578	100	0.910404	35	0.965589	0.313687	5.50546	0.38695	NA	35.9096	194.976	314.535
39	48	84AU112	Augustine	Alaska	Zimmer et al. (2010)	36	0.32	0.1	NA	NA	52.0038	0.555488	13.3721	NA	8.68792	0.171696	11.2714	11.6652	1.86846	0.333293	6.84	5494.98	106.769	0.916416	48.7316	0.530309	12.766	NA	5.45101	0.163914	9.63894	11.1365	1.78377	0.318185	6.52996	2.94986	8.10529	0.327476	100	0.91042	22	0.978229	0.310202	NA	NA	NA	NA	NA	NA
40	49	05AUNY10	Augustine	Alaska	Zimmer et al. (2010)	36	0.32	0.1	NA	NA	52.0241	0.530659	12.4969	NA	8.59116	0.170993	11.6888	12.3506	1.74322	0.310864	6.84	5494.98	106.747	0.919542	48.8619	0.51336	12.0895	NA	5.35431	0.165419	9.50748	11.948	1.68639	0.30073	6.61702	2.9559	8.01402	0.331883	100	0.910266	35	0.965589	0.312083	4.69391	0.322273	NA	43.2504	196.047	570.686
41	50	SH15DJR63	Shishaldin (1999)	Aleutian	Rasmussen & Plank (2021) - Earthchem	36	0.16	0.06	NA	NA	49.3162	1.95446	17.6839	NA	11.6533	0.206309	5.42046	9.31568	3.12463	0.678995	2.4	1727	101.754	0.774557	46.0499	1.36869	12.3839	NA	10.581	0.144476	17.1528	6.5237	2.18816	0.475494	1.6807	1.45121	11.8868	0.109853	100	0.90958	337	1.4005	0.287311	8.28468	1.10488	NA	27.0316	260.484	2.76045
42	51	Virgin1A	Shishaldin (Virigin cone)	Aleutian	Rasmussen & Plank (2021) - Earthchem	36	0.43	0.11	2.36	0.26	47.5205	1.2252	16.2724	NA	9.9776	0.1782	9.493	11.4317	2	0.3754	3.7	5336	102.174	0.907646	46.2613	1.18641	15.7572	NA	5.56089	0.172558	9.49137	11.0698	1.93668	0.363515	3.58286	4.61747	9.71569	0.427638	100	0.909509	6	1.00602	0.302762	16.0021	0.7063	NA	41.9047	295.409	355.184
43	52	05EHPK-54B	Makushin (Pakushin)	Aleutian	Zimmer et al. (2010)	36	0.45	0.11	4.63	0.89	52.2191	0.649284	14.0218	NA	8.75414	0.173983	10.3094	10.8815	2.28195	0.915959	3.4	4850	103.607	0.926083	50.6679	0.657361	14.1962	NA	4.44831	0.176147	7.72442	11.0169	2.31033	0.927353	3.44229	4.43278	8.43692	0.472757	100	0.91041	52	0.949304	0.304659	NA	NA	NA	NA	NA	NA
44	53	12MKJFL19A	Makushin (Pakushin)	Aleutian	Rasmussen & Plank (2021) - Earthchem	36	0.45	0.11	4.63	0.89	51.7861	0.6112	13.2898	NA	8.2438	0.1643	10.7984	11.3568	2.102	0.8018	3.4	4850	102.554	0.932531	51.0157	0.641121	13.9404	NA	4.14542	0.172343	7.23492	11.9128	2.2049	0.841052	3.56645	4.32492	8.03699	0.484207	100	0.910153	77	0.925854	0.307166	7.7872	0.6485	NA	42.1908	251.99	688.913
45	54	12MKJFL19B	Makushin (Pakushin)	Aleutian	Rasmussen & Plank (2021) - Earthchem	36	0.45	0.11	4.63	0.89	51.4916	0.604	13.2079	NA	8.2187	0.162	10.8895	11.1219	2.097	0.8436	3.4	4850	102.036	0.933114	51.0092	0.638694	13.9666	NA	4.14745	0.171305	7.25461	11.7608	2.21745	0.892057	3.5953	4.34664	8.05856	0.485335	100	0.910161	80	0.923079	0.307824	8.5268	0.6705	NA	41.8904	254.742	693.606
46	55	SEG07-06	Seguam (77)	Aleutian	Zimmer et al. (2010)	36	0.22	0.03	4.2	0.83	50.21	0.63	19.19	NA	7.54942	0.14	6.65	10.73	2.28	0.4	4.6	2377	102.379	0.874138	48.2727	0.563091	17.1519	NA	6.12455	0.125131	10.0154	9.59043	2.03785	0.357518	4.11146	1.64989	7.60912	0.195105	100	0.909571	87	1.09085	0.289861	NA	NA	NA	NA	NA	NA
47	56	samp. LS6S1	Sumiyoshi-ike	Kyushu	Nche et al. (2021)	25	0.19	0.02	3.7	1	47.56	1.03	17.62	NA	11.6794	0.21	6.17	11.8	2.05	0.46	1.3	3530.12	99.8794	0.799844	45.6524	0.762192	13.0387	NA	10.2305	0.155398	16.7845	8.7319	1.51698	0.340396	0.961989	1.82508	11.8727	0.138318	100	0.909533	300	1.34966	0.29094	NA	NA	NA	NA	378.1	14.3
48	57	samp. LS1	Sumiyoshi-ike	Kyushu	Nche et al. (2021)	25	0.19	0.02	3.7	1	47.52	1.02	17.74	NA	11.5714	0.2	6.34	11.85	1.92	0.43	1.3	3530.12	99.8914	0.805227	45.6783	0.7623	13.258	NA	10.1092	0.149471	16.6326	8.85613	1.43492	0.321362	0.971558	1.8262	11.7524	0.13982	100	0.909562	290	1.33623	0.291668	NA	NA	NA	NA	381.6	13.1
49	58	samp. LS2	Sumiyoshi-ike	Kyushu	Nche et al. (2021)	25	0.19	0.02	3.7	1	47.29	1.04	17.83	NA	11.9044	0.21	6.1	11.83	1.98	0.39	1.3	3530.12	99.8744	0.794991	45.3817	0.759659	13.0238	NA	10.4214	0.153393	17.1021	8.64112	1.44627	0.284872	0.949573	1.83623	12.0736	0.136847	100	0.909591	313	1.36731	0.290812	NA	NA	NA	NA	385.8	14.3
50	59	samp. LS3	Sumiyoshi-ike	Kyushu	Nche et al. (2021)	25	0.19	0.02	3.7	1	47.22	1.04	17.64	NA	11.7154	0.21	6.28	12.05	2	0.42	1.3	3530.12	99.8754	0.801872	45.4098	0.770386	13.0669	NA	10.2352	0.155559	16.8479	8.92611	1.48151	0.311117	0.962983	1.8326	11.8841	0.138754	100	0.909651	299	1.34831	0.291487	NA	NA	NA	49.9	382.3	14.6
51	60	samp. LS7	Sumiyoshi-ike	Kyushu	Nche et al. (2021)	25	0.19	0.02	3.7	1	47.38	1.05	17.63	NA	11.8324	0.21	6.36	11.85	1.86	0.4	1.3	3530.12	99.8724	0.802024	45.5132	0.775469	13.0205	NA	10.3109	0.155094	16.9985	8.75172	1.37369	0.295417	0.960105	1.84536	11.9714	0.138702	100	0.909631	302	1.35236	0.292002	NA	NA	NA	NA	382.7	12.4
52	61	samp. LS8	Sumiyoshi-ike	Kyushu	Nche et al. (2021)	25	0.19	0.02	3.7	1	47.37	1.02	17.76	NA	11.5894	0.21	6.25	11.82	2.1	0.47	1.3	3530.12	99.8894	0.80298	45.5439	0.75927	13.2202	NA	10.1408	0.15632	16.6783	8.7986	1.5632	0.34986	0.967697	1.82177	11.78	0.139153	100	0.909661	294	1.34159	0.291205	NA	NA	NA	43.9	382.1	14.1
53	62	samp. MS1	Sumiyoshi-ike	Kyushu	Nche et al. (2021)	25	0.19	0.02	3.7	1	47.68	1.01	18.12	NA	11.6074	0.2	6.29	11.48	1.87	0.33	1.3	3530.12	99.8874	0.803595	45.7808	0.75259	13.5019	NA	10.1485	0.149028	16.6785	8.5542	1.39341	0.245896	0.968681	1.82645	11.7919	0.13937	100	0.909522	293	1.34025	0.291479	NA	NA	NA	46.1	386.7	15.2
54	63	samp. MS2	Sumiyoshi-ike	Kyushu	Nche et al. (2021)	25	0.19	0.02	3.7	1	47.5	1.03	17.94	NA	11.5264	0.2	6.46	11.67	1.94	0.34	1.3	3530.12	99.9064	0.808487	45.6935	0.774295	13.4863	NA	10.0486	0.150348	16.5531	8.77283	1.45838	0.255592	0.977265	1.82978	11.695	0.140781	100	0.90952	284	1.32824	0.292171	NA	NA	NA	40.8	374.8	13.7
55	64	samp. MS3	Sumiyoshi-ike	Kyushu	Nche et al. (2021)	25	0.19	0.02	3.7	1	47.03	1.02	17.89	NA	11.7604	0.21	6.51	11.91	1.91	0.34	1.3	3530.12	99.8804	0.806335	45.2965	0.759311	13.3177	NA	10.224	0.156329	16.8886	8.86608	1.42185	0.253104	0.96775	1.84874	11.8875	0.139936	100	0.909626	294	1.34159	0.292598	NA	NA	NA	50	373.3	15.8
56	65	samp. MS6	Sumiyoshi-ike	Kyushu	Nche et al. (2021)	25	0.19	0.02	3.7	1	47.66	1.01	18.03	NA	11.4275	0.2	6.43	11.61	1.91	0.35	1.3	3530.12	99.9275	0.809217	45.8245	0.761396	13.592	NA	9.97349	0.150771	16.4426	8.75228	1.43987	0.26385	0.980015	1.81917	11.6104	0.140985	100	0.909647	281	1.32427	0.291953	NA	NA	NA	NA	376.4	13
57	66	samp. MS7	Sumiyoshi-ike	Kyushu	Nche et al. (2021)	25	0.19	0.02	3.7	1	47.81	1.03	17.97	NA	11.4455	0.2	6.47	11.44	1.89	0.36	1.3	3530.12	99.9155	0.809816	45.9476	0.77734	13.5619	NA	9.98175	0.15094	16.4435	8.63375	1.42638	0.271692	0.981108	1.82407	11.6231	0.141211	100	0.909522	280	1.32294	0.292171	NA	NA	NA	NA	381.8	13.4
58	67	samp. MS9	Sumiyoshi-ike	Kyushu	Nche et al. (2021)	25	0.19	0.02	3.7	1	48.01	1.01	17.95	NA	11.3825	0.2	6.3	11.44	1.95	0.38	1.3	3530.12	99.9225	0.806999	46.0767	0.759921	13.5055	NA	9.964	0.150479	16.3962	8.60742	1.46717	0.285911	0.978115	1.8085	11.5913	0.140389	100	0.909672	283	1.32692	0.291318	NA	NA	NA	NA	377	14.3
59	68	samp. MS11	Sumiyoshi-ike	Kyushu	Nche et al. (2021)	25	0.19	0.02	3.7	1	47.83	1.02	18.12	NA	11.4185	0.2	6.31	11.46	1.93	0.33	1.3	3530.12	99.9185	0.806713	45.9364	0.766703	13.6202	NA	9.9914	0.150334	16.4324	8.61413	1.45072	0.248051	0.97717	1.81246	11.6223	0.140322	100	0.909606	284	1.32824	0.291394	NA	NA	NA	NA	390.1	15.8
60	69	samp. US2	Sumiyoshi-ike	Kyushu	Nche et al. (2021)	25	0.19	0.02	3.7	1	47.94	1.01	18.07	NA	11.3105	0.2	6.46	11.52	1.77	0.35	1.3	3530.12	99.9305	0.811464	46.0768	0.766738	13.7178	NA	9.87514	0.151829	16.2569	8.74536	1.34369	0.265701	0.98689	1.81318	11.5066	0.141788	100	0.909502	274	1.31503	0.292047	NA	NA	NA	NA	379.6	14
61	70	samp. US3	Sumiyoshi-ike	Kyushu	Nche et al. (2021)	25	0.19	0.02	3.7	1	48.47	1.02	17.76	NA	11.4185	0.2	6.14	11.25	1.9	0.45	1.3	3530.12	99.9085	0.802827	46.3865	0.762957	13.2844	NA	10.0282	0.149599	16.4396	8.41496	1.42119	0.336599	0.972396	1.80361	11.6511	0.13929	100	0.909551	289	1.3349	0.290645	NA	NA	NA	NA	381.8	14.1
62	71	samp. US4	Sumiyoshi-ike	Kyushu	Nche et al. (2021)	25	0.19	0.02	3.7	1	48.49	1.03	17.8	NA	11.2385	0.2	6.36	11.27	1.86	0.4	1.3	3530.12	99.9485	0.810329	46.4873	0.781792	13.5106	NA	9.83533	0.151804	16.1756	8.55417	1.41178	0.303608	0.986727	1.80135	11.4562	0.141483	100	0.909571	274	1.31503	0.291517	NA	NA	NA	NA	388.8	15.8
63	72	samp. FKT04107	Fukue	Kyushu	Hoang et al. (2013)	25	0.21	0.02	1.7	0.6	48.69	1.59	17.14	NA	10.29	0.2	7.44	9.41	3.49	1.36	2	1395.66	101.61	0.84705	46.5954	1.29886	14.0016	NA	8.52516	0.163379	14.1711	7.68697	2.85096	1.11097	1.63379	1.96192	10.2905	0.17155	100	0.909582	184	1.20191	0.2946	NA	NA	NA	NA	201.48	142.41
64	73	samp. FKT04110	Fukue	Kyushu	Hoang et al. (2013)	25	0.21	0.02	1.7	0.6	48.85	1.66	18	NA	10.8	0.2	6.95	9.13	3.25	0.81	2	1395.66	101.65	0.832159	46.4744	1.30745	14.1772	NA	9.01759	0.157524	14.9165	7.19098	2.55977	0.637973	1.57524	1.98537	10.804	0.165349	100	0.909662	220	1.24594	0.292878	NA	NA	NA	NA	184.01	138.19
65	74	samp. FKT9611	Fukue	Kyushu	Hoang et al. (2013)	25	0.21	0.02	1.7	0.6	49.04	1.64	17.47	NA	10.08	0.17	7.36	9.23	3.21	1.43	2	1395.66	101.63	0.848508	46.9206	1.34891	14.3692	NA	8.36238	0.139826	13.8708	7.59174	2.64025	1.17618	1.64501	1.93509	10.1036	0.172334	100	0.90953	177	1.19353	0.29416	NA	NA	NA	NA	136.3	124
66	75	samp. FKT9614	Fukue	Kyushu	Hoang et al. (2013)	25	0.21	0.02	1.7	0.6	48.8	1.84	17.09	NA	9.69	0.18	8.18	9.48	3.2	1.2	2	1395.66	101.66	0.864893	46.964	1.57168	14.5978	NA	7.92094	0.153751	13.2957	8.09755	2.73335	1.02501	1.70834	1.93183	9.65921	0.179959	100	0.909562	139	1.14904	0.297562	NA	NA	NA	NA	142.6	176
67	76	samp. AS026	Aso-Kishimadake	Kyushu	Miyoshi et al. (2015)	25	0.18	0.02	7.1	0.4	50.66	0.93	16.85	NA	9.87081	0.17	5.32	9.58	2.65	1.41	3.1	2951.9	100.541	0.803848	48.1141	0.720502	13.0543	NA	8.98947	0.131705	14.491	7.42194	2.05304	1.09237	2.40167	1.52988	10.3661	0.132798	100	0.90952	248	1.2813	0.285908	NA	NA	NA	NA	299	29
68	77	04-ALA-02	Alamagan	Marianas	Plank and Wade (2020) - Earthchem	20	0.24	0.05	NA	NA	50.8945	0.636104	16.9596	NA	8.24429	0.168904	6.81861	11.6982	1.9444	0.80123	4.3	1517	102.466	0.869541	48.7077	0.559422	14.9152	NA	6.52817	0.148543	10.7228	10.288	1.71001	0.704642	3.78164	1.934	8.26839	0.210466	100	0.909597	102	1.10733	0.291054	NA	NA	NA	NA	NA	NA
69	78	04-ALA-03	Alamagan	Marianas	Plank and Wade (2020) - Earthchem	20	0.24	0.05	NA	NA	51.4033	0.630429	18.6899	NA	7.54675	0.150581	5.5741	11.6142	1.9562	0.877052	4.3	1517	102.743	0.85888	48.9852	0.549735	16.2976	NA	6.11278	0.131307	9.82012	10.1276	1.70581	0.76479	3.74961	1.75537	7.69226	0.205334	100	0.9096	108	1.11399	0.284655	NA	NA	NA	NA	NA	NA
70	79	04-gug-8	Guguan	Marianas	Plank and Wade (2020) - Earthchem	20	0.26	0.05	3.63	0.39	49.4145	0.636242	15.5994	NA	9.26737	0.173735	7.53089	13.6552	2.17676	0.512315	4.2	2356	103.166	0.869212	47.022	0.54942	13.4707	NA	7.04448	0.150027	11.7101	11.7918	1.87972	0.442405	3.62687	2.31256	9.12533	0.22803	100	0.909598	113	1.11957	0.294553	5.22347	0.334469	42.4533	NA	218.532	138.184
71	80	04-gug-6	Guguan	Marianas	Plank and Wade (2020) - Earthchem	20	0.26	0.05	3.63	0.39	53.3678	0.710275	17.331	NA	8.65507	0.177505	5.74251	10.502	2.54621	0.534404	4.2	2356	103.767	0.84836	49.9378	0.595459	14.5294	NA	6.79981	0.148811	10.9839	8.80435	2.13462	0.448017	3.52107	2.09677	8.68649	0.217196	100	0.909752	137	1.14675	0.285691	3.62509	0.410456	35.3188	NA	249.701	67.258
72	81	SARI-15-02	Sarigan	Marianas	Plank and Wade (2020) - Earthchem	20	0.24	0.05	3.59	0.43	52.3671	0.737076	15.9204	NA	8.9451	0.182224	6.35572	11.1364	2.19689	0.610527	4.8	1894	103.252	0.852057	49.29	0.618594	13.3613	NA	7.16164	0.152932	11.6821	9.34629	1.84375	0.512388	4.02842	2.0025	8.96349	0.201021	100	0.909504	141	1.15134	0.28937	6.70896	0.583692	39.2855	NA	257.623	109.523
73	82	sari-15-04	Sarigan	Marianas	Plank and Wade (2020) - Earthchem	20	0.24	0.05	3.59	0.43	54.8839	0.685374	14.9517	NA	8.6358	0.17864	6.59855	11.123	2.21897	0.551918	4.8	1894	104.628	0.860795	51.0229	0.57974	12.6473	NA	6.77239	0.151107	11.0654	9.40867	1.87697	0.466853	4.0602	1.9485	8.52565	0.205645	100	0.909508	120	1.12743	0.289835	6.43325	0.527594	40.247	NA	244.615	93.9572
74	83	04-pag-14	Pagan	Marianas	Plank and Wade (2020) - Earthchem	20	0.22	0.05	NA	NA	51.0455	0.661407	17.1672	NA	8.75877	0.163723	6.84958	11.4665	2.10402	0.562751	5.5	3253.52	104.279	0.859786	47.8685	0.556949	14.4559	NA	7.05356	0.137866	11.5914	9.65554	1.77172	0.473873	4.63136	1.80341	8.67627	0.187028	100	0.90952	128	1.13648	0.291465	6.62847	0.440673	36.4792	NA	278.188	164.835
75	84	samp. AGR5	Agrigan	Marianas	[2374] ELLIOTT T. R. (1997)	20	0.25	0.05	2.16	0.38	51.29	0.64	17.74	NA	9.3868	0.2	5.38	10.89	2.55	0.86	4.6	1811	103.537	0.82711	47.9372	0.514543	14.2625	NA	7.61268	0.160795	12.2203	8.75527	2.05013	0.691417	3.69828	2.09692	9.49949	0.198622	100	0.909508	181	1.19831	0.284755	NA	NA	NA	NA	243	12
76	85	samp. 9-1A	Agrigan	Marianas	[2405] STERN R. J. (1979)	20	0.25	0.05	2.16	0.38	48.7	0.49	20	NA	8.3099	0.16	6.19	13.32	1.57	0.37	4.6	1811	103.71	0.860189	46.1776	0.419812	17.1352	NA	6.52261	0.137081	10.6143	11.412	1.34511	0.317001	3.94109	1.97823	8.30262	0.214391	100	0.909764	116	1.12293	0.287768	NA	NA	NA	NA	NA	28
77	86	samp. AG4	Agrigan	Marianas	[2579] WOODHEAD J. D. (1988)	20	0.25	0.05	2.16	0.38	51.84	0.62	17.98	NA	9.05381	0.2	5.35	10.47	2.48	0.85	4.6	1811	103.444	0.831594	48.5198	0.504976	14.6443	NA	7.34469	0.162895	11.788	8.52757	2.0199	0.692305	3.74659	2.04895	9.18833	0.200651	100	0.909588	169	1.18402	0.284426	NA	NA	NA	NA	208	21
78	87	samp. AO3	Aoba - Red Cliff	Vanuatu	Sorbadere et al. (2011)	27	0.27	0.08	NA	NA	48.81	1.19	15.41	NA	9.87	0.2	7.25	11.41	2.49	1.21	3.6	2556	101.44	0.859179	47.0166	1.01593	13.1559	NA	7.57701	0.170744	12.5622	9.74097	2.12577	1.033	3.0734	2.52859	9.85224	0.230935	100	0.909536	141	1.15134	0.293998	NA	NA	NA	NA	NA	NA
79	88	samp. AO4	Aoba - Red Cliff	Vanuatu	Sorbadere et al. (2011)	27	0.27	0.08	NA	NA	49.6	0.72	14.12	NA	9.96	0.18	9.73	11.63	2.39	1.41	3.6	2556	103.34	0.886841	47.3266	0.64197	12.5897	NA	7.23169	0.160492	12.417	10.3696	2.13098	1.25719	3.20985	2.66493	9.6296	0.249014	100	0.909558	79	1.08216	0.304395	NA	NA	NA	NA	NA	NA
80	89	samp. AO6	Aoba - Red Cliff	Vanuatu	Sorbadere et al. (2011)	27	0.27	0.08	NA	NA	47.49	0.57	9.89	NA	10.17	0.19	18.01	10.65	1.74	1.08	3.6	2556	103.39	0.926972	46.2944	0.609351	10.5728	NA	7.07481	0.203117	13.7345	11.3852	1.86012	1.15456	3.84853	3.26256	10.0105	0.293259	100	0.91039	103	0.90208	0.340683	NA	NA	NA	NA	NA	NA
81	90	samp. AO7	Aoba - Red Cliff	Vanuatu	Sorbadere et al. (2011)	27	0.27	0.08	NA	NA	47.53	0.6	10.68	NA	10.34	0.19	16.93	10.67	1.77	1.08	3.6	2556	103.39	0.922434	46.1718	0.62056	11.046	NA	7.2132	0.196511	13.8361	11.0356	1.83065	1.11701	3.72336	3.20921	10.1008	0.285882	100	0.910489	70	0.932361	0.336209	NA	NA	NA	NA	NA	NA
82	91	samp. AO12	Aoba - Red Cliff	Vanuatu	Sorbadere et al. (2011)	27	0.27	0.08	NA	NA	47.72	0.6	11.16	NA	10.38	0.19	16.28	10.46	1.94	1.07	3.6	2556	103.4	0.919931	46.282	0.610639	11.3579	NA	7.24985	0.193369	13.7634	10.6455	1.9744	1.08897	3.66384	3.17012	10.1023	0.282358	100	0.910342	54	0.947407	0.333355	NA	NA	NA	NA	NA	NA
83	92	samp. AO13	Aoba - Red Cliff	Vanuatu	Sorbadere et al. (2011)	27	0.27	0.08	NA	NA	47.91	0.61	11.33	NA	10.13	0.19	15.91	10.77	1.92	1.03	3.6	2556	103.4	0.920418	46.484	0.621483	11.5433	NA	7.06496	0.193577	13.3496	10.9727	1.95614	1.04939	3.66777	3.09709	9.85172	0.282871	100	0.910386	55	0.946459	0.331611	NA	NA	NA	NA	NA	NA
84	93	samp. AO14	Aoba - Red Cliff	Vanuatu	Sorbadere et al. (2011)	27	0.27	0.08	NA	NA	48.03	0.61	11.32	NA	10.41	0.19	15.39	10.83	1.91	1.08	3.6	2556	103.37	0.916329	46.4934	0.607471	11.2731	NA	7.29112	0.189212	13.687	10.7851	1.90208	1.07552	3.58508	3.11094	10.0904	0.277416	100	0.910336	32	0.968491	0.329648	NA	NA	NA	NA	NA	NA
85	94	samp. AO18	Aoba - Red Cliff	Vanuatu	Sorbadere et al. (2011)	27	0.27	0.08	NA	NA	48.03	0.7	11.96	NA	10.37	0.19	14.68	10.12	2.4	1.31	3.6	2556	103.36	0.913762	46.4187	0.686789	11.7343	NA	7.27926	0.186414	13.5404	9.92901	2.35471	1.28528	3.53206	3.05316	10.0265	0.273997	100	0.910435	17	0.983135	0.326253	NA	NA	NA	NA	NA	NA
86	95	samp. AO19	Aoba - Red Cliff	Vanuatu	Sorbadere et al. (2011)	27	0.27	0.08	NA	NA	47.08	0.51	9.36	NA	10.26	0.19	19.25	10.74	1.52	0.91	3.6	2556	103.42	0.929768	45.9579	0.559401	10.2667	NA	7.14356	0.208404	14.0925	11.7803	1.66723	0.998147	3.94871	3.37711	10.1823	0.298433	100	0.910417	129	0.878917	0.346084	NA	NA	NA	NA	NA	NA
87	96	samp. AO23	Aoba - Red Cliff	Vanuatu	Sorbadere et al. (2011)	27	0.27	0.08	NA	NA	48.43	0.73	13.2	NA	10.55	0.19	12.18	10.74	2.29	1.42	3.6	2556	103.33	0.899315	46.4774	0.674008	12.1875	NA	7.51296	0.175427	13.3841	9.91623	2.11435	1.31108	3.32387	2.92307	10.1431	0.259306	100	0.909606	44	1.04496	0.315634	NA	NA	NA	NA	NA	NA
88	97	LC-D-23	Volcano D	Tonga	Cooper et al. (2022)	17	0.26	0.09	1.66	0.24	50.0949	0.680391	16.9337	NA	11.3057	0.203534	5.33961	10.8202	1.53948	0.362964	3	2810	100.28	0.798705	47.5984	0.518914	12.9148	NA	9.28728	0.155229	15.0425	8.25221	1.17411	0.276822	2.28801	2.49166	11.5293	0.194461	100	0.909672	265	1.30326	0.286741	4.46196	0.211365	NA	31.6913	412.174	20.5939
89	98	LC-A-1	Volcano A	Tonga	Cooper et al. (2022)	17	0.32	0.12	0.937	0.455	53.6664	0.387606	14.7832	NA	9.25875	0.173892	7.1551	10.6044	1.17453	0.252598	5.2	2007	102.657	0.873484	50.1901	0.311268	11.8717	NA	6.62136	0.139644	14.3837	8.5159	0.943214	0.202849	4.17588	2.6444	9.0008	0.264358	100	0.929572	190	1.20913	0.293431	4.74262	0.149607	NA	42.1679	294.722	183.183
90	99	LC-A-4	Volcano A	Tonga	Cooper et al. (2022)	17	0.32	0.12	0.937	0.455	53.8282	0.360754	12.7256	NA	9.16445	0.178032	10.5147	10.8663	1.08648	0.245053	5.2	2007	104.17	0.907069	50.505	0.311459	10.9867	NA	6.15688	0.153705	14.0517	9.38147	0.93802	0.211568	4.48944	2.81402	8.68893	0.291411	100	0.929601	103	1.10843	0.308148	4.69584	0.124707	NA	46.4355	251.998	441
91	100	LC-A-5	Volcano A	Tonga	Cooper et al. (2022)	17	0.32	0.12	0.937	0.455	54.4984	0.437357	15.827	NA	9.22826	0.16681	5.42063	10.4506	1.44398	0.396681	5.2	2007	103.07	0.843811	50.2275	0.334436	12.1025	NA	6.85707	0.127556	14.466	7.99128	1.10417	0.303332	3.97631	2.50973	9.11533	0.247743	100	0.929558	235	1.26476	0.285027	6.23158	0.20936	NA	40.8556	296.07	97.1163
92	101	LC-19-1-3	Volcano 19	Tonga	Cooper et al. (2022)	17	0.23	0.1	3.34	0.26	49.3203	0.975842	16.6324	NA	9.83581	0.174185	7.24668	12.1609	2.11833	0.153304	3.3	1882	101.918	0.852924	47.1442	0.813962	13.8733	NA	7.94937	0.14529	13.1857	10.1435	1.76693	0.127873	2.75257	2.09722	9.83645	0.191846	100	0.909539	160	1.17342	0.294124	3.48023	0.343621	NA	40.0919	307.275	55.1681
93	102	LC-L-71	Volcano L	Tonga	Cooper et al. (2022)	17	0.32	0.1	3.43	0.36	50.744	0.415258	14.3714	NA	9.89142	0.181629	9.18361	11.2784	1.13907	0.666204	4.1	2270	101.971	0.889303	48.2649	0.342411	11.8503	NA	6.88432	0.149766	15.4382	9.29992	0.939245	0.549335	3.38076	2.90082	9.49448	0.274913	100	0.929561	170	1.1852	0.302966	3.93295	0.299576	NA	31.3182	315.693	363.587
[truncated: 108 more columns]

## Sheet: S4 Monte Carlo results
				Melt fraction (PT)			Melt fraction (Sodium)			Melt fraction (Averaged)			primary melt H2O					primary melt S				mantle wedge S					Slab-derived S fraction					Slab component mass fraction					Mantle wedge d34S					Slab component d34S					mantle wedge H2O
Locality	Group	Arc	MOHO_depth	Median	D85	D15	Median	D85	D15	Median	D85	D15	Average	Standard dev	Median	D15	D85	Average	Median	D15	D85	Average	Standard dev	Median	D15	D85	Average	Standard dev	Median	D15	D85	Average	Standard dev	Median	D15	D85	Average	Standard dev	Median	D15	D85	Average	Standard dev	Median	D15	D85	Average	Standard dev	Median
Agrigan	Group1	Marianas	20	0.20717	0.249274	0.128019	0.132194	0.212702	0.106306	0.174213	0.204117	0.13705	3.79399	89.8425	3.78438	3.56938	4.02511	1551.1	1549.41	1456.85	1644.48	266.776	56.8785	266.311	209.458	324.375	0.449167	0.185753	0.470605	0.232673	0.644408	0.02561	0.0135188	0.0249892	0.0107554	0.0398348	2.15997	0.383882	2.16187	1.76346	2.55799	16.8905	483.687	5.62447	3.66162	12.2384	0.686417	0.137361	0.68596
Alamagan	Group1	Marianas	20	0.181901	0.235484	0.108591	0.155505	0.176395	0.134349	0.168563	0.19795	0.130634	3.76638	68.9946	3.76674	3.57281	3.96149	1365.22	1364.92	1294.36	1436.19	225.728	44.0471	229.474	177.411	272.026	0.380106	0.181883	0.392514	0.166114	0.579231	0.0184095	0.0104074	0.0177109	0.00676677	0.0297381	NA	NA	NA	NA	NA	NA	NA	NA	NA	NA	0.656941	0.119821	0.666726
Aoba - Red Cliff	Group1	Vanuatu	27	0.222689	0.259127	0.141421	0.113121	0.141735	0.0847569	0.164713	0.192483	0.123565	3.55658	241.154	3.58125	3.18958	3.89112	2614.57	2635.7	2337.27	2863.3	419.664	105.259	421.983	308.322	528.618	0.624723	0.165839	0.659832	0.455302	0.781391	0.055212	0.0238012	0.0549842	0.0297522	0.0800629	NA	NA	NA	NA	NA	NA	NA	NA	NA	NA	0.603402	0.142086	0.60592
Aso-Kishimadake	Group2	Kyushu	25	0.238571	0.275385	0.178048	0.117757	0.136305	0.098391	0.177832	0.198857	0.145948	2.39936	115.387	2.39899	2.27373	2.52696	2304.41	2304.74	2184.47	2423.45	400.061	67.2346	408.415	333.214	462.71	0.615916	0.15307	0.645339	0.468779	0.761934	0.0507371	0.0177433	0.0515286	0.0325196	0.0682474	7.10527	0.400575	7.10528	6.68499	7.5157	14.9644	34.9558	11.5118	9.54666	16.2966	0.437903	0.0687754	0.446354
Augustine	Group1	Alaska	36	0.160287	0.223117	0.0937646	0.1485	0.171536	0.125421	0.154252	0.186356	0.119135	6.59133	282.991	6.5895	6.2423	6.93558	5663.84	5663.85	5372.15	5958.39	865.528	181.026	872.408	669.836	1059.34	0.833347	0.0784586	0.850777	0.761782	0.903438	0.146608	0.0417717	0.146311	0.102459	0.190767	NA	NA	NA	NA	NA	NA	NA	NA	NA	NA	1.06874	0.208106	1.0748
Cerro Negro (95)	Group1	Central America	30.775	0.226224	0.259246	0.157937	0.164561	0.186431	0.14233	0.193514	0.215534	0.159758	3.83348	117.742	3.83401	3.6344	4.03268	2349.92	2349.46	2226.87	2471.81	444.078	68.3655	452.134	372.63	510.405	0.654667	0.136797	0.680912	0.521489	0.784348	0.0593474	0.0184951	0.0600664	0.0400209	0.0781069	1.61942	0.702304	1.61814	0.889619	2.34967	3.43145	7.59754	2.88432	1.68799	4.52892	0.757597	0.110926	0.769797
Colima	Group1	Mexico	45	0.139917	0.210273	0.0715481	0.081175	0.102336	0.0573283	0.110317	0.145953	0.0747694	6.29777	424.603	6.29642	5.98073	6.62532	8359.03	8357.47	7918.16	8807.07	919.559	276.209	918.665	620.857	1220.61	0.832194	0.103695	0.859477	0.750724	0.916237	0.158003	0.0604508	0.15553	0.0927764	0.222328	NA	NA	NA	NA	NA	NA	NA	NA	NA	NA	0.756189	0.203718	0.753833
Fuego (74)	Group1	Central America	43	0.210452	0.252455	0.127817	0.0690428	0.08669	0.050525	0.138183	0.162684	0.0966514	3.59601	125.53	3.59618	3.40589	3.78454	2488.77	2486.79	2358.95	2619.43	329.002	81.1254	340.884	238.245	408.559	0.535514	0.182741	0.569376	0.335612	0.718206	0.0378249	0.0177672	0.0383326	0.0181877	0.0565021	3.32587	0.70567	3.3325	2.59423	4.05087	12.2257	49.9184	6.65027	4.62768	12.0025	0.510439	0.116546	0.526706
Fukue	Group3	Kyushu	25	0.186945	0.244393	0.100541	0.0919209	0.112928	0.0699084	0.138893	0.171228	0.0945128	1.64096	67.1762	1.64027	1.54231	1.73923	1166.39	1165.45	1096.27	1236.62	156.689	41.5027	161.11	109.612	199.418	0.27593	0.166825	0.265847	0.0822801	0.467415	0.0101974	0.00697676	0.00923041	0.00263488	0.0178162	1.70138	0.60027	1.70331	1.07214	2.32696	41.4032	430.636	8.72869	4.26983	30.3911	0.236284	0.0573848	0.242351
Guguan	Group1	Marianas	20	0.215827	0.251084	0.140706	0.125124	0.146188	0.105696	0.168345	0.190991	0.131942	3.57494	107.166	3.57541	3.38316	3.7668	2080.95	2080.46	1969.72	2191.37	339.732	62.3203	347.386	272.464	402.115	0.543503	0.172094	0.574651	0.360562	0.715032	0.0384135	0.0160797	0.0387552	0.021041	0.0551245	3.63498	0.389444	3.62993	3.23086	4.04376	13.8157	166.133	7.04403	5.31348	11.7963	0.616331	0.106573	0.6282
Lassen-BBL	Group2	Cascades	42.3	0.210279	0.251526	0.122231	0.0792764	0.0934352	0.0645716	0.14333	0.166504	0.100394	1.03362	65.3858	1.03441	0.980754	1.08518	1307.56	1307.39	1239.8	1374.39	178.011	42.5486	185.551	130.869	219.822	0.310655	0.176149	0.309109	0.101794	0.509181	0.0125294	0.00806973	0.0117794	0.00359157	0.0213271	1.68755	0.787829	1.68561	0.873609	2.48318	38.1324	644.706	7.36307	3.51786	24.4672	0.15064	0.0330211	0.156676
Lassen-BPPC	Group2	Cascades	42.3	0.200186	0.243705	0.127212	0.10401	0.118901	0.0891795	0.152023	0.175485	0.115122	2.50395	57.9502	2.50409	2.37547	2.63294	1150.94	1150.47	1092.16	1212.09	168.982	34.1423	174.035	131.867	203.086	0.28289	0.170497	0.271852	0.0877556	0.478372	0.010622	0.00712907	0.0095767	0.00288563	0.0184547	3.49653	0.298275	3.50025	3.18942	3.80547	62.7768	435.379	15.2592	8.21197	49.8076	0.39137	0.0738723	0.401033
Lassen-BRM	Group2	Cascades	42.3	0.0892698	0.155308	0.0335621	0.0248503	0.041046	0.00709454	0.0568745	0.0907341	0.0286579	4.05742	185.317	4.05701	3.84853	4.26301	3767.7	3767.08	3576.66	3959.59	223.73	109.389	214.573	108.005	343.319	0.435471	0.211005	0.459287	0.174247	0.665841	0.0264759	0.0190555	0.0231926	0.00636105	0.0467631	5.19972	0.301892	5.20697	4.88655	5.50568	242.073	10784	12.2821	8.191	33.8472	0.285649	0.115419	0.274823
Lassen-BRVB	Group2	Cascades	42.3	0.214369	0.252809	0.131283	0.0889598	0.103308	0.0738067	0.150201	0.172086	0.108712	1.73897	87.1096	1.73988	1.64912	1.82785	1747.86	1747.86	1658.43	1837.99	250.278	54.9007	260.132	188.748	303.281	0.422568	0.185107	0.439362	0.206278	0.62318	0.0229253	0.0122269	0.022765	0.009033	0.0361427	4.09374	0.393064	4.09324	3.68345	4.50597	34.8559	526.396	10.4511	6.98761	23.7313	0.26549	0.0537422	0.275064
Makushin (Pakushin)	Group1	Aleutian	36	0.105484	0.169164	0.0476132	0.109941	0.126422	0.0933694	0.107719	0.140429	0.0779455	3.53437	268.007	3.53534	3.33905	3.72752	5201.94	5200.9	4924.25	5480.07	567.393	153.094	559.516	403.453	734.17	0.721256	0.136273	0.750508	0.594773	0.845029	0.0850797	0.0345743	0.0831261	0.0487769	0.121626	4.64032	0.885542	4.64496	3.72145	5.55691	7.62782	13.3866	6.6044	5.10427	8.95235	0.421364	0.102463	0.415667
Pagan	Group1	Marianas	20	0.217725	0.25115	0.144272	0.145661	0.166507	0.124417	0.179459	0.201566	0.142746	4.63043	141.925	4.62816	4.38968	4.87025	2862.75	2865.43	2717.01	3008.56	498.09	85.7882	510.261	406.638	580.827	0.691836	0.128988	0.717335	0.572486	0.810439	0.0706064	0.0218254	0.0714664	0.0481198	0.0927893	NA	NA	NA	NA	NA	NA	NA	NA	NA	NA	0.846915	0.136854	0.866883
Quizapu - Los Hornitos	Group1	Andes SVZ	38	0.0767416	0.137526	0.028343	0.0655011	0.081215	0.0516531	0.071661	0.103604	0.0461869	3.28438	440.786	3.23194	3.04196	3.56193	5311.49	5224.79	4911.57	5771.71	398.974	155.262	377.211	239.68	560.991	0.589685	0.198121	0.629803	0.369499	0.786829	0.0527325	0.0328516	0.0477404	0.0191837	0.0871353	NA	NA	NA	NA	NA	NA	NA	NA	NA	NA	0.28217	0.0955279	0.268699
Sarigan	Group1	Marianas	20	0.22794	0.260103	0.163748	0.141947	0.160689	0.123213	0.183759	0.203583	0.152261	4.04228	85.8283	4.04193	3.83074	4.25389	1662.22	1662.31	1573.49	1751.85	298.291	45.5835	303.407	250.523	342.484	0.491289	0.174544	0.517862	0.298406	0.668804	0.0302999	0.0131084	0.0304807	0.0159664	0.0440665	3.59749	0.427245	3.59675	3.16027	4.03671	14.1916	86.1103	7.86282	5.66056	14.3804	0.760992	0.109108	0.773411
Seguam (77)	Group1	Aleutian	36	0.161549	0.2268	0.0928639	0.119616	0.138087	0.100492	0.14039	0.173532	0.105014	4.11401	109.686	4.1129	3.89859	4.33093	2178.57	2178.61	2064.14	2291.5	302.982	70.2909	305.347	226.902	380.541	0.500015	0.187002	0.527876	0.289371	0.692639	0.0323748	0.0162542	0.032018	0.0142968	0.0499804	4.21414	0.836461	4.2007	3.35593	5.08855	18.159	109.362	8.8925	6.10125	17.1597	0.611445	0.130506	0.617774
Shishaldin (1999)	Group2	Aleutian	36	0.242535	0.283743	0.174374	0.0885088	0.108823	0.0668303	0.165148	0.187907	0.129315	1.68055	61.2208	1.68035	1.59572	1.76731	1233.71	1234.67	1170.8	1295.87	197.599	38.6203	202.453	158.226	234.012	0.332994	0.17632	0.331672	0.127313	0.531397	0.0142913	0.00866444	0.0135067	0.00479914	0.0236596	NA	NA	NA	NA	NA	NA	NA	NA	NA	NA	0.284599	0.0519557	0.290981
Shishaldin (Virigin cone)	Group2	Aleutian	36	0.134955	0.207643	0.0664964	0.125092	0.14565	0.105367	0.130054	0.167198	0.0943257	3.58587	266.552	3.58668	3.39624	3.77231	5309.76	5307.4	5036.94	5586.01	691.825	175.65	691.227	498.584	887.664	0.777218	0.112692	0.803949	0.675391	0.877152	0.11071	0.0399055	0.109124	0.0679511	0.152828	2.36143	0.25932	2.36526	2.08929	2.63091	3.45467	1.63988	3.1882	2.69153	4.06419	0.502153	0.117158	0.501274
St Vincent	Group2	Antilles	24	0.182897	0.237729	0.106369	0.0876852	0.116393	0.0602409	0.135172	0.167309	0.0935183	4.99641	110.232	4.98577	4.68145	5.31551	1704.11	1701.22	1588.62	1820.7	224.822	62.3875	228.302	156.877	291.412	0.391629	0.187964	0.402977	0.169414	0.598766	0.020075	0.012191	0.0188884	0.00684213	0.0334875	NA	NA	NA	NA	NA	NA	NA	NA	NA	NA	0.707617	0.179808	0.717528
Sumiyoshi-ike	Group2	Kyushu	25	0.240066	0.281557	0.168458	0.188331	0.218137	0.158647	0.213335	0.240044	0.17552	0.971771	134.757	0.971615	0.92047	1.02323	2643.51	2643.6	2503.87	2783.13	552.048	92.055	561.045	458.745	641.871	0.726073	0.116439	0.749559	0.619213	0.831917	0.081711	0.0232882	0.0826082	0.0580494	0.105039	3.69692	1.0022	3.69733	2.6603	4.73747	5.87392	15.3878	5.35311	3.81788	7.33829	0.210949	0.0333657	0.214119
Turrialba (1865)	Group3	Central America	37.9	0.12357	0.197282	0.0564109	0.0959117	0.111404	0.0801404	0.109809	0.14697	0.0754998	1.53445	160.12	1.5347	1.45354	1.61572	3102.26	3102.81	2936.27	3267.96	343.102	99.503	339.879	232.954	455.219	0.544314	0.190029	0.5793	0.332994	0.734988	0.0406689	0.0216856	0.039356	0.0168719	0.0644754	1.15128	0.459115	1.1545	0.675461	1.62647	9.49854	489.617	2.70753	1.56413	5.50521	0.185227	0.0484793	0.183706
Volcano 19	Group2	Tonga	17	0.237325	0.273384	0.177457	0.147649	0.168059	0.127329	0.192023	0.213544	0.162196	2.75258	81.0261	2.74999	2.6118	2.89884	1604.29	1604.25	1522.41	1689.83	302.186	46.3116	307.213	256.486	346.902	0.499362	0.170708	0.528237	0.3147	0.668786	0.0312936	0.0130321	0.0317889	0.0173252	0.0446209	3.34214	0.259929	3.34467	3.07662	3.60874	13.1216	70.9952	7.17637	5.34721	12.7611	0.542277	0.078381	0.550753
Volcano A	Group1	Tonga	17	0.153191	0.188356	0.118969	0.15626	0.181264	0.130719	0.154818	0.176494	0.133063	4.21373	126.573	4.19649	3.90258	4.53969	1685.56	1673.29	1554.53	1828.72	261.223	44.9918	260.334	214.761	308.265	0.431757	0.182731	0.452111	0.221004	0.624038	0.0236275	0.012116	0.0232254	0.0103349	0.0363845	0.939506	0.460113	0.940513	0.456125	1.41953	22.5618	1400.67	3.22726	1.64647	7.59328	0.691928	0.110632	0.690621
Volcano D	Group1	Tonga	17	0.266423	0.30503	0.229199	0.247455	0.277644	0.21795	0.257448	0.280918	0.231563	2.28669	107.255	2.28446	2.16807	2.40565	2154.36	2153.49	2044.05	2267.35	551.84	61.2096	553.304	491.165	614.432	0.732081	0.102642	0.749285	0.636107	0.829678	0.0817798	0.0185292	0.0816513	0.063393	0.10094	1.66495	0.238642	1.66387	1.42005	1.9149	2.70416	0.869938	2.53926	2.0556	3.28737	0.602515	0.0640721	0.603853
Volcano L	Group1	Tonga	17	0.120245	0.154495	0.0829087	0.163091	0.184797	0.140961	0.141527	0.161772	0.117925	3.38004	96.3582	3.37974	3.20241	3.55609	1914.59	1913.69	1814.66	2015.33	267.902	45.0257	270.084	224.011	311.888	0.444516	0.179306	0.46332	0.240903	0.636636	0.0247773	0.0120486	0.0245369	0.0117299	0.0375166	3.41748	0.36593	3.41248	3.03352	3.79742	49.3868	2069.1	8.4514	5.78911	17.1327	0.505239	0.0785067	0.508853
Vulcano	Group3	Aeolian	20	0.166668	0.231041	0.0889626	0.150283	0.1785	0.123536	0.158564	0.194007	0.117045	3.71373	134.758	3.71403	3.51337	3.91451	2563.15	2562.61	2422.56	2701.39	400.535	91.4937	405.11	298.863	498.57	0.60694	0.166166	0.641127	0.437637	0.766102	0.0508818	0.0215366	0.0509684	0.0275446	0.0737963	NA	NA	NA	NA	NA	NA	NA	NA	NA	NA	0.614781	0.130827	0.622629
[truncated: 22 more columns]

## Sheet: S5 EIMF d34S data
FEB 1 2022
Analysis_num	Time	HVG1	Sample	X	Y	PB(Start)	PB(end)	32S	% Std Err	34S	% Std Err	32S/34S	% Std Err	34S/32S	% Std Err	d34S	Std @t	34S/32S_drift	d34S_drift	int_err	ext_err	bulk_err	comb_err	block_err	32S (CPS/nA)	S (ppm, SIMS)	S (error, SIMS)
2	11:13:00	1.6e-09	EGT17-01	-984	-182	3.7263e-09	3.6573e-09	10049270	1.02967	412638	0.992806	24.3573	0.0367547	0.0410556	0.0367658	-70.3539	0.0410391	0.0409125	-73.5939	0.367547	0.48329	0.25	0.544123		680513	2731.25	28.1229
3	11:17:00	1.6e-09	EGT17-01	-1014	-182	3.72779e-09	3.69822e-09	10138660	1.13694	415973	1.10212	24.3716	0.0395448	0.0410315	0.0395276	-70.8984	0.0410195	0.0409081	-73.6934	0.395448	0.48329	0.25	0.544123		682645	2739.81	31.15
4	11:21:00	1.6e-09	EGT17-01	-1044	-182	3.7244e-09	3.66385e-09	10070950	1.03792	412796	1.0087	24.3956	0.0335032	0.0409911	0.0335212	-71.8135	0.0409999	0.0408874	-74.1626	0.335032	0.48329	0.25	0.544123		681552	2735.42	28.3915
5	11:25:00	1.5e-09	EGT17-01	-1074	-182	3.72171e-09	3.67821e-09	10080480	1.06877	412776	1.03465	24.4196	0.0380887	0.0409509	0.0380977	-72.7247	0.0409803	0.0408668	-74.6284	0.380887	0.48329	0.25	0.544123	0.475649	681122	2733.69	29.217
6	11:31:00	1.5e-09	STAP	-2960	216	3.61326e-09	3.56483e-09	1818430	0.694271	72477.3	0.699909	25.0798	0.0423338	0.0398728	0.0422963	-97.1354	0.0409606	0.03981	-98.5572	0.423338	0.48329	0.33	0.585209		126665	508.373	3.52949
7	11:35:00	1.5e-09	STAP	-2930	216	3.64524e-09	3.60424e-09	1839949	0.598756	73413.7	0.586523	25.0693	0.0485863	0.0398895	0.0485554	-96.7572	0.040941	0.0398458	-97.7472	0.485863	0.48329	0.33	0.585209		126902	509.324	3.04961
8	11:39:00	1.5e-09	STAP	-2900	216	3.67029e-09	3.62139e-09	1788853	0.690499	71196.6	0.690675	25.1256	0.0475077	0.0398002	0.047563	-98.7797	0.0409214	0.0397757	-99.3356	0.475077	0.48329	0.33	0.585209		122664	492.313	3.39942
9	11:43:00	1.5e-09	STAP	-2870	216	3.67373e-09	3.61519e-09	1799967	0.753118	71693.5	0.752379	25.0987	0.0474641	0.0398428	0.0474748	-97.8149	0.0409017	0.0398374	-97.9386	0.474641	0.48329	0.33	0.585209		123473	495.559	3.73215
10	11:47:00	1.4e-09	STAP	-2870	186	3.67196e-09	3.62965e-09	1742645	0.745621	69219.3	0.766571	25.1668	0.033594	0.039735	0.0335981	-100.256	0.0408821	0.0397486	-99.9477	0.33594	0.48329	0.33	0.585209		119333	478.944	3.57111
11	11:53:00	1.4e-09	STAP	895	170	3.57413e-09	3.55878e-09	1815095	0.680909	72108.9	0.691252	25.1614	0.0459224	0.0397435	0.0459254	-100.065	0.0408625	0.0397762	-99.3234	0.459224	0.48329	0.33	0.585209		127234	510.655	3.47709
12	11:57:00	1.4e-09	STAP	925	168	3.62113e-09	3.5755e-09	1778026	0.669796	70553.4	0.675963	25.2013	0.0342085	0.0396806	0.0342302	-101.489	0.0408428	0.0397323	-100.317	0.342085	0.48329	0.33	0.585209		123532	495.797	3.32083
13	12:01:00	1.4e-09	STAP	955	170	3.63432e-09	3.59872e-09	1773272	0.689474	70368.6	0.714895	25.1906	0.0475051	0.0396975	0.0475211	-101.106	0.0408232	0.0397684	-99.5001	0.475051	0.48329	0.33	0.585209		122581	491.982	3.39209
14	12:05:00	1.4e-09	STAP	985	168	3.63547e-09	3.57447e-09	1736892	0.614167	68886.1	0.629889	25.2058	0.0311465	0.0396735	0.0311412	-101.649	0.0408036	0.0397635	-99.6115	0.311465	0.48329	0.33	0.585209		120451	483.432	2.96908
15	12:08:00	1.4e-09	STAP	1015	170	3.6257e-09	3.58186e-09	1761046	0.699626	69825.8	0.706518	25.2191	0.0412482	0.0396526	0.0412231	-102.123	0.0407839	0.0397617	-99.6529	0.412482	0.48329	0.33	0.585209	0.844594	122166	490.317	3.43039
16	12:15:00	1.4e-09	EGT17-01	-1082	-230	3.50977e-09	3.51714e-09	9766887	1.01922	398406	0.980969	24.5131	0.0401327	0.0407946	0.0401366	-76.2638	0.0407643	0.0409265	-73.2769	0.401327	0.48329	0.25	0.544123		694964	2789.25	28.4286
17	12:18:00	1.4e-09	EGT17-01	-1052	-230	3.56738e-09	3.51172e-09	9606703	0.945019	391338	0.911731	24.5426	0.0345543	0.0407455	0.0345411	-77.375	0.0407447	0.040897	-73.9457	0.345543	0.48329	0.25	0.544123		678525	2723.27	25.7354
18	12:22:00	1.4e-09	EGT17-01	-1022	-230	3.59014e-09	3.53432e-09	9678897	1.00348	394015	0.965811	24.5679	0.0385626	0.0407036	0.0385639	-78.3235	0.040725	0.0408746	-74.4518	0.385626	0.48329	0.25	0.544123	0.589302	679273	2726.27	27.3576
24	13:20:00	1.4e-09	SEG07-16-MI1	101	1932	3.41771e-09	3.39711e-09	2018616	0.778175	79985.4	0.787369	25.2282	0.0430005	0.0396384	0.0429816	-102.445	0.0406361	0.0398983	-96.5579	0.430005	0.594716				148105	594.421	4.62563
25	13:24:00	1.4e-09	SEG07-16-MI1	86	1916	3.43973e-09	3.37268e-09	2007224	0.816574	79585.8	0.821588	25.2122	0.0419616	0.0396635	0.0419413	-101.876	0.0406198	0.0399394	-95.628	0.419616	0.594716			0.65753	147321	591.276	4.8282
26	13:03:00	1.4e-09	SEG07-18-MI1	-2879	2219	3.44367e-09	3.4302e-09	4751828	0.818426	190842	0.813575	24.8907	0.0308719	0.0401758	0.030859	-90.2753	0.0406034	0.0404681	-83.6558	0.308719	0.594716				345644	1387.25	11.3536
27	13:07:00	1.4e-09	SEG07-18-MI1	-2861	2198	3.46651e-09	3.41499e-09	4781334	0.815848	191769	0.802694	24.9272	0.033933	0.0401169	0.0339492	-91.6087	0.0405871	0.0404254	-84.6241	0.33933	0.594716			0.684691	347405	1394.31	11.3755
28	13:12:00	1.4e-09	SEG07-20-MI1	-1366	1598	3.39441e-09	3.36004e-09	2514389	0.739806	99898.5	0.731939	25.1587	0.0302978	0.0397477	0.0302969	-99.9681	0.0405707	0.0400718	-92.6304	0.302978	0.594716				186128	747.029	5.52656
29	13:16:00	1.4e-09	SEG07-20-MI1	-1371	1578	3.43382e-09	3.39711e-09	2493024	0.742834	99045.6	0.742151	25.1658	0.0335581	0.0397365	0.0335551	-100.223	0.0405544	0.0400765	-92.5229	0.335581	0.594716			0.07604	182480	732.388	5.44042
30	13:30:00	1.4e-09	EGT17-01	-838	-158	3.35073e-09	3.33519e-09	9285451	0.968001	376722	0.934362	24.6465	0.0375268	0.0405738	0.0375496	-81.2636	0.040538	0.0409319	-73.1534	0.375268	0.594716	0.25	0.645126		694403	2787	26.9782
31	13:34:00	1.4e-09	EGT17-01	-808	-160	3.40211e-09	3.37077e-09	9111723	0.981422	369129	0.954832	24.6832	0.0326639	0.0405135	0.0326711	-82.6294	0.0405217	0.0408879	-74.1515	0.326639	0.594716	0.25	0.645126		672663	2699.74	26.4959
32	13:38:00	1.4e-09	EGT17-01	-748	-158	3.41814e-09	3.38809e-09	9220883	0.974161	373294	0.94291	24.7	0.0330499	0.0404859	0.0330506	-83.253	0.0405053	0.0408766	-74.4057	0.330499	0.594716	0.25	0.645126	0.661967	677386	2718.7	26.4845
33	13:54:00	1.4e-09	VirA1-3-MI1	1278	-1592	3.39534e-09	3.36942e-09	13665830	0.534202	550394	0.491095	24.8282	0.0485796	0.040277	0.0486227	-87.9835	0.0404555	0.0407186	-77.9851	0.485796	0.349382				1.01007e+06	4053.95	21.6563
34	14:00:00	1.4e-09	VirA1-2-MI1	2818	-1283	3.33853e-09	3.31837e-09	11410200	0.564561	458584	0.52346	24.8804	0.0444706	0.0401925	0.0444973	-89.8976	0.0404204	0.0406691	-79.1043	0.444706	0.349382				857021	3439.67	19.419
35	14:05:00	1.4e-09	VirA1-2-MI1	2854	-1293	3.34584e-09	3.29727e-09	11691800	0.546445	469441	0.512308	24.905	0.0417699	0.0401527	0.0418057	-90.7979	0.0403854	0.0406642	-79.2153	0.417699	0.349382			0.0784547	879995	3531.87	19.2997
36	14:09:00	1.4e-09	VirA1-1-MI1	4290	-1050	3.34628e-09	3.33909e-09	4360296	0.797006	172827	0.78762	25.229	0.0299019	0.039637	0.0298837	-102.475	0.0403504	0.0401846	-90.0756	0.299019	0.349382				326107	1308.84	10.4315
37	14:13:00	1.4e-09	VirA1-1-MI1	4324	-1052	3.35661e-09	3.3144e-09	4375322	0.80032	173304	0.787578	25.2433	0.0198823	0.0396145	0.0198769	-102.985	0.0403153	0.0401965	-89.8063	0.198823	0.349382			0.190383	327935	1316.17	10.5336
38	14:18:00	1.4e-09	VirA1-1-MI2	4089	-930	3.34765e-09	3.31164e-09	1707963	0.767655	66955.2	0.770612	25.5007	0.0400886	0.0392147	0.0400834	-112.037	0.0402803	0.0398315	-98.0715	0.400886	0.349382				128239	514.689	3.95103
39	14:26:00	1.4e-09	VirA1-13-MI1	3669	-2408	3.30701e-09	3.28136e-09	10179420	0.440792	407458	0.399414	24.982	0.0469737	0.040029	0.0470054	-93.5993	0.0402452	0.0406799	-78.8612	0.469737	0.349382				772530	3100.56	13.667
40	14:31:00	1.4e-09	VirA1-14-MI1	2608	-2704	3.31037e-09	3.28756e-09	12771480	0.566455	511462	0.527246	24.9696	0.0434007	0.0400488	0.0433943	-93.1499	0.0402102	0.0407346	-77.6215	0.434007	0.349382				967839	3884.44	22.0036
41	14:37:00	1.4e-09	VirA1-15-MI1	1467	-3028	3.27707e-09	3.26365e-09	13558300	0.620598	542420	0.578843	24.9948	0.0456258	0.0400084	0.0456378	-94.0649	0.0401752	0.0407291	-77.7465	0.456258	0.349382				1.03645e+06	4159.82	25.8158
42	14:41:00	1.4e-09	VirA1-15-MI1	1498	-2999	3.33293e-09	3.27127e-09	13474600	0.579905	538129	0.542906	25.0441	0.0388147	0.0399296	0.0388417	-95.8503	0.0401401	0.040685	-78.7444	0.388147	0.349382			0.705622	1.02015e+06	4094.4	23.7436
43	14:45:00	1.4e-09	VirA1-15-MI3	1602	-3099	3.33851e-09	3.3047e-09	11142960	0.573503	444405	0.538731	25.073	0.0424999	0.0398837	0.0425541	-96.8901	0.0401051	0.0406739	-78.9958	0.424999	0.349382				838674	3366.03	19.3043
44	14:50:00	1.4e-09	VirA1-15-MI3	1645	-3037	3.29946e-09	3.27151e-09	11289080	0.570826	449884	0.534059	25.0924	0.0420143	0.0398528	0.0420326	-97.5882	0.04007	0.040678	-78.9044	0.420143	0.349382			0.0646023	859012	3447.66	19.6801
45	14:54:00	1.4e-09	VirA1-15-MI4	1775	-3007	3.29636e-09	3.26194e-09	12489550	0.560234	497582	0.521091	25.0995	0.0469707	0.0398416	0.0470082	-97.8434	0.040035	0.0407017	-78.3677	0.469707	0.349382				952194	3821.65	21.4102
46	15:01:00	1.4e-09	EGT17-01	-862	-208	3.23679e-09	3.22148e-09	8872111	0.976019	355076	0.940383	24.9849	0.040469	0.0400242	0.0405031	-93.7071	0.04	0.0409205	-73.4115	0.40469	0.349382	0.25	0.429613		686880	2756.8	26.9069
47	15:05:00	4.3e-09	EGT17-01	-832	-206	3.28673e-09	3.24277e-09	8913688	0.918738	356160	0.883892	25.0258	0.0382024	0.0399589	0.0382146	-95.1857	0.0399649	0.0408901	-74.101	0.382024	0.349382	0.25	0.429613		682570	2739.51	25.1689
48	15:09:00	1.4e-09	EGT17-01	-802	-208	3.30858e-09	3.26114e-09	8847813	0.975987	353140	0.943416	25.0532	0.0380853	0.0399151	0.03808	-96.1778	0.0399299	0.0408813	-74.3013	0.380853	0.349382	0.25	0.429613	0.46676	673378	2702.61	26.3772
49	15:13:00	1.4e-09	STAP	947	-374	3.31839e-09	3.26027e-09	1602539	0.646817	61818.2	0.639883	25.9133	0.0436439	0.0385904	0.043625	-126.174	0.0398716	0.039628	-102.68	0.436439	0.128482	0.33	0.35413		121798	488.839	3.16189
50	15:17:00	1.3e-09	STAP	1007	-374	3.32065e-09	3.29461e-09	1657484	0.661989	63922.7	0.662881	25.9239	0.0366621	0.0385745	0.0366778	-126.534	0.0398242	0.0396577	-102.006	0.366621	0.128482	0.33	0.35413		125277	502.803	3.3285
51	15:21:00	1.3e-09	STAP	1067	-374	3.32959e-09	3.27668e-09	1697703	0.60774	65602.2	0.606963	25.8694	0.0452209	0.0386558	0.0451956	-124.693	0.0397767	0.039784	-99.147	0.452209	0.128482	0.33	0.35413	1.87574	128492	515.704	3.13414
52	15:26:00	1.3e-09	VirA1-16-MI1	276	-2988	3.27423e-09	3.25671e-09	12025290	1.11015	476758	1.11963	25.2347	0.0822202	0.0396285	0.0819632	-102.668	0.0397293	0.040796	-76.2318	0.822202	0.128482				920641	3695.01	41.02
53	15:30:00	1.3e-09	VirA1-16-MI1	345	-2973	3.29344e-09	3.24537e-09	11671610	0.572143	462059	0.536195	25.2591	0.0404634	0.0395899	0.040478	-103.543	0.0396818	0.0408046	-76.036	0.404634	0.128482			0.138487	892488	3582.01	20.4942
54	15:35:00	1.3e-09	VirA1-17-MI1	-1130	-2990	3.2856e-09	3.24593e-09	8747844	0.626628	344813	0.593214	25.3689	0.0394187	0.0394111	0.0366794	-107.59	0.0396344	0.0406738	-78.9982	0.394187	0.128482				669662	2687.7	16.8419
55	15:42:00	1.3e-09	VirA1-17-MI2	-1182	-3108	3.21574e-09	3.2098e-09	13490640	0.54516	534207	0.500555	25.2525	0.0490197	0.0396002	0.0490441	-103.309	0.039587	0.0409093	-73.6661	0.490197	0.128482				1.04977e+06	4213.25	22.969
56	15:46:00	1.3e-09	VirA1-18-MI1	-2673	-3045	3.25091e-09	3.203e-09	13843240	0.478517	546647	0.441008	25.3231	0.0421335	0.0394898	0.042152	-105.81	0.0395395	0.0408465	-75.089	0.421335	0.128482				1.07247e+06	4304.38	20.5972
57	15:51:00	1.3e-09	VirA1-9-MI1	-2354	-1640	3.24424e-09	3.22865e-09	13468370	0.489639	530208	0.420258	25.3472	0.04498	0.0394522	0.0450264	-106.661	0.0394921	0.0408562	-74.8675	0.4498	0.128482				1.04037e+06	4175.53	20.445
58	15:55:00	1.3e-09	VirA1-10-MI1	-3238	-1471	3.2756e-09	3.23202e-09	13619580	0.404704	536606	0.370698	25.3855	0.0356892	0.0393927	0.0356998	-108.008	0.0394446	0.0408442	-75.141	0.356892	0.128482				1.04643e+06	4199.88	16.9971
59	15:59:00	1.3e-09	VirA1-10-MI1	-3242	-1517	3.26609e-09	3.24307e-09	13592810	0.421383	535104	0.384818	25.4038	0.0389909	0.0393642	0.039001	-108.652	0.0393972	0.0408631	-74.7119	0.389909	0.128482				1.04413e+06	4190.63	17.6586
60	16:03:00	1.3e-09	VirA1-10-MI1	-3251	-1555	3.3028e-09	3.25411e-09	13482100	0.454213	529702	0.421439	25.4531	0.0381111	0.0392881	0.0381222	-110.376	0.0393497	0.0408343	-75.3638	0.381111	0.128482			0.331309	1.02808e+06	4126.23	18.7419
61	16:07:00	1.3e-09	VirA1-11-MI1	-4118	-1797	3.2581e-09	3.21407e-09	9325895	0.743336	363993	0.71386	25.6156	0.0329689	0.0390388	0.0329811	-116.02	0.0393023	0.0406316	-79.9541	0.329689	0.128482				720461	2891.58	21.4942
62	16:12:00	1.3e-09	VirA1-8-MI1	-977	-1625	3.22589e-09	3.19903e-09	13557560	0.517106	531715	0.475384	25.5026	0.0438823	0.0392119	0.0439276	-112.102	0.0392548	0.0408529	-74.9423	0.438823	0.128482				1.05508e+06	4234.56	21.8972
63	16:16:00	1.3e-09	VirA1-8-MI1	-987	-1666	3.26174e-09	3.20739e-09	13429180	0.497664	525741	0.461923	25.5426	0.0401086	0.0391505	0.0401272	-113.493	0.0392074	0.0408388	-75.2619	0.401086	0.128482				1.03794e+06	4165.8	20.7317
64	16:30:00	1.3e-09	EGT17-01	-1089	-290	3.16876e-09	3.13374e-09	8819636	0.973583	345384	0.946033	25.5344	0.0313536	0.0391628	0.0313667	-113.212	0.0391599	0.0408991	-73.898	0.313536	0.128482	0.25	0.281083		699693	2808.23	27.3404
65	16:34:00	1.3e-09	EGT17-01	-1059	-292	3.20908e-09	3.14917e-09	8674683	0.913809	339291	0.890613	25.5661	0.0290662	0.0391143	0.0290748	-114.311	0.0391125	0.040898	-73.9224	0.290662	0.128482	0.25	0.281083		682160	2737.86	25.0188
66	16:38:00	1.3e-09	EGT17-01	-1029	-290	3.20896e-09	3.15201e-09	8715241	0.981192	340434	0.95377	25.5991	0.0345249	0.039064	0.0345305	-115.452	0.039065	0.040895	-73.9895	0.345249	0.128482	0.25	0.281083		685057	2749.49	26.9777
67	16:42:00	1.3e-09	EGT17-01	-999	-292	3.20999e-09	3.15924e-09	8626973	0.972972	336560	0.936689	25.6311	0.0426944	0.0390152	0.0426673	-116.556	0.0390176	0.0408937	-74.0198	0.426944	0.128482	0.25	0.281083	0.0567835	677239	2718.11	26.4464
68	16:46:00	1.3e-09	STAP	981	-460	3.21258e-09	3.18274e-09	1713510	0.489779	64531.8	0.508513	26.5403	0.0372521	0.0376787	0.0372709	-146.819	0.0389701	0.0395883	-103.579	0.372521	0.128482	0.33	0.35413		133966	537.674	2.63342
69	16:50:00	1.3e-09	STAP	1011	-462	3.21405e-09	3.1825e-09	1557865	0.592176	58541.8	0.609647	26.6019	0.0548965	0.0375915	0.0549413	-148.792	0.0389227	0.0395464	-104.527	0.548965	0.128482	0.33	0.35413		121774	488.741	2.89421
70	16:54:00	1.3e-09	STAP	1041	-460	3.218e-09	3.15013e-09	1564770	0.562881	58761.4	0.587027	26.6205	0.0431223	0.0375651	0.0431172	-149.39	0.0388752	0.0395661	-104.08	0.431223	0.128482	0.33	0.35413		122859	493.098	2.77556
71	16:58:00	1.3e-09	STAP	-2932	100	3.18675e-09	3.13571e-09	1508930	0.583333	56783.1	0.566569	26.64	0.0454452	0.0375377	0.0454183	-150.01	0.0388278	0.0395849	-103.656	0.454452	0.128482	0.33	0.35413		119331	478.937	2.79379
72	17:02:00	1.3e-09	STAP	-2902	100	3.20421e-09	3.14745e-09	1500305	0.635275	56223.1	0.645252	26.6751	0.0366848	0.0374883	0.0367005	-151.131	0.0387804	0.0395812	-103.739	0.366848	0.128482	0.33	0.35413		118103	474.01	3.01127
73	17:06:00	1.3e-09	STAP	-2872	100	3.18074e-09	3.13271e-09	1463430	0.613214	54813.9	0.654893	26.6871	0.0561516	0.0374715	0.0559726	-151.511	0.0387329	0.0396108	-103.068	0.561516	0.128482	0.33	0.35413	0.492283	115898	465.157	2.85241
FEB 3 2022
Analysis_num	Time	HVG1	Sample	X	Y	PB(Start)	PB(end)	32S	% Std Err	34S	% Std Err	32S/34S	% Std Err	34S/32S	% Std Err	d34S	Std @t	34S/32S_drift	d34S_drift	int_err	ext_err	bulk_err	comb_err	block_err	32S (CPS/nA)	S (ppm, SIMS)	S (error, SIMS)
1	07:30:00	0.99	A35	144	-3066	4.12961e-09	4.13712e-09	5109862	0.727126	221567	0.706677	23.061	0.0272061	0.0433632	0.0271994	-18.1004	0.0440121	0.0430075	-26.1546	0.272061	0.362657	0.03	0.363896		309062	1209.24	8.79273
2	07:34:00	1e-09	A35	114	-3068	4.18606e-09	4.12677e-09	5082354	0.859748	220209	0.84797	23.0829	0.0258163	0.0433221	0.0258181	-19.0306	0.0440008	0.0429779	-26.8256	0.258163	0.362657	0.03	0.363896		305693	1196.06	10.2831
3	07:38:00	1e-09	A35	84	-3066	4.19496e-09	4.11992e-09	5037340	0.879128	218193	0.870465	23.0829	0.0204822	0.0433222	0.020487	-19.0299	0.0439894	0.042989	-26.5733	0.204822	0.362657	0.03	0.363896		302911	1185.18	10.4192
4	07:42:00	1e-09	A35	54	-3068	4.17653e-09	4.0967e-09	4978299	0.879383	215534	0.874512	23.1017	0.0124519	0.0432869	0.0124562	-19.8281	0.043978	0.0429652	-27.1137	0.124519	0.362657	0.03	0.363896		300868	1177.18	10.3519
5	07:47:00	1e-09	A35	54	-3096	4.13567e-09	4.07081e-09	4950172	0.941092	214231	0.929607	23.1062	0.0198364	0.0432784	0.0198371	-20.0214	0.0439666	0.0429678	-27.054	0.198364	0.362657	0.03	0.363896	0.39245	301601	1180.05	11.1054
6	07:53:00	1e-09	EGT17-01	-925	-2764	3.96826e-09	3.96321e-09	10718160	1.04221	471431	1.01784	22.7343	0.0270608	0.0439865	0.0270756	-3.98729	0.0439553	0.0436821	-10.879	0.270608	0.362657	0.25	0.440478		675673	2643.66	27.5524
7	07:57:00	1e-09	EGT17-01	-955	-2766	4.00451e-09	3.96488e-09	10611860	1.09793	466492	1.08218	22.7475	0.020918	0.0439609	0.0209197	-4.56719	0.0439439	0.043668	-11.199	0.20918	0.362657	0.25	0.440478		665789	2604.98	28.601
8	08:01:00	1.1e-09	EGT17-01	-985	-2764	4.01547e-09	3.94108e-09	10640450	1.09872	467348	1.08177	22.7645	0.0199686	0.043928	0.0199646	-5.31239	0.0439325	0.0436466	-11.6834	0.199686	0.362657	0.25	0.440478		668661	2616.22	28.745
9	08:06:00	1.1e-09	EGT17-01	-1015	-2766	4.01512e-09	3.9355e-09	10614460	1.14673	466187	1.12698	22.7677	0.0229428	0.0439219	0.02294	-5.44984	0.0439211	0.0436519	-11.564	0.229428	0.362657	0.25	0.440478		667524	2611.77	29.95
10	08:10:00	1.1e-09	EGT17-01	-1045	-2764	4.01011e-09	3.91163e-09	10562460	1.16047	463594	1.14085	22.7829	0.0237014	0.0438927	0.023706	-6.11216	0.0439098	0.0436341	-11.9664	0.237014	0.362657	0.25	0.440478	0.425096	666675	2608.45	30.2703
11	08:16:00	1.1e-09	STAP	2194	-3062	3.86086e-09	3.8367e-09	1951445	1.05097	83975.4	1.0375	23.2377	0.0373333	0.0430336	0.0373393	-25.5644	0.0438984	0.0427912	-31.053	0.373333	0.362657	0.455	0.581847		126757	495.954	5.21231
12	08:20:00	1.1e-09	STAP	2164	-3064	3.88892e-09	3.8467e-09	1927795	1.06848	82862.7	1.06986	23.2657	0.0249105	0.0429817	0.0249139	-26.7387	0.043887	0.0427507	-31.9699	0.249105	0.362657	0.455	0.581847		124605	487.533	5.20918
13	08:24:00	1.1e-09	STAP	2134	-3062	3.89981e-09	3.8426e-09	1907336	1.06632	81982.7	1.065	23.2651	0.0407657	0.042983	0.0407296	-26.7104	0.0438756	0.042763	-31.6907	0.407657	0.362657	0.455	0.581847		123175	481.936	5.13901
14	08:28:00	1.1e-09	STAP	2104	-3064	3.89083e-09	3.80762e-09	1926149	1.06898	82790.2	1.07865	23.2659	0.0359806	0.0429815	0.0360082	-26.7448	0.0438643	0.0427726	-31.4739	0.359806	0.362657	0.455	0.581847		125100	489.469	5.23231
15	08:32:00	1.1e-09	STAP	2074	-3062	3.89502e-09	3.82544e-09	1859544	1.01918	79871.8	1.0084	23.2811	0.0337078	0.0429533	0.0337151	-27.3824	0.0438529	0.0427557	-31.8573	0.337078	0.362657	0.455	0.581847	0.362611	120430	471.196	4.80234
16	08:38:00	1.1e-09	EGT17-01	-823	-2896	3.75377e-09	3.70533e-09	10554990	1.12656	462926	1.10215	22.7995	0.0278725	0.0438608	0.0278727	-6.83404	0.0438415	0.0436703	-11.147	0.278725	0.362657	0.25	0.440478		707524	2768.28	31.1864
17	08:43:00	1.1e-09	EGT17-01	-853	-2898	3.79604e-09	3.72906e-09	10503450	1.1367	460390	1.12505	22.8137	0.0182879	0.0438334	0.0182832	-7.45402	0.0438301	0.0436544	-11.5078	0.182879	0.362657	0.25	0.440478		697895	2730.6	31.0387
18	08:47:00	1.1e-09	EGT17-01	-883	-2896	3.77904e-09	3.7235e-09	10468500	1.10559	458646	1.09239	22.8218	0.0172796	0.0438178	0.0172747	-7.80772	0.0438188	0.0436501	-11.6035	0.172796	0.362657	0.25	0.440478		697664	2729.7	30.1794
19	08:51:00	1.1e-09	EGT17-01	-913	-2898	3.79064e-09	3.74535e-09	10441860	1.1648	457328	1.15035	22.8316	0.0162123	0.043799	0.016208	-8.2341	0.0438074	0.0436427	-11.7717	0.162123	0.362657	0.25	0.440478		692800	2710.67	31.5738
20	08:55:00	1.1e-09	EGT17-01	-943	-2896	3.79555e-09	3.7067e-09	10427760	1.07122	456607	1.05268	22.8367	0.0230412	0.0437893	0.023057	-8.45306	0.043796	0.0436444	-11.7333	0.230412	0.362657	0.25	0.440478	0.249895	694975	2719.18	29.1284
22	09:16:00	1.1e-09	Paku-18-MI1	-3330	-533	3.56251e-09	3.56106e-09	5801725	1.08327	252373	1.07098	22.9881	0.0225081	0.0435007	0.0225096	-14.9864	0.0437733	0.0433794	-17.7348	0.225081	0.362657				407220	1593.3	17.2597
23	09:21:00	1.1e-09	Paku-12-MI1	-3008	2902	3.5723e-09	3.53142e-09	4684698	1.02516	203501	1.00631	23.023	0.0288706	0.0434348	0.0288667	-16.4793	0.0437619	0.0433249	-18.9686	0.288706	0.362657				329736	1290.13	13.2259
24	09:27:00	1.1e-09	Paku-12-MI1	-3029	2888	3.54338e-09	3.52539e-09	4665587	1.05161	202591	1.03531	23.0317	0.0228123	0.0434185	0.0228145	-16.8491	0.0437505	0.0433199	-19.0824	0.228123	0.362657			0.0805096	330014	1291.22	13.5786
25	09:31:00	1.1e-09	Paku-13-EMB1	-1323	2707	3.55455e-09	3.51752e-09	4306936	1.07123	186796	1.06218	23.0565	0.0173261	0.0433717	0.0173275	-17.9083	0.0437391	0.0432844	-19.8844	0.173261	0.362657				304503	1191.41	12.7627
26	09:38:00	1.1e-09	Paku-13-EMB1	-1373	2707	3.4914e-09	3.46572e-09	4300349	1.07051	186534	1.05848	23.0534	0.0266661	0.0433776	0.0266685	-17.7761	0.0437278	0.0433015	-19.4975	0.266661	0.362657				309061	1209.24	12.945
27	09:42:00	1.1e-09	Paku-13-EMB1	-1408	2708	3.53536e-09	3.47432e-09	4297581	1.03338	186360	1.01723	23.0632	0.0263631	0.0433591	0.0263791	-18.1934	0.0437164	0.0432944	-19.659	0.263631	0.362657			0.194363	306546	1199.4	12.3944
28	09:47:00	1.1e-09	Paku-3-MI3	730	2803	3.50534e-09	3.47748e-09	4567738	0.974256	198156	0.967274	23.0542	0.0259148	0.0433762	0.025916	-17.8074	0.043705	0.0433227	-19.0183	0.259148	0.362657				327070	1279.7	12.4676
29	09:51:00	1.1e-09	Paku-3-MI1	489	2852	3.51295e-09	3.45799e-09	5258479	1.07004	228052	1.05967	23.0577	0.0240054	0.0433694	0.0240064	-17.96	0.0436936	0.0433272	-18.9154	0.240054	0.362657				377171	1475.73	15.7909
30	09:57:00	1.1e-09	Paku-2-MI1	813	4291	3.4735e-09	3.4338e-09	4376382	1.1909	189500	1.18208	23.091	0.0182725	0.043307	0.0182789	-19.3732	0.0436823	0.0432762	-20.0721	0.182725	0.362657				316794	1239.5	14.7611
31	10:02:00	1.1e-09	Paku-15-EMB1	-403	3966	3.47042e-09	3.42353e-09	2239735	0.99616	96830.6	0.986326	23.135	0.0387684	0.0432246	0.0387872	-21.239	0.0436709	0.0432051	-21.6818	0.387684	0.362657				162442	635.575	6.33135
32	10:06:00	1.2e-09	Paku-15-EMB1	-392	3987	3.46979e-09	3.42605e-09	2086230	1.00532	90180.5	0.983038	23.1321	0.0395439	0.04323	0.0395459	-21.1165	0.0436595	0.0432217	-21.3044	0.395439	0.362657			0.266845	151267	591.852	5.95003
33	10:12:00	1.2e-09	Paku-8-MI1	1948	4388	3.42114e-09	3.40211e-09	7305983	1.02092	317143	1.00675	23.0388	0.0205807	0.0434051	0.0205827	-17.1516	0.0436481	0.0434081	-17.0842	0.205807	0.362657				535375	2094.72	21.3855
34	10:16:00	1.2e-09	Paku-6-MI1	3280	3434	3.4451e-09	3.39262e-09	7451460	1.03337	323429	1.02327	23.0415	0.0211318	0.0434001	0.0211396	-17.2662	0.0436368	0.0434144	-16.9426	0.211318	0.362657				544879	2131.91	22.0305
35	10:21:00	1.2e-09	Paku-6-MI1	3220	3422	3.41725e-09	3.38614e-09	7606869	1.07071	329954	1.05251	23.0508	0.0211696	0.0433825	0.0211637	-17.6642	0.0436254	0.0434081	-17.0846	0.211696	0.362657			0.100393	559050	2187.35	23.4203
36	10:26:00	1.2e-09	EGT17-01	-916	-2874	3.40837e-09	3.36469e-09	9743958	1.14694	424737	1.13405	22.943	0.0178582	0.0435862	0.0178612	-13.0506	0.043614	0.0436233	-12.2106	0.178582	0.362657	0.25	0.440478		719317	2814.42	32.2796
37	10:35:00	1.2e-09	EGT17-01	-951	-2874	3.35766e-09	3.29974e-09	9684084	1.1528	422104	1.1389	22.9417	0.0225981	0.0435887	0.0226011	-12.994	0.0436026	0.0436372	-11.8963	0.225981	0.362657	0.25	0.440478		727317	2845.72	32.8054
38	10:39:00	1.2e-09	EGT17-01	-979	-2874	3.36972e-09	3.34304e-09	9689013	1.21357	422126	1.19568	22.9519	0.023147	0.0435693	0.0231551	-13.4331	0.0435913	0.0436292	-12.0781	0.23147	0.362657	0.25	0.440478	0.157828	721686	2823.69	34.2674
39	10:44:00	1.2e-09	A35	172	-3025	3.38873e-09	3.34723e-09	4388114	1.1039	187919	1.09061	23.3481	0.0197124	0.0428301	0.0197102	-30.1726	0.0435799	0.0429001	-28.5871	0.197124	0.362657	0.03	0.363896		325723	1274.43	14.0684
40	10:49:00	1.2e-09	A35	136	-3026	3.37526e-09	3.30419e-09	4379963	1.0968	187539	1.08356	23.3591	0.0266131	0.0428099	0.0265975	-30.6295	0.0435685	0.0428911	-28.7913	0.266131	0.362657	0.03	0.363896		327868	1282.83	14.07
41	10:53:00	1.2e-09	A35	102	-3026	3.39993e-09	3.33684e-09	4341041	1.08529	185821	1.06868	23.3606	0.0286539	0.0428071	0.0286587	-30.6929	0.0435571	0.0428995	-28.6012	0.286539	0.362657	0.03	0.363896		322190	1260.61	13.6813
42	10:58:00	1.2e-09	STAP	2194	-3028	3.38146e-09	3.32961e-09	1748820	1.1478	74475.4	1.14207	23.4816	0.0339942	0.0425866	0.0340178	-35.6852	0.0435458	0.0426897	-33.3517	0.339942	0.362657	0.455	0.581847		130294	509.79	5.8514
43	11:02:00	1.2e-09	STAP	2169	-3024	3.39304e-09	3.34928e-09	1726107	1.13069	73446.8	1.13045	23.501	0.024524	0.0425515	0.0245263	-36.4811	0.0435344	0.0426656	-33.8972	0.24524	0.362657	0.455	0.581847		128005	500.837	5.6629
44	11:06:00	1.2e-09	STAP	2140	-3025	3.43221e-09	3.35335e-09	1723266	1.17492	73369.4	1.1757	23.486	0.0344941	0.0425785	0.0345203	-35.8683	0.043523	0.0427039	-33.0302	0.344941	0.362657	0.455	0.581847		126980	496.827	5.8373
45	11:11:00	1.2e-09	Paku-14-MI1	-2365	291	3.35273e-09	3.32055e-09	6061529	1.13905	261877	1.12442	23.1458	0.0246976	0.0432045	0.0246923	-21.6953	0.0435116	0.043343	-18.5588	0.246976	0.362657				454165	1776.98	20.2406
46	11:18:00	1.2e-09	TURA7-13-MI3	-2983	-2093	3.32558e-09	3.28526e-09	1188315	1.15277	50556.7	1.1367	23.5038	0.0351363	0.0425463	0.0351842	-36.5984	0.0435003	0.0426939	-33.257	0.351363	0.362657				89876.2	351.652	4.05372
47	11:24:00	1.2e-09	TURA7-13-MI2	-3219	-1903	3.30043e-09	3.28566e-09	9260134	1.03692	398923	1.02671	23.2097	0.0153392	0.0430818	0.0134191	-24.4725	0.0434889	0.0432425	-20.833	0.153392	0.362657				703007	2750.6	28.5215
48	11:28:00	1.2e-09	TURA7-13-MI2	-3251	-1881	3.35043e-09	3.27298e-09	9273399	1.0137	399322	0.99346	23.2219	0.0273802	0.0430628	0.0273729	-24.9039	0.0434775	0.0432347	-21.0099	0.273802	0.362657			0.125085	700047	2739.02	27.7654
49	11:34:00	1.2e-09	TURA7-13-MI1	-3518	-1782	3.30524e-09	3.2814e-09	8230212	1.12182	353976	1.11071	23.2478	0.0186461	0.0430149	0.0186502	-25.9874	0.0434661	0.043198	-21.8418	0.186461	0.362657				624766	2444.48	27.4226
50	11:41:00	1.2e-09	TURA7-12-MI1	-334	-437	3.28331e-09	3.24517e-09	2774676	1.0938	118684	1.08644	23.3782	0.0240664	0.0427749	0.0240568	-31.423	0.0434548	0.0429682	-27.0459	0.240664	0.362657				212506	831.455	9.09448
51	11:47:00	1.2e-09	TURA7-11-GM1	2972	-784	3.27068e-09	3.25906e-09	185645	1.39863	7870.5	1.41122	23.5663	0.152136	0.0424352	0.152318	-39.1134	0.0434434	0.0426382	-34.5184	1.52136	0.362657				14215.3	130	1.81822
52	11:53:00	1.2e-09	TURA7-10-EMB2	4250	-1833	3.27846e-09	3.26738e-09	3097184	1.27847	132426	1.26747	23.3908	0.0243873	0.0427519	0.0243979	-31.944	0.043432	0.0429676	-27.0599	0.243873	0.362657				236577	925.636	11.834
53	11:58:00	1.2e-09	TURA7-10-EMB2	4238	-1714	3.2969e-09	3.25044e-09	3149896	1.29066	134680	1.26771	23.3867	0.0357237	0.0427595	0.0356978	-31.7714	0.0434206	0.0429865	-26.6316	0.357237	0.362657			0.30289	240548	941.173	12.1473
54	12:04:00	1.2e-09	TURA7-10-EMB1	4609	-594	3.2789e-09	3.24261e-09	3086605	1.16309	132040	1.15006	23.3759	0.0223371	0.0427792	0.0223541	-31.3245	0.0434093	0.0430176	-25.927	0.223371	0.362657				236648	925.916	10.7693
55	12:08:00	1.2e-09	TURA7-10-EMB1	4595	-626	3.31358e-09	3.24517e-09	2976982	1.1991	127206	1.19393	23.4059	0.0284416	0.0427242	0.0284585	-32.5692	0.0433979	0.0429736	-26.9237	0.284416	0.362657			0.704746	226948	887.961	10.6475
56	12:13:00	1.2e-09	TURA7-14-EMB1	4325	1970	3.2675e-09	3.24442e-09	1078579	1.14953	45927.8	1.13998	23.4838	0.0485359	0.0425827	0.0485503	-35.7741	0.0433865	0.0428424	-29.8931	0.485359	0.362657				82815.7	324.027	3.72479
57	12:18:00	1.2e-09	TURA7-14-EMB1	4318	2001	3.26994e-09	3.20666e-09	890248	0.836113	37811.4	0.81791	23.5456	0.0433876	0.0424709	0.0433509	-38.3055	0.0433751	0.0427412	-32.1861	0.433876	0.362657			1.62141	68728.1	268.907	2.24837
58	12:24:00	1.2e-09	EGT17-01	-800	-2792	3.24867e-09	3.22358e-09	9195412	1.09343	398748	1.07623	23.0599	0.0246383	0.0433653	0.0246449	-18.0524	0.0433638	0.0436527	-11.5449	0.246383	0.362657	0.25	0.440478		710372	2779.42	30.3911
59	12:28:00	1.2e-09	EGT17-01	-830	-2792	3.27811e-09	3.24114e-09	9172874	1.13929	397583	1.12612	23.0709	0.0201123	0.0433446	0.020114	-18.5213	0.0433524	0.0436433	-11.7577	0.201123	0.362657	0.25	0.440478		703522	2752.62	31.3603
60	12:33:00	1.2e-09	EGT17-01	-860	-2792	3.28597e-09	3.22475e-09	9199210	1.10294	398581	1.08319	23.0792	0.0199921	0.0433291	0.0200022	-18.8723	0.043341	0.0436392	-11.8518	0.199921	0.362657	0.25	0.440478	0.157244	706467	2764.14	30.4869
61	12:37:00	1.2e-09	A35	179	-2990	3.27092e-09	3.21327e-09	4202006	1.11476	178864	1.10966	23.4925	0.0204152	0.0425668	0.0204179	-36.1337	0.0433296	0.0428827	-28.9819	0.204152	0.362657	0.03	0.363896		324019	1267.77	14.1325
62	12:41:00	1.2e-09	A35	149	-2990	3.27074e-09	3.23614e-09	4216434	1.07854	179502	1.06761	23.4959	0.0191491	0.0425607	0.0191617	-36.2723	0.0433183	0.0428878	-28.8666	0.191491	0.362657	0.03	0.363896		323998	1267.68	13.6725
63	12:46:00	1.2e-09	A35	119	-2990	3.28623e-09	3.24396e-09	4194143	1.09723	178521	1.0908	23.4974	0.0302092	0.0425579	0.0301984	-36.3355	0.0433069	0.0428962	-28.6752	0.302092	0.362657	0.03	0.363896	0.15494	321135	1256.48	13.7865
64	12:50:00	1.2e-09	STAP	2230	-2934	3.28403e-09	3.24748e-09	1673868	1.12187	70839.3	1.12216	23.6292	0.0468788	0.0423207	0.0468729	-41.7061	0.0432955	0.0426684	-33.8347	0.468788	0.362657	0.455	0.581847		128138	501.355	5.62454
65	12:55:00	1.2e-09	STAP	2200	-2934	3.28303e-09	3.24654e-09	1687278	1.13162	71421	1.1364	23.6247	0.0475576	0.0423288	0.0475299	-41.5243	0.0432841	0.0426877	-33.3974	0.475576	0.362657	0.455	0.581847		129203	505.523	5.7206
66	12:59:00	1.2e-09	STAP	2170	-2934	3.28732e-09	3.23969e-09	1724635	1.1157	72934.7	1.11766	23.6423	0.0213393	0.0422971	0.0213236	-42.2418	0.0432728	0.0426669	-33.8672	0.213393	0.362657	0.455	0.581847	0.262342	132115	516.918	5.76724
67	13:05:00	1.2e-09	EGT17-01	-780	-2852	3.21615e-09	3.19625e-09	9310572	1.10841	402904	1.096	23.1114	0.0200682	0.0432687	0.0200713	-20.2404	0.0432614	0.0436585	-11.4135	0.200682	0.362657	0.25	0.440478		725982	2840.5	31.4844
68	13:18:00	1.2e-09	EGT17-01	-810	-2852	3.17889e-09	3.15267e-09	9273544	1.13643	401287	1.12388	23.1089	0.021018	0.0432734	0.0210132	-20.1351	0.04325	0.0436747	-11.0472	0.21018	0.362657	0.25	0.440478		732327	2865.32	32.5624
69	13:22:00	1.2e-09	EGT17-01	-839	-2863	3.22555e-09	3.19037e-09	9345716	1.07493	404205	1.06196	23.1183	0.0180826	0.0432558	0.0180846	-20.5332	0.0432386	0.0436685	-11.1889	0.180826	0.362657	0.25	0.440478	0.184697	728322	2849.65	30.6317
FEB 4 2022
Analysis_num	Time	HVG1	dIMF (permil)	X	Y	PB(Start)	PB(end)	32S	% Std Err	34S	% Std Err	32S/34S	% Std Err	34S/32S	% Std Err	d34S	Std @t	34S/32S_drift	d34S_drift	int_err	ext_err	bulk_err	comb_err	block_err	32S (CPS/nA)	S (ppm, SIMS)	S (error, SIMS)
1	07:08:00	1e-09	EGT17-01	-165	3673	3.78025e-09	3.73856e-09	10317760	0.93949	453480	0.924084	22.7545	0.0205797	0.0439474	0.0205855	-4.87356	0.0439109	0.0436168	-12.3576	0.205797	0.433075	0.25	0.500054		686130	2717.28	25.5286
2	07:13:00	1e-09	EGT17-01	-195	3673	3.6978e-09	3.66763e-09	10204120	1.10385	448268	1.0861	22.7626	0.0243632	0.0439318	0.0243644	-5.22635	0.0439023	0.04361	-12.5126	0.243633	0.433075	0.25	0.500054		692703	2743.31	30.2821
3	07:18:00	1e-09	EGT17-01	-225	3673	3.71391e-09	3.66659e-09	10010950	1.08178	439456	1.07131	22.7798	0.0191242	0.0438985	0.0191281	-5.97902	0.0438936	0.0435856	-13.0647	0.191242	0.433075	0.25	0.500054		678203	2685.88	29.0555
4	07:24:00	1e-09	EGT17-01	-255	3673	3.60301e-09	3.55794e-09	9928306	1.13103	435713	1.1207	22.7858	0.0182959	0.0438869	0.0182933	-6.24236	0.0438849	0.0435827	-13.1311	0.182959	0.433075	0.25	0.500054		693226	2745.38	31.051
5	07:29:00	1.1e-09	EGT17-01	-239	3648	3.57635e-09	3.51053e-09	9817202	1.11708	430544	1.09825	22.801	0.0231323	0.0438578	0.0231259	-6.90039	0.0438762	0.0435624	-13.5895	0.231323	0.433075	0.25	0.500054	0.498814	692632	2743.03	30.6419
6	07:34:00	1e-09	A36	-1156	4534	3.51383e-09	3.45279e-09	5965429	0.895443	257620	0.873572	23.1521	0.0255443	0.0431926	0.0255326	-21.9634	0.0438676	0.0429102	-28.3588	0.255443	0.433075	0.33	0.544476		428143	1695.57	15.1829
7	07:39:00	1e-09	A36	-1156	4564	3.49337e-09	3.43471e-09	5893307	0.879961	254447	0.869531	23.1586	0.0181869	0.0431805	0.0181866	-22.2376	0.0438589	0.0429066	-28.439	0.181869	0.433075	0.33	0.544476		425320	1684.39	14.822
8	07:43:00	1.1e-09	A36	-1126	4564	3.51007e-09	3.42333e-09	5860159	0.891349	252846	0.876305	23.1732	0.0249526	0.0431533	0.0249605	-22.853	0.0438502	0.0428881	-28.8584	0.249526	0.433075	0.33	0.544476		422603	1673.63	14.9179
9	07:47:00	1.1e-09	A36	-1129	4524	3.49813e-09	3.40847e-09	5771757	0.886783	248923	0.870659	23.1898	0.0223276	0.0431225	0.022325	-23.5523	0.0438415	0.0428659	-29.3613	0.223276	0.433075	0.33	0.544476		417844	1654.79	14.6743
10	07:52:00	1.1e-09	A36	-1099	4524	3.49815e-09	3.41403e-09	5772724	0.877202	248884	0.87001	23.1921	0.0158774	0.0431181	0.0158717	-23.651	0.0438328	0.0428701	-29.2673	0.158774	0.433075	0.33	0.544476	0.459761	417576	1653.73	14.5065
11	07:56:00	1.1e-09	STAP	1499	3798	3.44061e-09	3.39413e-09	1699627	0.817572	72876.7	0.814884	23.3216	0.0314128	0.0428787	0.0314013	-29.0714	0.0438242	0.0426405	-34.4654	0.314128	0.433075	0.455	0.628155		124337	492.413	4.02583
12	08:00:00	1.1e-09	STAP	1529	3798	3.42575e-09	3.35665e-09	1681936	0.840265	72116.8	0.83864	23.3224	0.0355538	0.0428774	0.0355887	-29.102	0.0438155	0.0426476	-34.3045	0.355538	0.433075	0.455	0.628155		123993	491.048	4.1261
13	08:05:00	1.1e-09	STAP	1559	3798	3.43211e-09	3.35986e-09	1695881	0.814122	72723.6	0.806361	23.3193	0.0415059	0.0428831	0.0415296	-28.9727	0.0438068	0.0426617	-33.9846	0.415059	0.433075	0.455	0.628155		124845	494.421	4.02519
14	08:09:00	1.1e-09	STAP	1544	3833	3.39508e-09	3.34753e-09	1685827	0.858057	72237.4	0.855957	23.3373	0.0417165	0.04285	0.0417279	-29.7215	0.0437981	0.0426373	-34.5383	0.417165	0.433075	0.455	0.628155		125013	495.088	4.24814
15	08:14:00	1.1e-09	STAP	1514	3833	3.35486e-09	3.28756e-09	1652925	0.854869	70772.9	0.852983	23.3599	0.0384508	0.0428085	0.0384396	-30.6614	0.0437894	0.0426044	-35.2824	0.384508	0.433075	0.455	0.628155	0.478953	124422	492.748	4.21235
16	08:20:00	1.1e-09	VF18-21-MI1	-358	5438	3.29038e-09	3.23367e-09	2387147	1.16941	102881	1.16788	23.199	0.0273296	0.0431054	0.0273473	-23.9392	0.0437808	0.0429084	-28.3997	0.273296					182950	724.536	8.47279
17	08:25:00	1.1e-09	VF18-22-MI1	2415	4588	3.27801e-09	3.19828e-09	2176577	1.03257	93826.9	1.02431	23.1974	0.0307504	0.0431083	0.0307594	-23.8738	0.0437721	0.0429198	-28.142	0.307504					168042	665.495	6.8717
18	08:29:00	1.1e-09	VF18-22-MI1	2407	4622	3.27374e-09	3.22924e-09	2141093	1.04066	92238.8	1.03366	23.2167	0.0275933	0.0430724	0.0276016	-24.6847	0.0437634	0.0428926	-28.7567	0.275933					164624	651.96	6.78466
19	08:34:00	1.1e-09	VF18-22-MI1	2385	4572	3.29298e-09	3.21069e-09	2150519	1.02497	92655.3	1.0229	23.2205	0.0241729	0.0430655	0.0241898	-24.8423	0.0437547	0.0428942	-28.7211	0.241729				0.345106	165331	654.761	6.7111
20	08:40:00	1.1e-09	SEG07-6-MI1	3385	3227	3.20988e-09	3.18391e-09	2304467	0.9281	99120.8	0.929159	23.2456	0.0287217	0.043019	0.0286948	-25.8945	0.0437461	0.0428564	-29.5767	0.287217					180211	713.69	6.62376
21	08:44:00	1.1e-09	SEG07-6-GM1	3246	2444	3.22775e-09	3.14453e-09	315305	1.81456	13446.9	1.77572	23.429	0.121171	0.0426833	0.121156	-33.4962	0.0437374	0.0425304	-36.9586	1.21171					24740.3	97.979	1.77789
22	08:49:00	1.1e-09	SEG07-6-GM1	3564	2989	3.21055e-09	3.14296e-09	340034	0.930061	14511.9	0.961151	23.419	0.111553	0.0427013	0.111339	-33.0897	0.0437287	0.0425567	-36.3624	1.11553				0.421571	26759.6	105.976	0.98564
23	08:54:00	1.1e-09	SEG07-6-EMB1	2645	2937	3.20412e-09	3.13038e-09	587365	1.05028	25111.4	1.05113	23.4008	0.0605682	0.0427339	0.0605365	-32.3504	0.04372	0.0425977	-35.4342	0.605683					46362.4	183.609	1.9284
24	08:59:00	1.1e-09	SEG07-7-MI1	1374	2411	3.18022e-09	3.14055e-09	6099195	0.955511	264174	0.954331	23.0852	0.0163637	0.0433179	0.0163703	-19.1275	0.0437113	0.0431884	-22.0592	0.163637					482473	1910.73	18.2573
25	09:03:00	1.1e-09	SEG07-7-MI1	1344	2411	3.19337e-09	3.12768e-09	6044517	0.929668	261759	0.917429	23.0959	0.0157409	0.0432978	0.0157464	-19.5831	0.0437027	0.0431769	-22.3194	0.157409				0.183941	478126	1893.52	17.6035
26	09:08:00	1.1e-09	EGT17-01	-176	3695	3.15342e-09	3.10875e-09	8774323	1.10242	383178	1.09462	22.8986	0.0143673	0.0436708	0.0143655	-11.1361	0.043694	0.0435576	-13.7001	0.143673	0.433075	0.25	0.500054		700582	2774.51	30.5869
27	09:12:00	1.1e-09	EGT17-01	-206	3695	3.16183e-09	3.08744e-09	8742256	1.1201	381631	1.11004	22.9095	0.0139886	0.04365	0.0139928	-11.6073	0.0436853	0.0435454	-13.9743	0.139886	0.433075	0.25	0.500054		699462	2770.08	31.0276
28	09:17:00	1.1e-09	EGT17-01	-236	3695	3.17434e-09	3.10961e-09	8650406	1.11257	377539	1.0969	22.9096	0.0160903	0.0436499	0.0160857	-11.6084	0.0436766	0.043554	-13.7795	0.160903	0.433075	0.25	0.500054	0.14107	688293	2725.85	30.3268
29	09:21:00	1.2e-09	A36	-1208	4532	3.1511e-09	3.1162e-09	5322954	0.857936	228792	0.84546	23.2672	0.0165061	0.042979	0.016502	-26.8012	0.043668	0.0428931	-28.7459	0.165061	0.433075	0.33	0.544476		424661	1681.78	14.4286
30	09:25:00	1.2e-09	A36	-1208	4562	3.17172e-09	3.07669e-09	5291277	0.899053	227219	0.892471	23.2869	0.0216787	0.0429426	0.0216861	-27.6247	0.0436593	0.0428653	-29.3749	0.216787	0.433075	0.33	0.544476		423410	1676.83	15.0756
31	09:30:00	1.1e-09	A36	-1238	4562	3.1748e-09	3.1041e-09	5281717	0.901205	226854	0.894055	23.2788	0.0223477	0.0429575	0.0223452	-27.2876	0.0436506	0.0428887	-28.8453	0.223477	0.433075	0.33	0.544476	0.338134	420593	1665.67	15.0111
32	09:34:00	1.1e-09	STAP	1515	3761	3.1687e-09	3.10937e-09	1591672	0.834844	67975.3	0.845997	23.4116	0.0352387	0.042714	0.0352061	-32.8004	0.0436419	0.0426541	-34.1573	0.352387	0.433075	0.455	0.628155		126764	502.024	4.19112
33	09:38:00	1.2e-09	STAP	1545	3761	3.19053e-09	3.12542e-09	1574145	0.832996	67227.4	0.818712	23.4084	0.0356862	0.0427198	0.0356846	-32.6688	0.0436332	0.0426684	-33.8338	0.356862	0.433075	0.455	0.628155		124617	493.519	4.11099
34	09:43:00	1.1e-09	STAP	1575	3761	3.18632e-09	3.10015e-09	1579456	0.806067	67451	0.802913	23.4163	0.0573256	0.0427056	0.0573433	-32.9926	0.0436246	0.0426626	-33.9651	0.573256	0.433075	0.455	0.628155	0.162698	125623	497.506	4.01023
35	09:58:00	1.2e-09	SEG07-2-MI1	2702	1309	3.05592e-09	3.0172e-09	2480211	0.880033	106538	0.879656	23.2801	0.0314738	0.0429553	0.0314765	-27.338	0.0436159	0.0429206	-28.1229	0.314738	0.433075				204196	808.675	7.11661
36	10:04:00	1.2e-09	SEG07-1-MI1	4002	1957	3.03959e-09	2.99356e-09	1998147	0.956491	85737.9	0.954941	23.3112	0.0337798	0.042898	0.0337603	-28.6348	0.0436072	0.0428719	-29.2255	0.337798	0.433075				165597	655.815	6.27281
37	10:09:00	1.2e-09	SEG07-3-MI1	743	899	3.03679e-09	2.98049e-09	2701072	1.84029	117039	1.97466	23.2957	0.0241332	0.0429264	0.0241535	-27.9915	0.0435985	0.0429088	-28.3892	0.241332	0.433075				224443	888.861	16.3576
38	10:15:00	1.2e-09	SEG07-4-MI1	-1898	302	3.02729e-09	2.99464e-09	1347336	0.991538	57665.7	0.997205	23.3586	0.0421928	0.0428109	0.042192	-30.608	0.0435899	0.0428019	-30.8117	0.421928	0.433075				111869	443.035	4.39286
39	10:20:00	1.2e-09	SEG07-5-MI1	-3415	165	3.03879e-09	3.00338e-09	2116352	0.921278	90772.6	0.902863	23.3091	0.0414162	0.0429018	0.0413923	-28.5495	0.0435812	0.0429013	-28.5602	0.414162	0.433075				175132	693.574	6.38974
40	10:26:00	1.2e-09	SHI5-9_MI1	-2381	-1493	3.01696e-09	2.98983e-09	315788	0.978665	13440.4	1.01299	23.5142	0.137912	0.0425289	0.13781	-36.9933	0.0435725	0.0425369	-36.8121	1.37912	0.433075				26285.9	104.1	1.01879
41	10:33:00	1.2e-09	SHI5-7_MI1	-1347	-936	3.00568e-09	2.95058e-09	873844	1.08168	37316.1	1.0752	23.411	0.0414797	0.0427152	0.0414595	-32.775	0.0435638	0.0427317	-32.4004	0.414797	0.433075				73355.1	290.508	3.14236
42	10:38:00	1.2e-09	SHI5-7_MI2	-1506	-1115	3.02517e-09	2.96069e-09	285892	0.593188	12207.9	0.611497	23.4011	0.126021	0.0427343	0.126066	-32.3414	0.0435551	0.0427594	-31.7737	1.26021	0.433075				23880.6	94.5742	0.561003
43	10:44:00	1.2e-09	SHI5-6_MI1	-66	-899	2.99315e-09	2.94287e-09	325081	1.03269	13845	1.05787	23.4801	0.112488	0.0425902	0.112667	-35.6036	0.0435465	0.0426237	-34.8456	1.12488	0.433075				27382.1	108.441	1.11986
44	10:48:00	1.2e-09	SHI5-6_MI1	-124	-908	3.02761e-09	2.9448e-09	312968	0.99587	13311.5	0.99247	23.5112	0.128559	0.0425343	0.128696	-36.8706	0.0435378	0.0425762	-35.9214	1.28559	0.433075				26201.2	103.764	1.03336
45	10:52:00	1.2e-09	SHI5-6_MI1	-184	-908	3.02739e-09	2.97215e-09	314214	0.982178	13346.8	0.974284	23.5422	0.118796	0.0424543	0.110633	-38.6818	0.0435291	0.0425046	-37.5426	1.18796	0.433075			1.35766	26186.5	103.706	1.01858
46	11:02:00	1.2e-09	SHI5-8_MI1	-1293	-2049	2.948e-09	2.93117e-09	240528	0.999509	10255.8	1.00524	23.4788	0.170243	0.0425938	0.170674	-35.5224	0.0435204	0.0426528	-34.1868	1.70243	0.433075				20456	81.0116	0.809718
47	11:07:00	1.2e-09	SHI5-5_MI1	961	-709	2.95441e-09	2.89184e-09	6140063	0.967506	263712	0.970409	23.2825	0.0363261	0.0429508	0.036326	-27.4381	0.0435118	0.0430189	-25.8972	0.363261	0.433075				525129	2079.67	20.1209
48	11:12:00	1.2e-09	EGT17-01	-185	3717	2.96599e-09	2.91292e-09	8304577	1.05751	361228	1.05121	22.9896	0.0144302	0.043498	0.0144343	-15.0487	0.0435031	0.0435756	-13.2913	0.144302	0.433075	0.25	0.500054		706303	2797.17	29.5805
49	11:16:00	1.2e-09	EGT17-01	-215	3717	2.99372e-09	2.90799e-09	8245783	1.04814	358545	1.03747	22.995	0.0189059	0.0434877	0.0189069	-15.2824	0.0434944	0.043574	-13.3286	0.189059	0.433075	0.25	0.500054		698593	2766.64	28.9981
50	11:20:00	1.2e-09	EGT17-01	-245	3717	2.99476e-09	2.94927e-09	8173672	1.04339	355410	1.03799	22.9953	0.0136501	0.0434872	0.0136457	-15.2923	0.0434857	0.0435822	-13.1417	0.136501	0.433075	0.25	0.500054	0.0989243	687552	2722.91	28.4106
51	11:28:00	1.2e-09	SHI5-4_MI2	1852	-821	2.91554e-09	2.88859e-09	3520455	1.01225	151128	1.01171	23.3015	0.0197133	0.0429157	0.0197223	-28.2338	0.043477	0.043018	-25.9171	0.197133	0.433075				303271	1201.04	12.1576
52	11:33:00	1.2e-09	SHI5-4_MI1	1985	-664	2.94575e-09	2.8687e-09	1376614	0.96264	58828.6	0.947591	23.3998	0.0474651	0.0427355	0.047431	-32.3133	0.0434684	0.042846	-29.8126	0.474651	0.433075				118379	468.815	4.513
53	11:39:00	1.2e-09	SHI5-4_MI3	1830	-534	2.91723e-09	2.86479e-09	1868888	0.987856	79951.1	0.982789	23.3704	0.0188872	0.0427893	0.0188815	-31.0967	0.0434597	0.0429084	-28.3989	0.188872	0.433075				161612	640.031	6.32259
55	11:48:00	1.2e-09	SHI5-3_MI1	2914	-249	2.91971e-09	2.86914e-09	1403546	0.578983	59945.8	0.551246	23.4222	0.0571351	0.0426947	0.0571705	-33.2378	0.0434423	0.0428307	-30.1587	0.571351	0.433075				121228	480.101	2.7797
56	12:03:00	1.2e-09	SHI5-14_MI1	144	-2779	2.85438e-09	2.82514e-09	508513	5.63848	21592.9	5.67053	23.5589	0.0853893	0.0424474	0.0854864	-38.8378	0.0434337	0.0425911	-35.5839	0.853893	0.433075				44767.3	177.292	9.99656
57	12:08:00	1.2e-09	EGT17-01	-200	3740	2.87883e-09	2.84079e-09	8103640	1.04704	351975	1.03401	23.0227	0.0216646	0.0434353	0.021658	-16.4675	0.043425	0.0435911	-12.9406	0.216646	0.433075	0.25	0.500054		708408	2805.51	29.3747
58	12:12:00	1.2e-09	EGT17-01	-235	3740	2.90253e-09	2.82904e-09	8052235	1.01786	349558	1.00913	23.0376	0.0209523	0.0434073	0.0209507	-17.1031	0.0434163	0.0435716	-13.3814	0.209523	0.433075	0.25	0.500054	0.311638	702445	2781.89	28.3157
59	12:26:00	1.2e-09	SEG07-CPX3-MI1	-3612	2661	2.8346e-09	2.82193e-09	290760	0.936203	12306.4	0.978374	23.616	0.1012	0.042345	0.10108	-41.1574	0.0434076	0.0425138	-37.3343	1.012	0.433075				25701.2	101.784	0.952909
60	12:30:00	1.2e-09	SEG07-CPX3-MI2	-3816	2658	2.8723e-09	2.82701e-09	234991	1.07158	9929.24	1.01121	23.6805	0.111134	0.0422298	0.110978	-43.7662	0.0433989	0.0424066	-39.7615	1.11134	0.433075				20615.8	81.6445	0.874886
61	12:35:00	1.2e-09	SEG07-CPX3-MI3	-3704	2759	2.87017e-09	2.82284e-09	290451	0.985181	12301.1	0.985432	23.6341	0.142226	0.0423133	0.142094	-41.8741	0.0433903	0.042499	-37.6691	1.42226	0.433075				25509.5	101.025	0.995279
62	12:45:00	1.2e-09	A36	-1153	4630	2.83986e-09	2.78176e-09	4881406	0.863667	208496	0.865952	23.41	0.0143704	0.0427168	0.0143684	-32.7379	0.0433816	0.0429129	-28.2984	0.143704	0.433075	0.33	0.544476		434164	1719.42	14.85
63	12:49:00	1.3e-09	A36	-1183	4628	2.87635e-09	2.80095e-09	4878422	0.838513	208280	0.82756	23.4251	0.0182757	0.0426894	0.0182907	-33.3594	0.0433729	0.0428939	-28.7285	0.182757	0.433075	0.33	0.544476		429643	1701.51	14.2674
64	12:53:00	1.2e-09	A36	-1213	4630	2.88251e-09	2.79869e-09	4881025	0.860592	208442	0.85635	23.4133	0.0219068	0.0427107	0.021922	-32.8751	0.0433642	0.0429239	-28.0474	0.219068	0.433075	0.33	0.544476		429576	1701.25	14.6408
65	12:57:00	1.2e-09	A36	-1243	4628	2.88676e-09	2.80884e-09	4873924	0.8633	208034	0.847084	23.4279	0.0269	0.0426842	0.0269057	-33.4756	0.0433556	0.0429059	-28.4565	0.269	0.433075	0.33	0.544476		427867	1694.48	14.6284
66	13:02:00	1.2e-09	A36	-1273	4630	2.8892e-09	2.81392e-09	4865660	0.867075	207720	0.869098	23.4242	0.0187872	0.0426909	0.0187908	-33.3241	0.0433469	0.0429212	-28.1097	0.187872	0.433075	0.33	0.544476	0.275776	426579	1689.38	14.6482
67	13:06:00	1.2e-09	EGT17-01	-207	3800	2.89806e-09	2.82286e-09	7893121	1.01378	342140	1.00587	23.0669	0.0175158	0.0433521	0.0175148	-18.3515	0.0433382	0.0435947	-12.8587	0.175158	0.433075	0.25	0.500054		689847	2732	27.6964
68	13:10:00	1.2e-09	EGT17-01	-237	3802	2.9095e-09	2.85871e-09	7894459	1.04119	342191	1.02779	23.0669	0.0187482	0.0433521	0.0187469	-18.3517	0.0433295	0.0436034	-12.6612	0.187482	0.433075	0.25	0.500054		684308	2710.06	28.2168
69	13:14:00	1.3e-09	EGT17-01	-267	3800	2.8921e-09	2.81497e-09	7863390	1.00974	340631	1.00886	23.0864	0.0108909	0.0433156	0.0108935	-19.18	0.0433208	0.0435754	-13.2967	0.108909	0.433075	0.25	0.500054		688917	2728.32	27.549
70	13:19:00	1.3e-09	EGT17-01	-297	3802	2.90019e-09	2.80975e-09	7790424	1.02333	337415	1.01312	23.0907	0.0211761	0.0433074	0.0211737	-19.3637	0.0433122	0.0435759	-13.2838	0.211761	0.433075	0.25	0.500054		682180	2701.64	27.6466
71	13:23:00	1.2e-09	EGT17-01	-297	3830	2.8981e-09	2.82383e-09	7763194	1.03339	336307	1.02335	23.0858	0.0216514	0.0433166	0.0216544	-19.1553	0.0433035	0.0435939	-12.8764	0.216514	0.433075	0.25	0.500054	0.282172	678372	2686.56	27.7627
72	13:27:00	1.2e-09	STAP	1597	3732	2.89586e-09	2.79725e-09	1435388	0.779187	60806.6	0.764161	23.5982	0.0562159	0.0423763	0.0562284	-40.4482	0.0432948	0.0426561	-34.112	0.562159	0.433075	0.455	0.628155		126064	499.249	3.89008
73	13:31:00	1.2e-09	STAP	1567	3730	2.88825e-09	2.83114e-09	1425189	0.768241	60380.1	0.772672	23.6039	0.058165	0.0423662	0.0581698	-40.6774	0.0432861	0.0426545	-34.1491	0.58165	0.433075	0.455	0.628155		124593	493.424	3.79069
74	13:36:00	1.2e-09	STAP	1537	3732	2.89365e-09	2.80844e-09	1430191	0.747856	60559.7	0.747194	23.6234	0.040955	0.0423311	0.040945	-41.4713	0.0432775	0.0426277	-34.7549	0.40955	0.433075	0.455	0.628155		125409	496.658	3.71429
75	13:40:00	1.3e-09	STAP	1507	3730	2.89995e-09	2.82308e-09	1419457	0.767429	60084.9	0.755178	23.6238	0.049513	0.0423303	0.0495518	-41.4892	0.0432688	0.0426355	-34.5793	0.49513	0.433075	0.455	0.628155		124013	491.127	3.76905
76	13:44:00	1.2e-09	STAP	1477	3732	2.87587e-09	2.77926e-09	1426157	0.764504	60399.4	0.762523	23.6114	0.0336715	0.0423526	0.0336746	-40.9851	0.0432601	0.0426665	-33.8779	0.336715	0.433075	0.455	0.628155	0.360931	126094	499.37	3.8177

## Sheet: S6 WHOI d34S data
Session	Analysis_num	Filename	Pbeam_nA	34S_32S	34S_32S_pcent_stderr	32S_counts	32S_pcent_stderr	34S_counts	34S_pcent_stderr			34S_32S_stderr	32S_stderr	34S_stderr		Comment	Sample	SiO2	S_ppm	d34S_real	Comment				d34S_measured	d34S_interr	d34S_exterr	d34S_blockerr	Comment	Sample	34S_32S_real	Alpha	d_IMF	d_IMF_average	d34S_corr	d_IMF_norm	d_IMF_average_norm
S3	37	Std_mount_STAP__80um_EM@37	4.35305	0.0439525	0.0427646	1653397	0.191213	72670.9	0.194399			1.87961e-05	3161.51	141.271		Ent slit at 81	STAP	48.9	526	-1.1					-4.75785	0.427646	0.706662			STAP	0.044114	0.996338	-3.66188		-6.41541	0.046985
S3	38	Std_mount_STAP__80um_EM@38	4.34538	0.0440038	0.0567757	1714600	0.174617	75449.1	0.194277			2.49834e-05	2993.99	146.58		Ent slit at 81	STAP	48.9	526	-1.1					-3.59601	0.567757	0.706662			STAP	0.044114	0.997501	-2.49876		-5.25357	1.21011
S3	39	Std_mount_TNR__21um_EM@39	4.34507	0.0445278	0.0443413	1497890	0.289112	66713.5	0.312418			1.97442e-05	4330.58	208.425		Ent slit at 22	TNR14-01	39.5	3656	11.58					8.26947	0.443413	0.706662			TNR14-01	0.044674	0.996727	-3.27264		6.6119	0.436226
S3	40	Std_mount_TNR__21um_EM@40	4.34538	0.0445447	0.064922	1376022	0.152997	61259.1	0.16479			2.89193e-05	2105.27	100.949		Ent slit at 22	TNR14-01	39.5	3656	11.58					8.6526	0.64922	0.706662			TNR14-01	0.044674	0.997106	-2.89389	-3.08327	6.99503	0.81497
S3	41	Std_mount_A36__33um_EM@41	4.34929	0.0439659	0.0430112	1615524	0.197515	71005.5	0.18864			1.89103e-05	3190.91	133.945		Ent slit at 33	A36	49.1	1683	-0.57					-4.45443	0.430112	0.706662			A36	0.0441374	0.996113	-3.88664		-6.11199	-0.177778
S3	42	Std_mount_A36__33um_EM@42	4.4028	0.0439622	0.0453776	1618916	0.212347	71255.2	0.229505			1.9949e-05	3437.72	163.534		Ent slit at 33	A36	49.1	1683	-0.57					-4.53843	0.453776	0.706662			A36	0.0441374	0.996029	-3.9707		-6.19599	-0.261834
S3	43	Std_mount_A36__33um_EM@43	4.3622	0.0439931	0.0426991	1709600	0.178191	75061	0.183304			1.87847e-05	3046.36	137.59		Ent slit at 33	A36	49.1	1683	-0.57					-3.83739	0.426991	0.706662			A36	0.0441374	0.996731	-3.26925		-5.49495	0.439612
S3	44	Std_mount_JDF__35um_EM@44	4.3525	0.0440261	0.0423293	1663585	0.199175	73194.4	0.219874			1.86359e-05	3313.44	160.935		Ent slit at 35	JDF-46N	50.01	1121	1.3					-3.09151	0.423293	0.706662			JDF-46N	0.04422	0.995614	-4.38581		-4.74907	-0.676943
S3	45	Std_mount_JDF__35um_EM@45	4.34859	0.044018	0.0425347	1646780	0.242642	72487.2	0.23587			1.87229e-05	3995.78	170.976		Ent slit at 35	JDF-46N	50.01	1121	1.3					-3.27492	0.425347	0.706662			JDF-46N	0.04422	0.995431	-4.56898		-4.93248	-0.860118
S3	46	Std_mount_JDF__35um_EM@46	4.34554	0.0439958	0.0422271	1671450	0.221745	73552.4	0.210346			1.85782e-05	3706.35	154.714		Ent slit at 35	JDF-46N	50.01	1121	1.3					-3.7758	0.422271	0.706662			JDF-46N	0.04422	0.994931	-5.06921	-4.67467	-5.43336	-1.36034
S3	47	Std_mount_EGT__26um_EM@47	4.34358	0.0445705	0.0423791	1639626	0.257506	73061.6	0.254368			1.88885e-05	4222.14	185.845		Ent slit at 26	EGT17-01	44.1	3050	10.96					9.23567	0.423791	0.706662			EGT17-01	0.0446466	0.998294	-1.70564		7.57811	2.00323
S3	48	Std_mount_EGT__26um_EM@48	4.34233	0.0445851	0.050506	1516131	0.235828	67597.1	0.251817			2.25181e-05	3575.46	170.221		Ent slit at 26	EGT17-01	44.1	3050	10.96					9.56604	0.50506	0.706662			EGT17-01	0.0446466	0.998621	-1.37885	-1.54224	7.90848	2.33001
S3	49	Std_mount_STAP__80um_EM@49	4.34264	0.0439996	0.0445887	1560961	0.164338	68780	0.164775			1.96188e-05	2565.25	113.332		Ent slit at 81	STAP	48.9	526	-1.1					-3.69088	0.445887	0.706662			STAP	0.044114	0.997406	-2.59374	-2.91812	-5.34844	1.11513
																																A36 AVG IMF	8.10166
								394215													Reg_coeff	10.859	0	A36 AVG	7.52704							d_IMF AVG	8.3245		S_ppm AVG	1663.59	S_ppm SiO2 AVG	1652.21	A36 AVG	1.25825e-15		1
								16447.1													Reg_coeff_err	0.291497	#N/A	A36 STDEV	0.55896							d_IMF STDEV	0.199104		S ppm STDEV	5.75073	S ppm SiO2 STDEV	5.74604	A36 STDEV	0.559279		0.0417211
Session	Analysis_num	Filename	Pbeam_nA	34S_32S	34S_32S_pcent_stderr	32S_30Si	32S_30Si_pcent_stderr	32S_counts	32S_pcent_stderr	30Si_counts	30Si_pcent_stderr	34S_32S_stderr	32S_30Si_stderr	32S_stderr	30Si_stderr	Comment	Sample	SiO2	S_ppm	d34S_real	Comment	32S_30SixSiO2	32S_30SixSiO2_err	Comment	d34S_measured	d34S_interr	d34S_exterr	d34S_blockerr	Comment	Sample	34S_32S_real	Alpha	d_IMF	d_IMF_average	d34S_corr	S_ppm	S_ppm_err	S_ppm_SiO2	S_ppm_SiO2_err	d_IMF_norm	d_IMF_average_norm	Norm_32_Count		Edinburgh data	Error
S4	1	Mount4_A36@1	0.227397	0.0444731	0.0438086	2.74634	0.105787	383252	0.0841958	139591	0.184042	1.9483e-05	0.00290528	322.682	256.906		A36	49.1	1683	-0.57		134.845	0.142649		7.03041	0.438086	0.55896			A36	0.0441374	1.0076	7.60474		-1.29409	1664.35	346.158	1652.98	178.679	-0.496914		0.972191							0
S4	2	Mount4_A36@2	0.227052	0.0444763	0.0442701	2.74695	0.100926	376945	0.0804075	137299	0.165053	1.96897e-05	0.00277239	303.092	226.617		A36	49.1	1683	-0.57		134.875	0.136124		7.10445	0.442701	0.55896			A36	0.0441374	1.00768	7.67883		-1.22005	1664.71	346.217	1653.34	178.711	-0.422827		0.956193							2
S4	3	Mount4_A36@3	0.226717	0.0445192	0.0440117	2.74944	0.111442	379691	0.0719215	138115	0.163265	1.95937e-05	0.00306403	273.08	225.494		A36	49.1	1683	-0.57		134.998	0.150444		8.07541	0.440117	0.55896			A36	0.0441374	1.00865	8.65034		-0.249091	1666.21	346.46	1654.84	178.842	0.548684		0.963158							4
S4	4	Mount4_STAP@4	0.225953	0.0444676	0.0781981	0.80497	0.114496	120221	0.0348871	149408	0.139647	3.47728e-05	0.000921656	41.9416	208.644		STAP	48.9	526	-1.1		39.363	0.045069		6.907	0.781981	0.55896			STAP	0.044114	1.00802	8.01582		0.501042	496.248	186.847	483.856	90.9031	-0.0858389		0.304963							6
S4	5	Mount4_STAP@5	0.226889	0.0445053	0.0793661	0.815351	0.111867	116507	0.0645015	142950	0.16791	3.53221e-05	0.000912111	75.1487	240.027		STAP	48.9	526	-1.1		39.8707	0.0446022		7.75998	0.793661	0.55896			STAP	0.044114	1.00887	8.86974		1.35403	502.494	187.401	490.072	91.2173	0.768085		0.295542							8
S4	6	Mount4_EGT@6	0.224554	0.0450172	0.0329868	6.97201	0.0901413	669886	0.053019	96078.8	0.139451	1.48497e-05	0.00628467	355.167	133.983		EGT17-01	44.1	3050	10.96	Oxford EPMA S content	307.466	0.277154		19.3512	0.329868	0.55896			EGT17-01	0.0446466	1.0083	8.30027		12.1864	4206.89	790.955	3766.6	374.889	0.198616		1.69929
S4	7	Mount4_EGT@7	0.224778	0.0450369	0.0340137	6.98348	0.0815243	682748	0.0717205	97848.9	0.155304	1.53187e-05	0.00569323	489.67	151.963		EGT17-01	44.1	3050	10.96	Oxford EPMA S content	307.971	0.251072		19.7978	0.340137	0.55896			EGT17-01	0.0446466	1.00874	8.74196		12.6329	4213.79	792.2	3772.79	375.479	0.640307		1.73192
S4	8	Mount4_A36@8	0.226018	0.0445183	0.049573	2.75178	0.11754	371630	0.0710133	135113	0.177323	2.20691e-05	0.00323446	263.907	239.586		A36	49.1	1683	-0.57		135.113	0.158812		8.05412	0.49573	0.55896			A36	0.0441374	1.00863	8.62904		-0.270376	1667.62	346.689	1656.25	178.966	0.527387		0.94271
S4	9	Mount4_A36@9	0.226564	0.0445015	0.0441445	2.7616	0.112697	377276	0.0921289	136692	0.195004	1.96449e-05	0.00311224	347.58	266.556		A36	49.1	1683	-0.57		135.595	0.152811		7.67394	0.441445	0.55896			A36	0.0441374	1.00825	8.24864		-0.650562	1673.53	347.649	1662.15	179.483	0.146984		0.95703
S4	10	Mount4_VIRA1-17-MI2@11	0.219744	0.0448734	0.047953	2.15353	0.0736364	317239	0.0672064	147310	0.139109	2.15181e-05	0.00158578	213.205	204.922		Paku-12-MI1	50.259	1278		Paku-12	108.234	0.0797		16.0944	0.47953	0.55896			Paku-12-MI1					7.76991	1307.66	289.914	1327.14	150.745			0.804736	1615.91	6.72627	0.90077
S4	11	Mount4_GUG-cpx11-MIa@12	0.225799	0.0446673	0.0801388	0.926316	0.105545	113854	0.0594733	122900	0.160273	3.57958e-05	0.000977677	67.713	196.975		GUG-cpx11-MIa	52.4158	547			48.5535	0.0512457		11.4276	0.801388	0.55896			GUG-cpx11-MIa					3.10307	569.261	193.647	596.388	97.0196			0.288813
S4	12	Mount4_GUG-cpx11-MIb@13	0.225907	0.044595	0.0605283	1.63017	0.110758	200074	0.0637557	122749	0.17061	2.69926e-05	0.00180555	127.558	209.421		GUG-cpx11-MIb	51.4531	1047			83.8774	0.092901		9.79112	0.605283	0.55896			GUG-cpx11-MIb					1.46661	992.763	244.256	1028.91	126.758			0.507524
S4	13	Mount4_GUG-cpx11-MIc@14	0.226848	0.0446519	0.0502812	2.24301	0.129349	289654	0.0497662	129200	0.163856	2.24515e-05	0.00290132	144.15	211.702		GUG-cpx11-MIc	52.3849	1444			117.5	0.151985		11.0802	0.502812	0.55896			GUG-cpx11-MIc					2.75571	1361.5	298.153	1440.59	160.31			0.734761
S4	14	Mount4_VIRA1-2-MI1@15	0.227596	0.0445919	0.0277922	7.9497	0.0498364	953514	0.0833322	119964	0.129318	1.23931e-05	0.00396185	794.584	155.135		VirA1-2-MI1	50	4437		VirA1-2	397.485	0.198092		9.72137	0.277922	0.55896			VirA1-2-MI1					1.39687	4795.15	897.379	4868.83	480.434			2.41877	4048.54	0.924289	1.33066
S4	15	Mount4_VIRA1-2-MI1@16	0.22826	0.0446413	0.0277564	8.05231	0.0454816	955360	0.0806594	118715	0.117863	1.23908e-05	0.00366232	770.588	139.921		VirA1-2-MI1	50	4437		VirA1-2	402.615	0.183116		10.8404	0.277564	0.55896			VirA1-2-MI1					2.51592	4856.89	908.577	4931.65	486.473			2.42345	4048.54	0.924289	1.33066
S4	16	Mount4_Paku20-MI1@17	0.223396	0.0448449	0.0493339	2.12649	0.0934978	299963	0.0700786	141033	0.164261	2.21237e-05	0.00198822	210.21	231.662		Paku-20-MI1	50.068	1171.1		Paku-20	106.469	0.0995464		15.4493	0.493339	0.55896			Paku-20-MI1					7.1248	1291.39	287.445	1305.53	148.946			0.760913	1365.1
S4	17	Mount4_Paku20-MI1@18	0.222275	0.0448148	0.0487015	2.12668	0.0881083	307825	0.0651309	144740	0.152437	2.18255e-05	0.00187378	200.489	220.636		Paku-20-MI1	50.068	1171.1		Paku-20	106.478	0.0938163		14.7682	0.487015	0.55896			Paku-20-MI1					6.44368	1291.5	287.462	1305.64	148.955			0.780857	1365.1
S4	18	Mount4_VIRA1-9-MI1@19	0.220412	0.0446836	0.0262339	8.94376	0.0742087	1068874	0.0624781	119518	0.12891	1.17222e-05	0.00663705	667.813	154.071		VirA1-9-MI1	45.202	5280		VirA1-9	404.276	0.300008		11.7964	0.262339	0.55896			VirA1-9-MI1					3.47193	5393.27	1006.04	4951.98	488.428			2.7114	4682.09	4.08066	1.33066
S4	19	Mount4_VIRA1-15-MI1@20	0.223613	0.0445962	0.0254369	9.11427	0.0554636	1139461	0.0781939	125071	0.118449	1.13439e-05	0.0050551	890.99	148.145		Vir1A-15-MI1	45.645	5082		VirA1-15 - large	416.021	0.23074		9.81965	0.254369	0.55896			Vir1A-15-MI1					1.49515	5495.86	1024.71	5095.79	502.262			2.89046	4706.99	0.295244	1.33066
S4	20	Mount4_A36@21	0.228447	0.0444774	0.0430743	2.73963	0.105532	396947	0.0841225	144855	0.187099	1.91583e-05	0.00289119	333.921	271.022		A36	49.1	1683	-0.57		134.516	0.141957		7.12778	0.430743	0.55896			A36	0.0441374	1.0077	7.70217		-1.19673	1660.31	345.502	1648.94	178.325	-0.399491		1.00693
S4	21	Mount4_A36@22	0.229138	0.0444881	0.0427601	2.72886	0.0942804	402058	0.0774513	147323	0.168353	1.90232e-05	0.00257278	311.399	248.022		A36	49.1	1683	-0.57		133.987	0.126324		7.37119	0.427601	0.55896			A36	0.0441374	1.00795	7.94572		-0.953307	1653.83	344.451	1642.47	177.758	-0.155933		1.0199
S4	22	Mount4_A36@23	0.228015	0.0444686	0.0424746	2.73631	0.102559	407803	0.069935	149083	0.168096	1.88879e-05	0.00280633	285.197	250.602		A36	49.1	1683	-0.57		134.353	0.137791		6.92987	0.424746	0.55896			A36	0.0441374	1.0075	7.50415		-1.39463	1658.31	345.177	1646.94	178.15	-0.597509		1.03447
S4	23	Mount4_VIRA1-MI3@24	0.224925	0.0446464	0.0275564	7.79791	0.0505668	968847	0.0797171	124211	0.130545	1.23029e-05	0.00394315	772.337	162.152		VirA1-15-MI3	43.851	4200		VirA1-15 - smaller	341.946	0.172911		10.9554	0.275564	0.55896			VirA1-15-MI3					2.63095	4703.82	880.822	4188.79	415.205			2.45766	3872.11	1.62951	1.33066
S4	24	Mount4_VIRA1-xx-MIx@24	0.225592	0.0446465	0.0272931	8.30005	0.0457307	987890	0.0778794	119027	0.121009	1.21854e-05	0.00379567	769.363	144.034		VirA1-17-MI1	46.987	4387		VirA1-17	389.994	0.178347		10.9566	0.272931	0.55896			VirA1-17-MI1					2.63208	5005.95	935.631	4777.11	471.619			2.50597	3170.05	3.66074	1.33066
S4	25	Mount4_GUG-31_MIa@26	0.223569	0.0446451	0.0796874	0.870319	0.124941	115310	0.0410564	132608	0.149747	3.55765e-05	0.00108739	47.3421	198.577		GUG-31-MIa	53.0076	437			46.1335	0.0576399		10.926	0.796874	0.55896			GUG-31-MIa					2.60151	535.568	190.421	566.756	95.3249			0.292505
S4	26	Mount4_GUG-33_MIa@27	0.226126	0.0446899	0.0725307	1.04529	0.112556	138904	0.038232	132930	0.147763	3.24139e-05	0.00117654	53.1056	196.421		GUG-33-MIa	54.035	459			56.4825	0.0635742		11.9409	0.725307	0.55896			GUG-33-MIa					3.6164	640.849	200.969	693.472	102.944			0.352355
S4	27	Mount4_GUG-34_MIa@27	0.226042	0.0446741	0.0698971	1.10597	0.116349	149773	0.0702179	135414	0.182088	3.12259e-05	0.00128678	105.168	246.573		GUG-34-MIa	51.8001	626			57.2895	0.0666555		11.5822	0.698971	0.55896			GUG-34-MIa					3.25772	677.358	204.929	703.353	103.577			0.379928
S4	28	Mount4_GUG-35_MIa@28	0.225067	0.0446254	0.104893	0.518714	0.142981	66476.4	0.0217276	128151	0.138492	4.6809e-05	0.000741664	14.4437	177.478		GUG-35-MIa	51.3871	274			26.6552	0.0381119		10.4804	1.04893	0.55896			GUG-35-MIa					2.15589	324.012	173.911	328.257	84.0828			0.16863
S4	29	Mount4_V19-2_MIa@29	0.225758	0.0446689	0.0414878	2.90526	0.0986148	426351	0.111291	146851	0.136308	1.85322e-05	0.00286502	474.491	200.17		19-2-MIa	49.137	1728			142.756	0.140778		11.4656	0.414878	0.55896			19-2-MIa					3.14111	1759.97	361.783	1749.83	187.216			1.08152
S4	30	Mount4_V19-2_GMa@30	0.226888	0.0446208	0.100305	0.502502	0.169181	80101.6	0.0269251	159428	0.161033	4.4757e-05	0.00085014	21.5675	256.732		19-2-GM	50.1877	330			25.2194	0.0426666		10.3746	1.00305	0.55896			19-2-GM					2.05014	314.257	173.324	310.677	83.4504			0.203193
S4	31	Mount4_V19-3_MIa@31	0.227852	0.0446924	0.042503	3.14651	0.0331117	405858	0.128098	129129	0.118731	1.89956e-05	0.00104186	519.894	153.316		19-3-MIa	49.3244	1899			155.2	0.0513892		11.9975	0.42503	0.55896			19-3-MIa					3.67301	1905.12	385.834	1902.2	200.809			1.02953
S4	32	Mount4_V19-8_MIa@32	0.230214	0.0446326	0.04325	2.94624	0.0714958	392364	0.0748999	133185	0.141222	1.93036e-05	0.00210643	293.88	188.086		19-8-MIa	49.008	1713			144.389	0.103232		10.6418	0.4325	0.55896			19-8-MIa					2.31733	1784.62	365.841	1769.83	188.99			0.995306
S4	33	Mount4_V19-8_MIb@33	0.229539	0.0446798	0.0443567	2.93627	0.0982135	372243	0.0792098	126838	0.145309	1.98185e-05	0.00288382	294.853	184.308		19-8-MIb	49.4602	1854			145.229	0.142634		11.7122	0.443567	0.55896			19-8-MIb					3.3877	1778.63	364.853	1780.11	189.903			0.944263
S4	34	Mount4_A36a@34	0.233301	0.0444756	0.0432441	2.75051	0.11205	393576	0.0999598	143142	0.200246	1.9233e-05	0.00308195	393.418	286.636		A36	49.1	1683	-0.57		135.05	0.151324		7.08656	0.432441	0.55896			A36	0.0441374	1.00766	7.66093		-1.23794	1666.86	346.565	1655.48	178.898	-0.440726		0.99838
S4	35	Mount4_STAP@35	0.23263	0.0445128	0.0752537	0.810902	0.108301	129586	0.0462385	159853	0.150726	3.34975e-05	0.000878219	59.9188	240.94		STAP	48.9	526	-1.1		39.6531	0.0429449		7.92936	0.752537	0.55896			STAP	0.044114	1.00904	9.0393		1.5234	499.818	187.163	487.408	91.0823	0.937645		0.328721
S4	36	Mount4_EGT@36	0.231825	0.0450394	0.0319278	7.01703	0.0933831	715042	0.0593481	101912	0.146096	1.43801e-05	0.00655272	424.364	148.889		EGT17-01	44.1	3050	10.96	Oxford EPMA S content	309.451	0.288975		19.8539	0.319278	0.55896			EGT17-01	0.0446466	1.0088	8.79751		12.6891	4233.97	795.843	3790.91	377.205	0.695854		1.81384
S4	37	Mount4_V19-6_EMBa@37	0.235585	0.0446736	0.0746465	0.882665	0.0871201	131238	0.0333058	148640	0.118879	3.33473e-05	0.000768979	43.7098	176.702		19-6-EMBa	50.5921	562			44.6559	0.0389043		11.5711	0.746465	0.55896			19-6-EMBa					3.24663	542.997	191.12	548.664	94.3186			0.33291
S4	38	Mount4_V19-7_MIa@38	0.23409	0.0446895	0.0440243	3.03471	0.081373	377878	0.0848581	124470	0.166013	1.96743e-05	0.00246944	320.66	206.637		19-7-MIa	48.8661	1838			148.295	0.120672		11.9314	0.440243	0.55896			19-7-MIa					3.60689	1837.86	374.643	1817.65	193.244			0.958559
S4	39	Mount4_V19-9_GMa@39	0.23585	0.0445135	0.0964484	0.534131	0.1476	78835.2	0.0282814	147558	0.156047	4.29325e-05	0.000788376	22.2957	230.26		19-9-GM?	50.3921	543			26.916	0.0397279		7.94521	0.964484	0.55896			19-9-GM?					-0.379292	333.287	174.485	331.45	84.2009			0.19998
S4	40	Mount4_VL-1_MIa@40	0.238499	0.0448204	0.0859541	0.688894	0.123176	98693.2	0.0253028	143255	0.143754	3.8525e-05	0.00084855	24.9722	205.935		L-1-MIa	53.368	412.5			36.7649	0.0452854		14.8952	0.859541	0.55896			L-1-MIa					6.57071	426.407	181.042	452.043	89.3421			0.250354
S4	41	Mount4_VL-1_MIa@41	0.238518	0.0448219	0.108126	0.430876	0.14335	62289.3	0.0437046	144528	0.1214	4.84639e-05	0.000617661	27.2233	175.456		L-1-MIa	53.368	412.5			22.995	0.0329633		14.9292	1.08126	0.55896			L-1-MIa					6.60467	271.16	170.932	283.44	82.5312			0.158009
S4	42	Mount4_VL-1_MIc@42	0.234259	0.0448551	0.0796839	0.77826	0.123285	114724	0.060512	147403	0.186968	3.57423e-05	0.000959473	69.4219	275.596		L-1-MIc	56.2274	40			43.7595	0.0539487		15.68	0.796839	0.55896			L-1-MIc					7.35554	480.177	185.448	537.688	93.719			0.29102
S4	43	Mount4_VL-1_MIe@43	0.241056	0.0449043	0.0966277	0.505984	0.150919	77953.4	0.0328177	153976	0.152013	4.339e-05	0.000763625	25.5825	234.063		L-1-MIe	52.5006	336			26.5644	0.0400908		16.7957	0.966277	0.55896			L-1-MIe					8.47119	316.352	173.448	327.145	84.0419			0.197743
S4	44	Mount4_VL-2_MIb@44	0.241048	0.0447163	0.0402091	3.10573	0.0600754	452867	0.0173266	145829	0.0670585	1.798e-05	0.00186578	78.4663	97.7905		L-2-MIb	53.0356	2018			164.714	0.0989528		12.5373	0.402091	0.55896			L-2-MIb					4.21283	1880.59	381.743	2018.7	211.316			1.14878
S4	45	Mount4_VL-3_MIa@45	0.241365	0.0446719	0.0425094	2.92168	0.0643166	405000	0.0557423	138647	0.120168	1.89898e-05	0.00187912	225.756	166.609		L-3-MIa	50.2438	1718			146.796	0.0944143		11.5331	0.425094	0.55896			L-3-MIa					3.20859	1769.85	363.407	1799.31	191.61			1.02736
S4	46	Mount4_VL-7_MIa@46	0.234686	0.0447791	0.0456054	2.56663	0.111688	351318	0.0803402	136993	0.138262	2.04217e-05	0.00286662	282.25	189.409		L-7-MIa	53.4809	1611			137.266	0.15331		13.9598	0.456054	0.55896			L-7-MIa					5.6353	1556.22	328.733	1682.61	181.281			0.891184
S4	47	Mount4_A36@47	0.241115	0.0445129	0.0422445	2.74764	0.124106	412142	0.0687044	150077	0.179698	1.88042e-05	0.00340999	283.159	269.686		A36	49.1	1683	-0.57		134.909	0.16743		7.93162	0.422445	0.55896			A36	0.0441374	1.00851	8.50647		-0.392878	1665.13	346.285	1653.76	178.747	0.404815		1.04547
S4	48	Mount4_VL-10_MIa@49	0.237803	0.0446911	0.039956	3.59079	0.05175	505560	0.0818455	140808	0.131059	1.78568e-05	0.00185824	413.778	184.541		L-10-MIa	51.6032	2124			185.296	0.0958909		11.9683	0.39956	0.55896			L-10-MIa					3.6438	2172.45	430.969	2270.72	234.313			1.28245
S4	49	Mount4_Paku-9-MI1@50	0.235745	0.0448361	0.035751	3.54233	0.0674697	571798	0.0391377	161360	0.106856	1.60294e-05	0.00239	223.788	172.422		Paku-6-MI1	49.799	1812		Paku-6	176.405	0.11902		15.2509	0.35751	0.55896			Paku-6-MI1					6.92644	2143.29	426.001	2161.84	224.338			1.45047		6.04096	0.90077
S4	50	Mount4_Paku-2-MI1@51	0.23705	0.0448381	0.0477801	2.40068	0.067263	380356	0.0797274	158406	0.146865	2.14237e-05	0.00161477	303.248	232.643		Paku-3-MI1	50.807	2050		Paku-3	121.972	0.0820418		15.2955	0.477801	0.55896			Paku-3-MI1					6.97105	1456.37	312.911	1495.34	164.993			0.964845		6.10748	0.90077
S4	51	Mount4_Paku-2-MI3@53	0.241974	0.0448559	0.0453654	2.0633	0.0669771	354574	0.0654628	171877	0.129411	2.0349e-05	0.00138194	232.114	222.429		Paku-3-MI3	51.352	1258		Paku-3	105.954	0.0709652		15.6982	0.453654	0.55896			Paku-3-MI3					7.37365	1253.37	281.716	1299.22	148.423			0.899443		6.65457	0.90077
S4	52	Mount4_VL-Gla@55	0.240698	0.044431	0.469119	0.0224842	1.21873	3283.68	1.03987	146207	0.178097	0.000208434	0.000274023	34.146	260.39		L-gl	55.5434	4.66667			1.24885	0.0152202		6.07779	4.69119	0.55896			L-gl					-2.24671	25.4355	164.126	17.1723	77.855			0.00832967
S4	53	Mount4_A36@55	0.242552	0.0445476	0.0425217	2.73037	0.123032	406251	0.0405615	148833	0.145162	1.89424e-05	0.00335922	164.781	216.049		A36	49.1	1683	-0.57		134.061	0.164937		8.71849	0.425216	0.55896			A36	0.0441374	1.00929	9.29379		0.393987	1654.74	344.598	1643.37	177.837	1.19213		1.03053
S4	54	Mount4_A36@56	0.24198	0.0444815	0.0459968	2.75147	0.107817	423006	0.132757	153853	0.228341	2.04601e-05	0.00296656	561.571	351.31		A36	49.1	1683	-0.57		135.097	0.145658		7.22061	0.459968	0.55896			A36	0.0441374	1.0078	7.79506		-1.10389	1667.43	346.658	1656.06	178.949	-0.306599		1.07303
S4	55	Mount4_STAP@57	0.240708	0.0444503	0.0751906	0.793524	0.0967883	130033	0.0679979	163958	0.155822	3.34224e-05	0.000768038	88.4195	255.482		STAP	48.9	526	-1.1		38.8033	0.0375571		6.51459	0.751906	0.55896			STAP	0.044114	1.00762	7.62297		0.108629	489.361	186.243	477.002	90.5601	-0.478685		0.329853
S4	56	Mount4_EGT@58	0.241173	0.0450082	0.0313098	7.0093	0.0661743	743538	0.0774857	106123	0.137467	1.4092e-05	0.00463835	576.136	145.884		EGT17-01	44.1	3050	10.96	Oxford EPMA S content	309.11	0.204551		19.1486	0.313098	0.55896			EGT17-01	0.0446466	1.0081	8.09981		11.9837	4229.32	795.003	3786.73	376.807	-0.0018472		1.88613
Session	Analysis_num	Filename	Pbeam_nA	34S_32S	34S_32S_pcent_stderr	32S_30Si	32S_30Si_pcent_stderr	32S_counts	32S_pcent_stderr	30Si_counts	30Si_pcent_stderr	34S_32S_stderr	32S_30Si_stderr	32S_stderr	30Si_stderr	Comment	Sample	SiO2	S_ppm	d34S_real	Comment	32S_30SixSiO2	32S_30SixSiO2_err	Comment	d34S_measured	d34S_interr	d34S_exterr	d34S_blockerr	Comment	Sample	34S_32S_real	Alpha	d_IMF	d_IMF_average	d34S_corr	S_ppm	S_ppm_err	S_ppm_SiO2	S_ppm_SiO2_err	d_IMF_norm	d_IMF_average_norm	Norm_32_Count
S4	1	Mount4_A36@1	0.227397	0.0444731	0.0438086	2.74634	0.105787	383252	0.0841958	139591	0.184042	1.9483e-05	0.00290528	322.682	256.906		A36	49.1	1683	-0.57		134.845	0.142649		7.03041	0.438086	0.55896			A36	0.0441374	1.0076	7.60474		-1.29409	1664.35	346.158	1652.98	178.679	-0.496914		0.972191
S4	2	Mount4_A36@2	0.227052	0.0444763	0.0442701	2.74695	0.100926	376945	0.0804075	137299	0.165053	1.96897e-05	0.00277239	303.092	226.617		A36	49.1	1683	-0.57		134.875	0.136124		7.10445	0.442701	0.55896			A36	0.0441374	1.00768	7.67883		-1.22005	1664.71	346.217	1653.34	178.711	2.5787		0.956193
S4	3	Mount4_A36@3	0.226717	0.0445192	0.0440117	2.74944	0.111442	379691	0.0719215	138115	0.163265	1.95937e-05	0.00306403	273.08	225.494		A36	49.1	1683	-0.57		134.998	0.150444		8.07541	0.440117	0.55896			A36	0.0441374	1.00865	8.65034		-0.249091	1666.21	346.46	1654.84	178.842	3.55021		0.963158
S4	4	Mount4_STAP@4	0.225953	0.0444676	0.0781981	0.80497	0.114496	120221	0.0348871	149408	0.139647	3.47728e-05	0.000921656	41.9416	208.644		STAP	48.9	526	-1.1		39.363	0.045069		6.907	0.781981	0.55896			STAP	0.044114	1.00802	8.01582		-1.4175	496.248	186.847	483.856	90.9031	2.91568		0.304963
S4	5	Mount4_STAP@5	0.226889	0.0445053	0.0793661	0.815351	0.111867	116507	0.0645015	142950	0.16791	3.53221e-05	0.000912111	75.1487	240.027		STAP	48.9	526	-1.1		39.8707	0.0446022		7.75998	0.793661	0.55896			STAP	0.044114	1.00887	8.86974		-0.564517	502.494	187.401	490.072	91.2173	3.76961		0.295542
S4	6	Mount4_EGT@6	0.224554	0.0450172	0.0329868	6.97201	0.0901413	669886	0.053019	96078.8	0.139451	1.48497e-05	0.00628467	355.167	133.983		EGT17-01	44.1	3050	10.96	Oxford EPMA S content	307.466	0.277154		19.3512	0.329868	0.55896			EGT17-01	0.0446466	1.0083	8.30027		11.0267	4206.89	790.955	3766.6	374.889	0.948716		1.69929
S4	7	Mount4_EGT@7	0.224778	0.0450369	0.0340137	6.98348	0.0815243	682748	0.0717205	97848.9	0.155304	1.53187e-05	0.00569323	489.67	151.963		EGT17-01	44.1	3050	10.96	Oxford EPMA S content	307.971	0.251072		19.7978	0.340137	0.55896			EGT17-01	0.0446466	1.00874	8.74196		11.4733	4213.79	792.2	3772.79	375.479	1.39041		1.73192
S4	8	Mount4_A36@8	0.226018	0.0445183	0.049573	2.75178	0.11754	371630	0.0710133	135113	0.177323	2.20691e-05	0.00323446	263.907	239.586		A36	49.1	1683	-0.57		135.113	0.158812		8.05412	0.49573	0.55896			A36	0.0441374	1.00863	8.62904		-0.270376	1667.62	346.689	1656.25	178.966	3.52891		0.94271
S4	9	Mount4_A36@9	0.226564	0.0445015	0.0441445	2.7616	0.112697	377276	0.0921289	136692	0.195004	1.96449e-05	0.00311224	347.58	266.556		A36	49.1	1683	-0.57		135.595	0.152811		7.67394	0.441445	0.55896			A36	0.0441374	1.00825	8.24864		-0.650562	1673.53	347.649	1662.15	179.483	3.14851		0.95703
S4	20	Mount4_A36@21	0.228447	0.0444774	0.0430743	2.73963	0.105532	396947	0.0841225	144855	0.187099	1.91583e-05	0.00289119	333.921	271.022		A36	49.1	1683	-0.57		134.516	0.141957		7.12778	0.430743	0.55896			A36	0.0441374	1.0077	7.70217		-1.19673	1660.31	345.502	1648.94	178.325	2.60203		1.00693
S4	21	Mount4_A36@22	0.229138	0.0444881	0.0427601	2.72886	0.0942804	402058	0.0774513	147323	0.168353	1.90232e-05	0.00257278	311.399	248.022		A36	49.1	1683	-0.57		133.987	0.126324		7.37119	0.427601	0.55896			A36	0.0441374	1.00795	7.94572		-0.953307	1653.83	344.451	1642.47	177.758	2.84559		1.0199
S4	22	Mount4_A36@23	0.228015	0.0444686	0.0424746	2.73631	0.102559	407803	0.069935	149083	0.168096	1.88879e-05	0.00280633	285.197	250.602		A36	49.1	1683	-0.57		134.353	0.137791		6.92987	0.424746	0.55896			A36	0.0441374	1.0075	7.50415		-1.39463	1658.31	345.177	1646.94	178.15	2.40401		1.03447
S4	34	Mount4_A36a@34	0.233301	0.0444756	0.0432441	2.75051	0.11205	393576	0.0999598	143142	0.200246	1.9233e-05	0.00308195	393.418	286.636		A36	49.1	1683	-0.57		135.05	0.151324		7.08656	0.432441	0.55896			A36	0.0441374	1.00766	7.66093		-1.23794	1666.86	346.565	1655.48	178.898	2.5608		0.99838
S4	35	Mount4_STAP@35	0.23263	0.0445128	0.0752537	0.810902	0.108301	129586	0.0462385	159853	0.150726	3.34975e-05	0.000878219	59.9188	240.94		STAP	48.9	526	-1.1		39.6531	0.0429449		7.92936	0.752537	0.55896			STAP	0.044114	1.00904	9.0393		-0.395142	499.818	187.163	487.408	91.0823	3.93917		0.328721
S4	36	Mount4_EGT@36	0.231825	0.0450394	0.0319278	7.01703	0.0933831	715042	0.0593481	101912	0.146096	1.43801e-05	0.00655272	424.364	148.889		EGT17-01	44.1	3050	10.96	Oxford EPMA S content	309.451	0.288975		19.8539	0.319278	0.55896			EGT17-01	0.0446466	1.0088	8.79751		11.5294	4233.97	795.843	3790.91	377.205	3.69738		1.81384
S4	47	Mount4_A36@47	0.241115	0.0445129	0.0422445	2.74764	0.124106	412142	0.0687044	150077	0.179698	1.88042e-05	0.00340999	283.159	269.686		A36	49.1	1683	-0.57		134.909	0.16743		7.93162	0.422445	0.55896			A36	0.0441374	1.00851	8.50647		-0.392878	1665.13	346.285	1653.76	178.747	3.40634		1.04547
S4	53	Mount4_A36@55	0.242552	0.0445476	0.0425217	2.73037	0.123032	406251	0.0405615	148833	0.145162	1.89424e-05	0.00335922	164.781	216.049		A36	49.1	1683	-0.57		134.061	0.164937		8.71849	0.425216	0.55896			A36	0.0441374	1.00929	9.29379		0.393987	1654.74	344.598	1643.37	177.837	4.19365		1.03053
S4	54	Mount4_A36@56	0.24198	0.0444815	0.0459968	2.75147	0.107817	423006	0.132757	153853	0.228341	2.04601e-05	0.00296656	561.571	351.31		A36	49.1	1683	-0.57		135.097	0.145658		7.22061	0.459968	0.55896			A36	0.0441374	1.0078	7.79506	8.10166	-1.10389	1667.43	346.658	1656.06	178.949	2.69492		1.07303
S4	55	Mount4_STAP@57	0.240708	0.0444503	0.0751906	0.793524	0.0967883	130033	0.0679979	163958	0.155822	3.34224e-05	0.000768038	88.4195	255.482		STAP	48.9	526	-1.1		38.8033	0.0375571		6.51459	0.751906	0.55896			STAP	0.044114	1.00762	7.62297	8.38696	-1.80991	489.361	186.243	477.002	90.5601	2.52284		0.329853
S4	56	Mount4_EGT@58	0.241173	0.0450082	0.0313098	7.0093	0.0661743	743538	0.0774857	106123	0.137467	1.4092e-05	0.00463835	576.136	145.884		EGT17-01	44.1	3050	10.96	Oxford EPMA S content	309.11	0.204551		19.1486	0.313098	0.55896			EGT17-01	0.0446466	1.0081	8.09981	8.48489	10.8241	4229.32	795.003	3786.73	376.807	0.748253		1.88613
																																A36 AVG IMF	9.01297
								295578													Reg_coeff	11.7694	0	A36 AVG	8.43784							d_IMF AVG	8.99901		S_ppm AVG	1626.18	S_ppm SiO2 AVG	1614.84	A36 AVG	7.61296e-16		1
								5137.2													Reg_coeff_err	0.379482	#N/A	A36 STDEV	0.436021							d_IMF STDEV	0.583943		S ppm STDEV	2.39596	S ppm SiO2 STDEV	2.39401	A36 STDEV	0.436269		0.0173801
Session	Analysis_num	Filename	Pbeam_nA	34S_32S	34S_32S_pcent_stderr	32S_30Si	32S_30Si_pcent_stderr	32S_counts	32S_pcent_stderr	30Si_counts	30Si_pcent_stderr	34S_32S_stderr	32S_30Si_stderr	32S_stderr	30Si_stderr	Comment	Sample	SiO2	S_ppm	d34S_real	Comment	32S_30SixSiO2	32S_30SixSiO2_err	Comment	d34S_measured	d34S_interr	d34S_exterr	d34S_blockerr	Comment	Sample	34S_32S_real	Alpha	d_IMF	d_IMF_average	d34S_corr	S_ppm	S_ppm_err	S_ppm_SiO2	S_ppm_SiO2_err	d_IMF_norm	d_IMF_average_norm	Norm_32_Count
S5	1	Mount2_A36@1	0.215998	0.0445194	0.0505141	2.67686	0.110136	288451	0.109775	107715	0.217873	2.24886e-05	0.00294818	316.648	234.682		A36	49.1	1683	-0.57		131.434	0.144756		8.07926	0.505141	0.720981			A36	0.0441374	1.00865	8.65419		-0.91975	1622.54	339.388	1611.2	175.025	-0.358782		0.975888
S5	2	Mount2_A36@2	0.214914	0.0445548	0.0512343	2.68174	0.115707	302703	0.105205	112911	0.209567	2.28273e-05	0.00310295	318.46	236.624		A36	49.1	1683	-0.57		131.673	0.152355		8.8813	0.512343	0.720981			A36	0.0441374	1.00946	9.45669		-0.117714	1625.48	339.862	1614.14	175.281	0.443712		1.0241
S5	3	Mount2_A36@3	0.217144	0.0445346	0.0498695	2.67988	0.120771	295285	0.127057	110158	0.241597	2.22092e-05	0.00323651	375.182	266.137		A36	49.1	1683	-0.57		131.582	0.158913		8.42344	0.498695	0.720981			A36	0.0441374	1.009	8.99857		-0.575568	1624.36	339.682	1613.02	175.184	-0.0144031		0.999008
S5	4	Mount2_EGT@4	0.21531	0.0450741	0.0363241	6.69903	0.0658388	551463	0.0859222	82314.9	0.145425	1.63728e-05	0.00441056	473.829	119.706		EGT17-01	44.1	3050	10.96	Oxford EPMA S content	295.427	0.194506		20.6408	0.363241	0.720981			EGT17-01	0.0446466	1.00958	9.57585		11.6418	4042.64	761.345	3619.2	360.855	0.562871		1.86571
S5	5	Mount2_STAP@5	0.216441	0.0444611	0.086105	0.7743	0.108789	99198.3	0.0644944	128131	0.16783	3.12711e-05	0.000392591	57.2644	167.509		STAP	48.9	526	-1.1		42.0935	0.0191977		7.29896	0.70296	0.720981			STAP	0.044114	1.00841	8.40821		-1.70005	477.795	185.244	517.288	92.627	-0.604764		0.335607
S5	6	Mount2_STAP@6	0.214779	0.0444219	0.0867556	0.800509	0.105712	97750.6	0.0720346	122206	0.16566	3.12711e-05	0.000392591	57.2644	167.509		STAP	48.9	526	-1.1		42.0935	0.0191977		7.29896	0.70296	0.720981			STAP	0.044114	1.00841	8.40821		-1.70005	493.564	186.611	517.288	92.627	-0.604764		0.330709
S5	7	Mount2_AGRI-4-MIa@8	0.214397	0.0451065	0.0366615	5.8177	0.511405	538811	0.344206	92971.2	0.232529	1.65367e-05	0.029752	1854.62	216.185		AGR-4-MIa	45.9745	2795			267.466	1.36783		21.3733	0.366615	0.667033			AGR-4-MIa					12.3743	3512.35	666.17	3276.83	328.369	-9.01297		1.8229
S5	8	Mount2_AGRI-9-MIa@9	0.21378	0.0446372	0.0730669	1.42991	0.0630846	137156	0.147118	95898.7	0.209361	3.2615e-05	0.000902052	201.781	200.774		AGR-9-MIa	52.6169	880			75.2373	0.0474631		10.7458	0.730669	0.667033			AGR-9-MIa					1.74676	872.267	228.284	923.114	118.793	-9.01297		0.464026
S5	9	Mount2_AGRI-19-MIa@10	0.213536	0.0446152	0.0644393	2.44151	0.0623662	176510	0.174654	72317.8	0.228219	2.87497e-05	0.00152268	308.282	165.043		AGR-19_MIa	45.4009	1316			110.847	0.0691308		10.2494	0.644393	0.667033			AGR-19_MIa					1.25041	1480.94	316.777	1359.13	153.422	-9.01297		0.597169
S5	10	Mount2_VF-31-MIa@11	0.211963	0.0446791	0.0881725	0.999585	0.0964826	94114.9	0.138051	94167.3	0.227306	3.93947e-05	0.000964425	129.927	214.048		VF-18-31-MIa	52.2708	801			52.2491	0.0504113		11.6963	0.881725	0.667033			VF-18-31-MIa					2.69734	613.346	198.084	641.638	99.7133	-9.01297		0.318409
S5	11	Mount2_VF-33-MIa@12	0.214805	0.0448224	0.0520093	2.90999	0.237653	269590	0.182878	92906.6	0.17963	2.33118e-05	0.00691567	493.02	166.888		VF-18-33-MIa	50.8187	1531			147.882	0.351445		14.9407	0.520093	0.667033			VF-18-33-MIa					5.94171	1762.82	362.251	1812.6	192.794	-9.01297		0.912075
S5	12	Mount2_VF-36-MIa@13	0.213824	0.0447884	0.0670362	1.85632	0.117656	162432	0.116631	87558.6	0.202477	3.00244e-05	0.00218407	189.447	177.286		VF-18-36-MIa	53.9079	1116			100.07	0.117739		14.1711	0.670362	0.667033			VF-18-36-MIa					5.17206	1128.83	263.386	1227.18	142.495	-9.01297		0.549541
S5	13	Mount2_AGRI-13-MIa@14	0.211925	0.0445807	0.0690745	2.88062	0.0378064	198089	0.199992	68825.9	0.208176	3.07939e-05	0.00108906	396.161	143.279		AGR-13-MIa	45.4886	1456.67			131.035	0.0495397		9.46844	0.690745	0.667033			AGR-13-MIa					0.469434	1745.14	359.348	1606.32	174.6	-9.01297		0.670173
S5	14	Mount2_A36@15	0.213934	0.0445022	0.0497995	2.68819	0.0892315	296113	0.119196	110260	0.195354	2.21619e-05	0.00239871	352.954	215.398		A36	49.1	1683	-0.57		131.99	0.117777		7.69092	0.497995	0.720981			A36	0.0441374	1.00827	8.26563		-1.30809	1629.36	340.489	1618.01	175.62	-0.747341		1.00181
S5	15	Mount2_A36@16	0.213467	0.0445552	0.0494738	2.68738	0.11744	299963	0.0693299	111672	0.168489	2.20431e-05	0.00315607	207.964	188.155		A36	49.1	1683	-0.57		131.951	0.154963		8.89013	0.494738	0.720981			A36	0.0441374	1.00947	9.46552		-0.108883	1628.87	340.41	1617.53	175.577	0.452548		1.01483
S5	16	Mount2_STAP@17	0.214921	0.0444157	0.0891646	0.749081	0.101297	92444.2	0.0534547	123473	0.143628	3.12711e-05	0.000392591	57.2644	167.509		STAP	48.9	526	-1.1		42.0935	0.0191977		7.29896	0.70296	0.720981			STAP	0.044114	1.00841	8.40821		-1.70005	462.62	183.962	517.288	92.627	-0.604764		0.312757
S5	17	Mount2_VF-39-MIa@18	0.212158	0.0447536	0.0606744	2.19233	0.102662	198485	0.0741758	90519.6	0.174535	2.7154e-05	0.00225069	147.228	157.989		VF-18-39-MIa	51.1861	1157			112.217	0.115204		13.3828	0.606744	0.667033			VF-18-39-MIa					4.38383	1331.01	293.474	1375.91	154.832	-9.01297		0.671515
S5	18	Mount2_VF-42-MIa@19	0.210828	0.0447316	0.0694007	1.77271	0.0791456	151854	0.0964591	85669.4	0.171607	3.10441e-05	0.00140302	146.477	147.014		VF-18-42-MIa	50.6623	1076			89.8096	0.0710803		12.8847	0.694007	0.667033			VF-18-42-MIa					3.88567	1078.53	256.193	1101.54	132.413	-9.01297		0.513751
S5	19	Mount2_VF-43-MIa@20	0.211627	0.044663	0.0823372	0.965029	0.0934308	107942	0.0475793	111831	0.137196	3.67743e-05	0.000901634	51.3582	153.428		VF-18-43-MIa	54.057	671			52.1666	0.0487396		11.3313	0.823372	0.667033			VF-18-43-MIa					2.33232	592.554	195.962	640.627	99.6518	-9.01297		0.36519
S5	20	Mount2AGRI-17-MIa@22	0.209005	0.044674	0.062823	2.04764	0.0936831	185640	0.0625513	90667.1	0.147146	2.80656e-05	0.00191829	116.12	133.413		AGR-17_MIa	48.5212	1115			99.3541	0.093078		11.5802	0.62823	0.667033			AGR-17_MIa					2.58118	1243.95	280.305	1218.41	141.78	-9.01297		0.628056
S5	21	Mount2AGRI-18-MIa@23	0.207223	0.0446692	0.0571147	2.78091	0.0594259	224608	0.114104	80777.1	0.165389	2.55127e-05	0.00165258	256.287	133.597		AGR-18_MIa	44.8181	1323			124.635	0.0740656		11.4713	0.571147	0.667033			AGR-18_MIa					2.47226	1685.15	349.54	1527.96	167.801	-9.01297		0.759894
S5	22	Mount2-AGRI-20-MIa@24	0.208289	0.0446224	0.0579827	3.18099	0.0475814	218180	0.147148	68627.3	0.181861	2.58733e-05	0.00151356	321.046	124.806		AGR-20_MIa	46.4577	1630			147.781	0.0703166		10.4116	0.579827	0.667033			AGR-20_MIa					1.41254	1925.87	389.301	1811.37	192.684	-9.01297		0.738144
S5	23	Mount2-AGRI-15-MIa@25	0.209719	0.0446201	0.0590495	2.50863	0.0452099	210212	0.138351	83875.2	0.17062	2.63479e-05	0.00113415	290.831	143.108		AGR-15_MIa	45.7279	1251			114.714	0.0518622		10.3595	0.590495	0.667033			AGR-15_MIa					1.36046	1521.32	323.172	1406.48	157.414	-9.01297		0.71119
S5	24	Mount2-A36@26	0.20765	0.0445454	0.0497262	2.68299	0.115615	296907	0.108666	110791	0.203871	2.21507e-05	0.00310194	322.638	225.871		A36	49.1	1683	-0.57		131.735	0.152305		8.66754	0.497262	0.720981			A36	0.0441374	1.00924	9.24281		-0.33147	1626.23	339.984	1614.89	175.347	0.229834		1.00449
S5	25	Mount2-A36@27	0.207601	0.044535	0.0503628	2.68328	0.126543	289626	0.0964574	108097	0.19451	2.24291e-05	0.00339549	279.366	210.259		A36	49.1	1683	-0.57		131.749	0.166719		8.43227	0.503628	0.720981			A36	0.0441374	1.00901	9.00741		-0.566737	1626.4	340.011	1615.06	175.362	-0.00556703		0.979863
Session	Analysis_num	Filename	Pbeam_nA	34S_32S	34S_32S_pcent_stderr	32S_30Si	32S_30Si_pcent_stderr	32S_counts	32S_pcent_stderr	30Si_counts	30Si_pcent_stderr	34S_32S_stderr	32S_30Si_stderr	32S_stderr	30Si_stderr	Comment	Sample	SiO2	S_ppm	d34S_real	Comment	32S_30SixSiO2	32S_30SixSiO2_err	Comment	d34S_measured	d34S_interr	d34S_exterr	d34S_blockerr	Comment	Sample	34S_32S_real	Alpha	d_IMF	d_IMF_average	d34S_corr	S_ppm	S_ppm_err	S_ppm_SiO2	S_ppm_SiO2_err	d_IMF_norm	d_IMF_average_norm	Norm_32_Count
S5	1	Mount2_A36@1	0.215998	0.0445194	0.0505141	2.67686	0.110136	288451	0.109775	107715	0.217873	2.24886e-05	0.00294818	316.648	234.682		A36	49.1	1683	-0.57		131.434	0.144756		8.07926	0.505141	0.720981			A36	0.0441374	1.00865	8.65419		-0.91975	1622.54	339.388	1611.2	175.025	-0.358782		0.975888
S5	2	Mount2_A36@2	0.214914	0.0445548	0.0512343	2.68174	0.115707	302703	0.105205	112911	0.209567	2.28273e-05	0.00310295	318.46	236.624		A36	49.1	1683	-0.57		131.673	0.152355		8.8813	0.512343	0.720981			A36	0.0441374	1.00946	9.45669		-0.117714	1625.48	339.862	1614.14	175.281	0.443712		1.0241
S5	3	Mount2_A36@3	0.217144	0.0445346	0.0498695	2.67988	0.120771	295285	0.127057	110158	0.241597	2.22092e-05	0.00323651	375.182	266.137		A36	49.1	1683	-0.57		131.582	0.158913		8.42344	0.498695	0.720981			A36	0.0441374	1.009	8.99857		-0.575568	1624.36	339.682	1613.02	175.184	-0.0144031		0.999008
S5	4	Mount2_EGT@4	0.21531	0.0450741	0.0363241	6.69903	0.0658388	551463	0.0859222	82314.9	0.145425	1.63728e-05	0.00441056	473.829	119.706		EGT17-01	44.1	3050	10.96	Oxford EPMA S content	295.427	0.194506		20.6408	0.363241	0.720981			EGT17-01	0.0446466	1.00958	9.57585	9.57585	11.6418	4042.64	761.345	3619.2	360.855	0.562871		1.86571
S5	5	Mount2_STAP@5	0.216441	0.0444611	0.086105	0.7743	0.108789	99198.3	0.0644944	128131	0.16783	3.12711e-05	0.000392591	57.2644	167.509		STAP	48.9	526	-1.1		42.0935	0.0191977		6.75846	0.86105	0.720981			STAP	0.044114	1.00841	8.40821		-2.24055	477.795	185.244	517.288	92.627	-0.604764		0.335607
S5	6	Mount2_STAP@6	0.214779	0.0444219	0.0867556	0.800509	0.105712	97750.6	0.0720346	122206	0.16566	3.12711e-05	0.000392591	57.2644	167.509		STAP	48.9	526	-1.1		42.0935	0.0191977		5.87128	0.867556	0.720981			STAP	0.044114	1.00841	8.40821		-3.12773	493.564	186.611	517.288	92.627	-0.604764		0.330709
S5	14	Mount2_A36@15	0.213934	0.0445022	0.0497995	2.68819	0.0892315	296113	0.119196	110260	0.195354	2.21619e-05	0.00239871	352.954	215.398		A36	49.1	1683	-0.57		131.99	0.117777		7.69092	0.497995	0.720981			A36	0.0441374	1.00827	8.26563		-1.30809	1629.36	340.489	1618.01	175.62	-0.747341		1.00181
S5	15	Mount2_A36@16	0.213467	0.0445552	0.0494738	2.68738	0.11744	299963	0.0693299	111672	0.168489	2.20431e-05	0.00315607	207.964	188.155		A36	49.1	1683	-0.57		131.951	0.154963		8.89013	0.494738	0.720981			A36	0.0441374	1.00947	9.46552		-0.108883	1628.87	340.41	1617.53	175.577	0.452548		1.01483
S5	16	Mount2_STAP@17	0.214921	0.0444157	0.0891646	0.749081	0.101297	92444.2	0.0534547	123473	0.143628	3.12711e-05	0.000392591	57.2644	167.509		STAP	48.9	526	-1.1		42.0935	0.0191977		5.73044	0.891647	0.720981			STAP	0.044114	1.00841	8.40821	8.40821	-3.26857	462.62	183.962	517.288	92.627	-0.604764		0.312757
S5	24	Mount2-A36@26	0.20765	0.0445454	0.0497262	2.68299	0.115615	296907	0.108666	110791	0.203871	2.21507e-05	0.00310194	322.638	225.871		A36	49.1	1683	-0.57		131.735	0.152305		8.66754	0.497262	0.720981			A36	0.0441374	1.00924	9.24281		-0.33147	1626.23	339.984	1614.89	175.347	0.229834		1.00449
S5	25	Mount2-A36@27	0.207601	0.044535	0.0503628	2.68328	0.126543	289626	0.0964574	108097	0.19451	2.24291e-05	0.00339549	279.366	210.259		A36	49.1	1683	-0.57		131.749	0.166719		8.43227	0.503628	0.720981			A36	0.0441374	1.00901	9.00741	9.01297	-0.566737	1626.4	340.011	1615.06	175.362	-0.00556703		0.979863
																																A36 AVG IMF	7.70492
								383373													Reg_coeff	10.8678	0	A36 AVG	7.13052							d_IMF AVG	8.04629		S_ppm AVG	1655.61	S_ppm SiO2 AVG	1644.24	A36 AVG	0		1
								6362.08													Reg_coeff_err	0.278299	#N/A	A36 STDEV	0.7015							d_IMF STDEV	1.19728		S ppm STDEV	4.70851	S ppm SiO2 STDEV	4.70467	A36 STDEV	0.7019		0.016595
Session	Analysis_num	Filename	Pbeam_nA	34S_32S	34S_32S_pcent_stderr	32S_30Si	32S_30Si_pcent_stderr	32S_counts	32S_pcent_stderr	30Si_counts	30Si_pcent_stderr	34S_32S_stderr	32S_30Si_stderr	32S_stderr	30Si_stderr	Comment	Sample	SiO2	S_ppm	d34S_real	Comment	32S_30SixSiO2	32S_30SixSiO2_err	Comment	d34S_measured	d34S_interr	d34S_exterr	d34S_blockerr	Comment	Sample	34S_32S_real	Alpha	d_IMF	d_IMF_average	d34S_corr	S_ppm	S_ppm_err	S_ppm_SiO2	S_ppm_SiO2_err	d_IMF_norm	d_IMF_average_norm	Norm_32_Count
S6	1	Mount1_A36@1	0.200451	0.0444716	0.0441944	2.73522	0.155661	377215	0.102898	138052	0.221346	1.96539e-05	0.00425767	388.148	305.571		A36	49.1	1683	-0.57		134.299	0.209051		6.9969	0.441944	0.7015			A36	0.0441374	1.00757	7.57121		-0.708021	1657.66	345.071	1646.29	178.092	-0.133706		0.983939
S6	2	Mount1_A36@2	0.200962	0.0445241	0.0438559	2.74026	0.171952	383123	0.0584438	139937	0.201101	1.95265e-05	0.00471192	223.912	281.415		A36	49.1	1683	-0.57		134.547	0.231355		8.18591	0.438559	0.7015			A36	0.0441374	1.00876	8.7609		0.480994	1660.69	345.563	1649.32	178.358	1.05599		0.99935
S6	3	Mount1_A36@3	0.201738	0.0444565	0.0439444	2.73338	0.105359	389287	0.123833	142720	0.188409	1.95362e-05	0.00287988	482.064	268.898		A36	49.1	1683	-0.57		134.209	0.141402		6.65634	0.439444	0.7015			A36	0.0441374	1.00723	7.23046		-1.04858	1656.55	344.892	1645.19	177.996	-0.47446		1.01543
S6	4	Mount1_STAP@4	0.203772	0.0444062	0.0747489	0.849637	0.113239	131890	0.0959448	155257	0.203772	3.31931e-05	0.000962118	126.541	316.37		STAP	48.9	526	-1.1		41.5473	0.0470476		5.51532	0.747489	0.7015			STAP	0.044114	1.00662	6.62261		-2.18959	523.124	189.267	510.6	92.2756	-1.08231		0.344025
S6	5	Mount1_STAP@5	0.204397	0.0444042	0.0765446	0.821064	0.119091	125697	0.0920706	153118	0.204923	3.3989e-05	0.000977816	115.73	313.774		STAP	48.9	526	-1.1		40.15	0.0478152		5.4714	0.765446	0.7015			STAP	0.044114	1.00658	6.57863		-2.23352	505.932	187.707	493.492	91.3914	-1.12628		0.327871
S6	6	Mount1_EGT@6	0.199334	0.0450647	0.0361426	6.77766	0.0872654	557852	0.0700066	82387.5	0.143168	1.62876e-05	0.00591455	390.533	117.952		EGT17-01	44.1	3050	10.96	Oxford EPMA S content	298.895	0.260832		20.4273	0.361426	0.7015			EGT17-01	0.0446466	1.00936	9.36463		12.7224	4089.95	769.869	3661.66	364.895	1.65971		1.45512
S6	7	Mount1_EGT@7	0.199451	0.0450487	0.0360199	6.76886	0.0819983	561512	0.0954529	82963.7	0.173218	1.62265e-05	0.00555036	535.979	143.708		EGT17-01	44.1	3050	10.96	Oxford EPMA S content	298.507	0.244771		20.0652	0.360199	0.7015			EGT17-01	0.0446466	1.00901	9.00649		12.3603	4084.66	768.915	3656.91	364.443	1.30157		1.46466
S6	8	Mount1_SARI-1-MIa@8	0.200278	0.0446039	0.0467994	3.31392	0.0815852	335857	0.0846967	101341	0.162225	2.08743e-05	0.00270366	284.46	164.4		SARI-1-MIa	46.8525	1639.33			155.265	0.126673		9.99219	0.467994	0.7015			SARI-1-MIa					2.28727	2005.85	402.726	1903	200.881			0.876059
S6	9	Mount1_SARI-1-MIa@9	0.201256	0.0447135	0.0467214	3.31778	0.0672015	336043	0.110149	101289	0.166166	2.08907e-05	0.0022296	370.15	168.307		SARI-1-MIa	46.8525	1639.33			155.446	0.104462		12.4744	0.467214	0.7015			SARI-1-MIa					4.76947	2008.18	403.118	1905.22	201.08			0.876544
S6	10	Mount1_SARI-1-MIa@10	0.201689	0.0445965	0.0468168	3.32107	0.0786385	335313	0.121328	100996	0.185649	2.08787e-05	0.00261164	406.83	187.498		SARI-1-MIa	46.8525	1639.33			155.601	0.122362		9.8244	0.468168	0.7015			SARI-1-MIa				1.4839	2.11948	2010.16	403.452	1907.11	201.25			0.874641
S6	11	Mount1_SARI-2-MIa@11	0.200657	0.0445696	0.049649	2.98084	0.07559	298146	0.111247	100052	0.17512	2.21284e-05	0.00225322	331.678	175.21		SARI-2-MIa	46.9057	1470.33			139.819	0.105689		9.21665	0.49649	0.7015			SARI-2-MIa					1.51173	1805.45	369.278	1713.87	184.036			0.777693
S6	12	Mount1_SARI-4-MIa@12	0.200352	0.0446349	0.0471342	3.09053	0.0706741	330645	0.100017	106996	0.167788	2.10383e-05	0.0021842	330.701	179.527		SARI-4-MIa	46.21	1530			142.813	0.100932		10.695	0.471342	0.7015			SARI-4-MIa					2.99013	1871.44	380.221	1750.54	187.278			0.862465
S6	13	Mount1_SARI-6-MIa@13	0.202435	0.0446158	0.0489954	2.81325	0.0755219	305845	0.114265	108727	0.185477	2.18597e-05	0.00212462	349.475	201.664		SARI-6-MIa	47.2578	1424			132.948	0.100405		10.2621	0.489954	0.7015			SARI-6-MIa					2.55719	1704.61	352.713	1629.75	176.645			0.797775
S6	14	Mount1_SARI-8-MIa@14	0.197656	0.0446835	0.0514535	2.84479	0.0604855	276638	0.118859	97195.4	0.184477	2.29912e-05	0.00172069	328.81	179.304		SARI-8-MIa	46.8533	1377			133.288	0.0806198		11.796	0.514535	0.7015			SARI-8-MIa					4.09106	1723.59	355.815	1633.91	177.008			0.72159
S6	15	Mount1_A36@15	0.201044	0.0444408	0.0432687	2.72424	0.114799	393552	0.13927	144683	0.205004	1.9229e-05	0.00312739	548.098	296.605		A36	49.1	1683	-0.57		133.76	0.153555		6.30038	0.432687	0.7015			A36	0.0441374	1.00687	6.8743		-1.40454	1651.05	343.999	1639.69	177.514	-0.83062		1.02655
S6	16	Mount1_A36@16	0.20241	0.04445	0.043836	2.71955	0.158892	383620	0.0947103	141210	0.21301	1.94851e-05	0.00432116	363.327	300.792		A36	49.1	1683	-0.57		133.53	0.212169		6.5087	0.43836	0.7015			A36	0.0441374	1.00708	7.08274		-1.19622	1648.23	343.543	1636.87	177.268	-0.62218		1.00064
S6	17	Mount1_STAP@17	0.200329	0.0444818	0.077808	0.831209	0.119737	121582	0.0707321	146357	0.177871	3.46104e-05	0.000995269	85.9974	260.328		STAP	48.9	526	-1.1		40.6461	0.0486686		7.22763	0.77808	0.7015			STAP	0.044114	1.00834	8.3368		-0.477283	512.036	188.257	499.566	91.7029	0.631887		0.317137
S6	18	Mount1_EGT@18	0.199519	0.0450757	0.0371689	6.72715	0.0712789	526828	0.10312	78320.5	0.169891	1.67541e-05	0.00479504	543.265	133.059		EGT17-01	44.1	3050	10.96	Oxford EPMA S content	296.667	0.211461		20.6754	0.371689	0.7015			EGT17-01	0.0446466	1.00961	9.61011		12.9705	4059.56	764.393	3634.38	362.3	1.9052		1.37419
S6	19	Mount1_SARI-11-MIa@19	0.199657	0.0447627	0.0495263	2.91487	0.0964938	298299	0.152305	102425	0.174118	2.21693e-05	0.00281267	454.322	178.341		SARI-11-MIa	46.8834	1496			136.659	0.131867		13.5878	0.495263	0.7015			SARI-11-MIa					5.88285	1765.75	362.734	1675.18	180.628			0.778091
S6	20	Mount1_SARI-12-MIa@20	0.206547	0.0446523	0.0454973	3.15121	0.0722353	354542	0.123529	112521	0.192705	2.03156e-05	0.00227629	437.964	216.834		SARI-12-MIa	45.9641	1559			144.842	0.104627		11.0886	0.454973	0.7015			SARI-12-MIa					3.38368	1907.95	386.307	1775.38	189.483			0.924798
S6	21	Mount1_SARI-15-MIa@21	0.1999	0.0446441	0.0489374	3.22914	0.0754503	305934	0.126867	94823	0.178247	2.18477e-05	0.00243639	388.13	169.019		SARI-15-MIa	45.2066	1606			145.978	0.110141		10.9038	0.489374	0.7015			SARI-15-MIa					3.19891	1954.84	394.153	1789.29	190.719			0.798007
S6	22	Mount1_SARI-13-MIa@22	0.20034	0.0448184	0.0439988	3.62302	0.30422	376571	0.136337	103982	0.176008	1.97195e-05	0.0110219	513.406	183.016		SARI-13-MIa	49.411	1890			179.017	0.544605		14.8492	0.439988	0.7015			SARI-13-MIa					7.14433	2191.84	434.278	2193.83	227.262			0.982259
S6	23	Mount1_SARI-16-MIa@23	0.197113	0.0446428	0.0532566	2.81153	0.0714786	331221	0.127657	117841	0.189814	2.37752e-05	0.00200965	422.826	223.679		SARI-16-MIa	46.299	1324			130.171	0.0930445		10.873	0.532566	0.7015			SARI-16-MIa					3.16811	1703.58	352.544	1595.74	173.677			0.863966
S6	24	Mount1_SARI-18-MIa@22	0.199356	0.0446575	0.0459291	3.32562	0.0783488	347862	0.120236	104556	0.201834	2.05108e-05	0.00260558	418.257	211.031		SARI-18-MIa	47.4566	1779			157.822	0.123652		11.2068	0.459291	0.7015			SARI-18-MIa					3.50188	2012.89	403.912	1934.31	203.696			0.907373
S6	25	Mount1_SARI-18-MIa@23	0.199044	0.0446451	0.0452156	3.34469	0.0811992	358824	0.128384	107295	0.205597	2.01865e-05	0.00271586	460.671	220.595		SARI-18-MIa	47.4566	1779			158.727	0.128885		10.9256	0.452156	0.7015			SARI-18-MIa					3.22064	2024.37	405.847	1945.4	204.694			0.935966
S6	26	Mount1_SARI-cpx1-MIa@24	0.199968	0.044626	0.0484415	3.25352	0.075393	312786	0.137805	96110.2	0.213474	2.16175e-05	0.00245293	431.034	205.17		SARI-cpx1-MIa	44.5872	1464			145.065	0.109369		10.4933	0.484415	0.7015			SARI-cpx1-MIa					2.78838	1969.52	396.615	1778.11	189.725			0.81588
S6	27	Mount1_A36@25	0.199728	0.0445036	0.0442801	2.7402	0.134131	375500	0.122007	137063	0.232222	1.97062e-05	0.00367547	458.138	318.291		A36	49.1	1683	-0.57		134.544	0.180466		7.72172	0.442801	0.7015			A36	0.0441374	1.0083	8.29645		0.0168002	1660.66	345.558	1649.28	178.355	0.591529		0.979465
S6	28	Mount1_A36@26	0.200434	0.0444957	0.0439034	2.72982	0.0991431	381311	0.14441	139947	0.208725	1.95352e-05	0.00270643	550.652	292.103		A36	49.1	1683	-0.57		134.034	0.132886		7.54374	0.439034	0.7015			A36	0.0441374	1.00812	8.11837		-0.161178	1654.41	344.544	1643.04	177.808	0.413449		0.994622
S6	29	Mount1_EGT@27	0.198746	0.0450824	0.0367498	6.75992	0.0855299	538457	0.0799029	79660.4	0.159614	1.65677e-05	0.00578175	430.243	127.149		EGT17-01	44.1	3050	10.96	Oxford EPMA S content	298.112	0.254975		20.8274	0.367498	0.7015			EGT17-01	0.0446466	1.00976	9.76041		13.1225	4079.27	767.945	3652.08	363.983	2.05549		1.40453
S6	30	Mount1_STAP@28	0.199728	0.0444091	0.0782969	0.806212	0.11878	120577	0.0832525	149442	0.20885	3.47709e-05	0.000957621	100.383	312.11		STAP	48.9	526	-1.1		39.4238	0.0468276		5.58167	0.782969	0.7015			STAP	0.044114	1.00669	6.68903		-2.12325	496.996	186.913	484.6	90.9406	-1.01589		0.314516
Session	Analysis_num	Filename	Pbeam_nA	34S_32S	34S_32S_pcent_stderr	32S_30Si	32S_30Si_pcent_stderr	32S_counts	32S_pcent_stderr	30Si_counts	30Si_pcent_stderr	34S_32S_stderr	32S_30Si_stderr	32S_stderr	30Si_stderr	Comment	Sample	SiO2	S_ppm	d34S_real	Comment	32S_30SixSiO2	32S_30SixSiO2_err	Comment	d34S_measured	d34S_interr	d34S_exterr	d34S_blockerr	Comment	Sample	34S_32S_real	Alpha	d_IMF	d_IMF_average	d34S_corr	S_ppm	S_ppm_err	S_ppm_SiO2	S_ppm_SiO2_err	d_IMF_norm	d_IMF_average_norm	Norm_32_Count
S6	1	Mount1_A36@1	0.200451	0.0444716	0.0441944	2.73522	0.155661	377215	0.102898	138052	0.221346	1.96539e-05	0.00425767	388.148	305.571		A36	49.1	1683	-0.57		134.299	0.209051		6.9969	0.441944	0.7015			A36	0.0441374	1.00757	7.57121		-0.708021	1657.66	345.071	1646.29	178.092	-0.133706		0.983939
S6	2	Mount1_A36@2	0.200962	0.0445241	0.0438559	2.74026	0.171952	383123	0.0584438	139937	0.201101	1.95265e-05	0.00471192	223.912	281.415		A36	49.1	1683	-0.57		134.547	0.231355		8.18591	0.438559	0.7015			A36	0.0441374	1.00876	8.7609		0.480994	1660.69	345.563	1649.32	178.358	1.05599		0.99935
S6	3	Mount1_A36@3	0.201738	0.0444565	0.0439444	2.73338	0.105359	389287	0.123833	142720	0.188409	1.95362e-05	0.00287988	482.064	268.898		A36	49.1	1683	-0.57		134.209	0.141402		6.65634	0.439444	0.7015			A36	0.0441374	1.00723	7.23046		-1.04858	1656.55	344.892	1645.19	177.996	-0.47446		1.01543
S6	4	Mount1_STAP@4	0.203772	0.0444062	0.0747489	0.849637	0.113239	131890	0.0959448	155257	0.203772	3.31931e-05	0.000962118	126.541	316.37		STAP	48.9	526	-1.1		41.5473	0.0470476		5.51532	0.747489	0.7015			STAP	0.044114	1.00662	6.62261		-2.18959	523.124	189.267	510.6	92.2756	-1.08231		0.344025
S6	5	Mount1_STAP@5	0.204397	0.0444042	0.0765446	0.821064	0.119091	125697	0.0920706	153118	0.204923	3.3989e-05	0.000977816	115.73	313.774		STAP	48.9	526	-1.1		40.15	0.0478152		5.4714	0.765446	0.7015			STAP	0.044114	1.00658	6.57863		-2.23352	505.932	187.707	493.492	91.3914	-1.12628		0.327871
S6	6	Mount1_EGT@6	0.199334	0.0450647	0.0361426	6.77766	0.0872654	557852	0.0700066	82387.5	0.143168	1.62876e-05	0.00591455	390.533	117.952		EGT17-01	44.1	3050	10.96	Oxford EPMA S content	298.895	0.260832		20.4273	0.361426	0.7015			EGT17-01	0.0446466	1.00936	9.36463		12.7224	4089.95	769.869	3661.66	364.895	1.65971		1.45512
S6	7	Mount1_EGT@7	0.199451	0.0450487	0.0360199	6.76886	0.0819983	561512	0.0954529	82963.7	0.173218	1.62265e-05	0.00555036	535.979	143.708		EGT17-01	44.1	3050	10.96	Oxford EPMA S content	298.507	0.244771		20.0652	0.360199	0.7015			EGT17-01	0.0446466	1.00901	9.00649		12.3603	4084.66	768.915	3656.91	364.443	1.30157		1.46466
S6	15	Mount1_A36@15	0.201044	0.0444408	0.0432687	2.72424	0.114799	393552	0.13927	144683	0.205004	1.9229e-05	0.00312739	548.098	296.605		A36	49.1	1683	-0.57		133.76	0.153555		6.30038	0.432687	0.7015			A36	0.0441374	1.00687	6.8743		-1.40454	1651.05	343.999	1639.69	177.514	-0.83062		1.02655
S6	16	Mount1_A36@16	0.20241	0.04445	0.043836	2.71955	0.158892	383620	0.0947103	141210	0.21301	1.94851e-05	0.00432116	363.327	300.792		A36	49.1	1683	-0.57		133.53	0.212169		6.5087	0.43836	0.7015			A36	0.0441374	1.00708	7.08274		-1.19622	1648.23	343.543	1636.87	177.268	-0.62218		1.00064
S6	17	Mount1_STAP@17	0.200329	0.0444818	0.077808	0.831209	0.119737	121582	0.0707321	146357	0.177871	3.46104e-05	0.000995269	85.9974	260.328		STAP	48.9	526	-1.1		40.6461	0.0486686		7.22763	0.77808	0.7015			STAP	0.044114	1.00834	8.3368		-0.477283	512.036	188.257	499.566	91.7029	0.631887		0.317137
S6	18	Mount1_EGT@18	0.199519	0.0450757	0.0371689	6.72715	0.0712789	526828	0.10312	78320.5	0.169891	1.67541e-05	0.00479504	543.265	133.059		EGT17-01	44.1	3050	10.96	Oxford EPMA S content	296.667	0.211461		20.6754	0.371689	0.7015			EGT17-01	0.0446466	1.00961	9.61011		12.9705	4059.56	764.393	3634.38	362.3	1.9052		1.37419
S6	27	Mount1_A36@25	0.199728	0.0445036	0.0442801	2.7402	0.134131	375500	0.122007	137063	0.232222	1.97062e-05	0.00367547	458.138	318.291		A36	49.1	1683	-0.57		134.544	0.180466		7.72172	0.442801	0.7015			A36	0.0441374	1.0083	8.29645		0.0168002	1660.66	345.558	1649.28	178.355	0.591529		0.979465
S6	28	Mount1_A36@26	0.200434	0.0444957	0.0439034	2.72982	0.0991431	381311	0.14441	139947	0.208725	1.95352e-05	0.00270643	550.652	292.103		A36	49.1	1683	-0.57		134.034	0.132886		7.54374	0.439034	0.7015			A36	0.0441374	1.00812	8.11837	7.70492	-0.161178	1654.41	344.544	1643.04	177.808	0.413449		0.994622
S6	29	Mount1_EGT@27	0.198746	0.0450824	0.0367498	6.75992	0.0855299	538457	0.0799029	79660.4	0.159614	1.65677e-05	0.00578175	430.243	127.149		EGT17-01	44.1	3050	10.96	Oxford EPMA S content	298.112	0.254975		20.8274	0.367498	0.7015			EGT17-01	0.0446466	1.00976	9.76041	9.37717	13.1225	4079.27	767.945	3652.08	363.983	2.05549		1.40453
S6	30	Mount1_STAP@28	0.199728	0.0444091	0.0782969	0.806212	0.11878	120577	0.0832525	149442	0.20885	3.47709e-05	0.000957621	100.383	312.11		STAP	48.9	526	-1.1		39.4238	0.0468276		5.58167	0.782969	0.7015			STAP	0.044114	1.00669	6.68903	7.05677	-2.12325	496.996	186.913	484.6	90.9406	-1.01589		0.314516
																																A36 AVG IMF	8.25878
								317484													Reg_coeff	10.8689	0	A36 AVG	7.68407							d_IMF AVG	8.51708		S_ppm AVG	1650.3	S_ppm SiO2 AVG	1453.16	A36 AVG	4.73695e-16		1
								13901.8													Reg_coeff_err	0.270402	#N/A	A36 STDEV	0.630655							d_IMF STDEV	0.242743		S ppm STDEV	10.3656	S ppm SiO2 STDEV	9.19363	A36 STDEV	0.631015		0.0437875
Session	Analysis_num	Filename	Pbeam_nA	34S_32S	34S_32S_pcent_stderr	32S_30Si	32S_30Si_pcent_stderr	32S_counts	32S_pcent_stderr	30Si_counts	30Si_pcent_stderr	34S_32S_stderr	32S_30Si_stderr	32S_stderr	30Si_stderr	Comment	Sample	SiO2	S_ppm	d34S_real	Comment	32S_30SixSiO2	32S_30SixSiO2_err	Comment	d34S_measured	d34S_interr	d34S_exterr	d34S_blockerr	Comment	Sample	34S_32S_real	Alpha	d_IMF	d_IMF_average	d34S_corr	S_ppm	S_ppm_err	S_ppm_SiO2	S_ppm_SiO2_err	d_IMF_norm	d_IMF_average_norm	Norm_32_Count
S7	1	Mount5_A36@1	0.198549	0.0444528	0.0490744	2.72814	0.125492	305858	0.0985897	112135	0.219722	2.1815e-05	0.00342359	301.545	246.385		A36	49.1	1683	-0.57		133.952	0.168098		6.57142	0.490744	0.630655			A36	0.0441374	1.00715	7.14549		-1.94566	1653.4	344.38	1455.91	177.72	-1.11328		0.963383
S7	2	Mount5_A36@2	0.199002	0.0444765	0.0488249	2.73375	0.118409	308810	0.0759404	112978	0.19096	2.17156e-05	0.003237	234.511	215.744		A36	49.1	1683	-0.57		134.227	0.158937		7.10808	0.488249	0.630655			A36	0.0441374	1.00768	7.68245		-1.409	1656.77	344.928	1458.9	178.015	-0.576321		0.97268
S7	3	Mount5_A36@3	0.199681	0.0444808	0.0483636	2.72788	0.120632	314623	0.0743418	115312	0.19597	2.15125e-05	0.0032907	233.896	225.978		A36	49.1	1683	-0.57		133.939	0.161573		7.20499	0.483636	0.630655			A36	0.0441374	1.00778	7.77942		-1.31209	1653.24	344.355	1455.77	177.706	-0.479351		0.990989
S7	4	Mount5_STAP@4	0.198245	0.0444658	0.0799241	0.813745	0.114624	115040	0.0354042	141332	0.1495	3.55389e-05	0.000932751	40.729	211.291		STAP	48.9	526	-1.1		39.7921	0.0456115		6.86488	0.799241	0.630655			STAP	0.044114	1.00797	7.97365		-1.6522	501.528	187.315	432.496	91.1685	-0.285122		0.36235
S7	5	Mount5_STAP@5	0.199553	0.0444869	0.0808644	0.801479	0.0986442	112391	0.061098	140266	0.151282	3.59741e-05	0.000790612	68.6687	212.199		STAP	48.9	526	-1.1		39.1923	0.0386609		7.34425	0.808644	0.630655			STAP	0.044114	1.00845	8.45355		-1.17283	494.148	186.662	425.977	90.7981	0.194771		0.354006
S7	6	Mount5_STAP@6	0.197788	0.0445289	0.0801581	0.808726	0.117316	114223	0.0602338	141378	0.159887	3.56935e-05	0.000948769	68.8008	226.045		STAP	48.9	526	-1.1		39.5467	0.0463948		8.29369	0.801581	0.630655			STAP	0.044114	1.0094	9.40404		-0.223384	498.508	187.047	429.829	91.0165	1.14526		0.359776
S7	7	Mount5_EGT@7	0.203709	0.0450022	0.0337411	7.02535	0.0918279	640304	0.0597859	91117	0.150403	1.51842e-05	0.00645123	382.812	137.042		EGT17-01	44.1	3050	10.96	Oxford EPMA S content	309.818	0.284499		19.0118	0.337411	0.630655			EGT17-01	0.0446466	1.00796	7.96452		10.4947	4238.98	796.746	3367.37	377.633	-0.294251		2.01681
S7	8	Mount5_EGT@8	0.204761	0.0450363	0.0343873	6.94668	0.083173	616267	0.0552819	88741.1	0.132574	1.54868e-05	0.00577776	340.684	117.648		EGT17-01	44.1	3050	10.96	Oxford EPMA S content	306.349	0.254799		19.7849	0.343873	0.630655			EGT17-01	0.0446466	1.00873	8.7292		11.2678	4191.65	788.206	3329.67	373.586	0.470421		1.9411
S7	9	Mount5_EGT@9	0.205213	0.0450556	0.0339335	7.01385	0.0881885	632272	0.082282	90176.3	0.164364	1.52889e-05	0.00618541	520.246	148.218		EGT17-01	44.1	3050	10.96	Oxford EPMA S content	309.311	0.272776		20.2212	0.339335	0.630655			EGT17-01	0.0446466	1.00916	9.16081		11.7041	4232.06	795.498	3361.86	377.042	0.902032		1.99151
S7	10	Mount5_A36@10	0.199843	0.0445343	0.0476878	2.72508	0.105142	323169	0.102594	118629	0.204402	2.12374e-05	0.00286519	331.553	242.481		A36	49.1	1683	-0.57		133.801	0.140681		8.41665	0.476878	0.630655			A36	0.0441374	1.00899	8.99177		-0.100429	1651.55	344.081	1454.27	177.559	0.732999		1.01791
S7	11	Mount5_D-9-MIa@11	0.200822	0.0446395	0.0385437	3.88064	0.0699397	494122	0.0958095	127405	0.158483	1.72057e-05	0.0027141	473.415	201.915		D-9_MIa	48.7478	2231			189.173	0.132307		10.7981	0.385437	0.630655			D-9_MIa					2.281	2346.84	460.875	2056.09	238.679	-8.25878		1.55637
S7	12	Mount5_D-11-MIb@12	0.200326	0.0448796	0.0406765	3.67337	0.135707	440818	0.157047	120339	0.147932	1.82554e-05	0.00498501	692.29	178.019		D-11_MIb	50.9791	2116			187.265	0.254131		16.235	0.406765	0.630655			D-11_MIb					7.71795	2222.13	439.456	2035.36	236.529	-8.25878		1.38848
S7	13	Mount5_D-11-MIb@13	0.20063	0.0446005	0.0385054	3.91621	0.093334	495885	0.0828265	126739	0.160176	1.71736e-05	0.00365516	410.724	203.005	this is Mic	D-11_MIc	49.9598	2467			195.653	0.182611		9.91588	0.385054	0.630655			D-11_MIc					1.3988	2368.25	464.566	2126.53	245.998	-8.25878		1.56192
S7	14	Mount5_VIrA1-25-MIa@14	0.194996	0.0447395	0.0419406	3.67195	0.0652998	416543	0.0628521	113467	0.123126	1.8764e-05	0.00239778	261.806	139.708		VC-25-MIa	49.3359	2034			181.159	0.118296		13.0638	0.419406	0.630655			VC-25-MIa					4.54672	2221.28	439.31	1968.99	229.664	-8.25878		1.31201
S7	15	Mount5_VIrA1-25-MIb@15	0.202422	0.0447105	0.027886	7.87173	0.0412677	944124	0.114394	120055	0.123768	1.2468e-05	0.00324848	1080.02	148.59		VC-25-MIb	46.6944	4332			367.566	0.151686		12.4071	0.27886	0.630655			VC-25-MIb					3.89005	4748.24	888.873	3995.03	445.257	-8.25878		2.97377
S7	16	Mount5_VIrA1-23-MIa@16	0.199754	0.0447236	0.027787	9.16298	0.0514325	951693	0.0822466	103882	0.128628	1.24273e-05	0.00471275	782.735	133.621		VC-23-MIa	45.1758	5115			413.945	0.212902		12.7035	0.27787	0.630655			VC-23-MIa					4.18646	5525.17	1030.05	4499.12	499.816	-8.25878		2.99761
S7	17	Mount5_VIrA1-22-MIa@17	0.193313	0.0446759	0.0301227	8.35047	0.0526615	809336	0.0344173	96891.5	0.0875577	1.34576e-05	0.00439748	278.552	84.836		VC-22-MIa	45.8173	4473.33			382.596	0.201481		11.6228	0.301227	0.630655			VC-22-MIa					3.10568	5036.29	941.141	4158.39	462.919	-8.25878		2.54922
S7	18	Mount5_VIrA1-20-MIa@18	0.200729	0.0447046	0.0417635	3.25793	0.0855293	420458	0.0877315	129070	0.169682	1.86702e-05	0.00278648	368.874	219.01		VC-20-MIa	49.0388	2095			159.765	0.136646		12.2726	0.417635	0.630655			VC-20-MIa					3.75555	1972.16	397.06	1736.46	205.839	-8.25878		1.32435
S7	19	Mount5_VIrA1-21-MIa@19	0.197915	0.0447705	0.0459357	3.2948	0.0935808	346881	0.0992738	105322	0.185257	2.05657e-05	0.0030833	344.362	195.115		VC-21-MIa	48.5874	1927			160.086	0.14981		13.7653	0.459357	0.630655			VC-21-MIa					5.24822	1994.35	400.79	1739.96	206.194	-8.25878		1.09259
S7	20	Mount5_A36@20	0.196159	0.0445424	0.0491304	2.72809	0.110756	304916	0.110497	111776	0.220018	2.18839e-05	0.00302152	336.922	245.929		A36	49.1	1683	-0.57		133.949	0.148357		8.60074	0.491304	0.630655			A36	0.0441374	1.00918	9.17597		0.0836633	1653.37	344.375	1455.88	177.717	0.917196		0.960415
S7	22	Mount5_A36@20	0.196159	0.0445424	0.0491304	2.72809	0.110756	304916	0.110497	111776	0.220018	2.18839e-05	0.00302152	336.922	245.929		A36	49.1	1683	-0.57		133.949	0.148357		8.60074	0.491304	0.630655			A36	0.0441374	1.00918	9.17597		0.0836633	1653.37	344.375	1455.88	177.717	0.917196		0.960415
S7	23	Mount5_A36@21	0.198285	0.0444963	0.0472568	2.73461	0.120868	329589	0.0861376	120513	0.207155	2.10275e-05	0.00330528	283.9	249.648		A36	49.1	1683	-0.57		134.269	0.162289		7.55687	0.472568	0.630655			A36	0.0441374	1.00813	8.13151		-0.960207	1657.29	345.012	1459.36	178.061	-0.127269		1.03813
S7	24	Mount5_STAP@22	0.197351	0.0444864	0.0803317	0.809679	0.122507	113893	0.0531972	140684	0.170081	3.57367e-05	0.000991912	60.588	239.277		STAP	48.9	526	-1.1		39.5933	0.0485045		7.33293	0.803317	0.630655			STAP	0.044114	1.00844	8.44221		-1.18415	499.082	187.097	430.335	91.0453	0.183437		0.358738
S7	25	Mount5_D-6-MIa@23	0.198622	0.0446284	0.0395105	3.74728	0.0961338	470767	0.0730299	125683	0.162073	1.76329e-05	0.0036024	343.801	203.697		D-6_MIa	49.2565	2341			184.578	0.177442		10.5483	0.395105	0.630655			D-6_MIa					2.03124	2266.6	447.076	2006.16	233.505	-8.25878		1.48281
S7	26	Mount5_L-14-MIa@24	0.195308	0.0447531	0.047195	2.58323	0.0526437	337706	0.0584936	130703	0.11111	2.11212e-05	0.00135991	197.536	145.223		L-14-MIa	51.6261				133.362	0.0702068		13.3724	0.47195	0.630655			L-14-MIa					4.85535	1566.21	330.331	1449.5	177.088	-8.25878		1.0637
S7	27	Mount5_L-15-MIa@25	0.19672	0.0448441	0.0869814	0.677823	0.126467	96309.6	0.0552867	142132	0.173406	3.9006e-05	0.000857219	53.2464	246.466		L-15-MIa	55.3093	461			37.4899	0.0474122		15.4319	0.869814	0.630655			L-15-MIa					6.91478	419.745	180.526	407.473	89.7696	-8.25878		0.303353
S7	28	Mount5_L-16-MIa@26	0.196387	0.0450156	0.0625966	1.49687	0.110521	185554	0.0409277	123854	0.147451	2.81782e-05	0.00165435	75.9429	182.623		L-16-MIa	51.0951	1798			76.4828	0.0845294		19.3148	0.625966	0.630655			L-16-MIa					10.7977	912.558	233.511	831.283	119.919	-8.25878		0.584452
S7	29	Mount5_A-cpx1-MIa@27	0.195277	0.0447335	0.100712	0.544658	0.155331	71944	0.0339081	132160	0.170665	4.50521e-05	0.000846024	24.3949	225.552		A-cpx1-MIa	56.9725	331			31.0305	0.0482001		12.9266	1.00712	0.630655			A-cpx1-MIa					4.4095	339.621	174.885	337.267	86.1914	-8.25878		0.226607
S7	30	Mount5_A-cpx2-MIa@28	0.194539	0.044785	0.173641	0.193147	0.202527	24142.2	0.081397	124995	0.130103	7.77651e-05	0.000391175	19.651	162.623		A-cpx2-MIa	58.8838	100			11.3732	0.0230338		14.0948	1.73641	0.630655			A-cpx2-MIa					5.57768	128.121	165.501	123.614	79.0139	-8.25878		0.0760424
S7	31	Mount5_A-1-MIa@29	0.196287	0.0446316	0.066109	1.43843	0.0922231	167636	0.0800451	116581	0.157091	2.95055e-05	0.00132656	134.184	183.138		A-1-MIa	54.2534	748			78.0397	0.0719706		10.6196	0.66109	0.630655			A-1-MIa					2.10257	877.393	228.942	848.204	121.338	-8.25878		0.528014
S7	32	Mount5_A-14-MIa@30	0.193069	0.0447528	0.088361	0.890671	0.0968764	93582.1	0.070973	105061	0.165155	3.95441e-05	0.00086285	66.418	173.513		A-14-MIa	54.0671	537			48.156	0.0466518		13.3652	0.88361	0.630655			A-14-MIa					4.8481	547.814	191.577	523.402	96.7373	-8.25878		0.294762
S7	33	Mount5_A-2-MIa@31	0.196491	0.0446141	0.0683526	1.4349	0.0723764	156964	0.0786961	109399	0.143925	3.04949e-05	0.00103853	123.525	157.452		A-2-MIa	53.3263	871			76.5177	0.0553808		10.2241	0.683526	0.630655			A-2-MIa					1.70698	875.268	228.669	831.662	119.951	-8.25878		0.494402
S7	34	Mount5_A-3-MIa@32	0.192367	0.044709	0.0816128	1.0795	0.0983231	121006	0.0980498	112292	0.173135	3.64883e-05	0.0010614	118.646	194.417		A-3-MIa	54.2759	581			58.5907	0.0576082		12.3736	0.816128	0.630655			A-3-MIa					3.85654	661.429	203.183	636.816	104.607	-8.25878		0.381141
S7	35	Mount5_A36@33	0.194479	0.0444984	0.0463604	2.73732	0.122534	342430	0.102702	125122	0.221631	2.06296e-05	0.00335415	351.684	277.31		A36	49.1	1683	-0.57		134.402	0.164689		7.60397	0.463604	0.630655			A36	0.0441374	1.00818	8.17863		-0.913108	1658.92	345.276	1460.8	178.203	-0.0801436		1.07858
S7	36	Mount5_A36@34	0.194406	0.0445131	0.0466676	2.69289	0.0813782	337779	0.0866517	125378	0.170022	2.07732e-05	0.00219143	292.691	213.171		A36	49.1	1683	-0.57		132.221	0.107599		7.93593	0.466676	0.630655			A36	0.0441374	1.00851	8.51078		-0.581153	1632.19	340.946	1437.09	175.866	0.252001		1.06393
S7	37	Mount5_EGT@35	0.196082	0.0450562	0.0345685	7.03671	0.0822617	630435	0.0879671	89625.2	0.163391	1.55752e-05	0.00578852	554.575	146.439		EGT17-01	44.1	3050	10.96	Oxford EPMA S content	310.319	0.255274		20.2352	0.345685	0.630655			EGT17-01	0.0446466	1.00917	9.17469		11.7182	4245.82	797.981	3372.82	378.218	0.915919		1.98573
S7	38	Mount5_A-4-MIa@36	0.191738	0.0446963	0.105015	0.586782	0.105922	66313.9	0.118856	113018	0.220246	4.69376e-05	0.000621534	78.8182	248.918		A-4-MIa	54.5699	440			32.0206	0.033917		12.0842	1.05015	0.630655			A-4-MIa					3.56715	364.967	176.555	348.029	86.7051	-8.25878		0.208873
S7	39	Mount5_A-5-MIa@37	0.19449	0.0446335	0.0605827	1.94825	0.0759709	199800	0.0949035	102563	0.166483	2.70402e-05	0.0014801	189.618	170.751		A-5-MIa	51.9078	1081			101.129	0.0768288		10.6638	0.605827	0.630655			A-5-MIa					2.14672	1184.15	271.44	1099.16	143.555	-8.25878		0.629325
S7	40	Mount5_A-6-EMba@38	0.192939	0.0448617	0.472593	0.0257511	0.85889	3223.61	0.678213	125321	0.173691	0.000212013	0.000221173	21.8629	217.671		A-6-Emba	50.7846	1193			1.30776	0.0112322		15.8297	4.72593	0.630655			A-6-Emba					7.31263	27.4012	164.132	14.2139	77.8564	-8.25878		0.0101536
S7	41	Mount5_A-7-MIa@39	0.19426	0.0446259	0.0554798	2.22053	0.0751902	238288	0.0866964	107320	0.157952	2.47584e-05	0.00166963	206.588	169.515		A-7-MIa	50.7846	1193			112.769	0.0847913		10.4919	0.554798	0.630655			A-7-MIa					1.97486	1347.98	296.074	1225.67	155.402	-8.25878		0.750554
S7	42	Mount5_A-8-GMa@40	0.189226	0.0443862	0.44629	0.02621	0.761123	3635.87	0.633078	138817	0.127599	0.000198091	0.00019949	23.0179	177.129		A-8-GM	55.4466	77			1.45325	0.0110611		5.06381	4.4629	0.630655			A-8-GM					-3.45327	27.6773	164.133	15.7953	77.8601	-8.25878		0.0114522
S7	43	Mount5_A-9-MIa@41	0.194354	0.0446328	0.0717994	1.22764	0.0897162	142108	0.101165	115640	0.198362	3.20461e-05	0.00110139	143.763	229.385		A-9-MIa	55.514	830			68.151	0.0611425		10.6482	0.717994	0.630655			A-9-MIa					2.1311	750.562	213.291	740.726	112.545	-8.25878		0.447607
S7	44	Mount5_A-9-MIb@42	0.189705	0.0448	0.129104	0.365535	0.187032	43735	0.0306382	119564	0.179055	5.78387e-05	0.000683668	13.3996	214.085		A-9-MIb	54.7785	217			20.0235	0.0374503		14.4342	1.29104	0.630655			A-9-MIb					5.91711	231.845	169.047	217.633	81.422	-8.25878		0.137755
S7	45	Mount5_A-9-MIb@43	0.189174	0.0447541	0.138093	0.319936	0.169621	38271.4	0.0286089	119660	0.171651	6.18023e-05	0.000542678	10.949	205.398		A-9-MIb	54.7785	217			17.5256	0.0297271		13.3946	1.38093	0.630655			A-9-MIb					4.87754	204.409	167.904	190.484	80.5985	-8.25878		0.120546
S7	46	Mount5_A36@44	0.192422	0.0445054	0.0492203	2.72703	0.115233	307135	0.112019	112685	0.219505	2.19057e-05	0.00314244	344.048	247.349		A36	49.1	1683	-0.57		133.897	0.154294		7.76202	0.492203	0.630655			A36	0.0441374	1.00834	8.33677		-0.755056	1652.73	344.272	1455.31	177.661	0.0779988		0.967404
S7	47	Mount5_A-10-MIa@45	0.192852	0.044784	0.0911951	0.784774	0.0786412	87864.4	0.103259	112035	0.166509	4.08408e-05	0.000617156	90.728	186.548		A-10-MIa	57.3594	504			45.0142	0.0353997		14.0703	0.911951	0.630655			A-10-MIa					5.55322	484.097	185.786	489.254	94.5605	-8.25878		0.276753
S7	48	Mount5_A-10-MIb@46	0.194794	0.0447072	0.0806939	0.888558	0.110489	112305	0.079647	126386	0.188083	3.6076e-05	0.000981762	89.4476	237.71		A-10-MIb	60.058	565			53.365	0.0589627		12.332	0.806939	0.630655			A-10-MIb					3.81488	546.542	191.456	580.018	100.55	-8.25878		0.353735
S7	50	Mount5_A-11-MIb@48	0.195244	0.0446318	0.0497302	2.70926	0.0606717	296966	0.172651	109502	0.168344	2.21955e-05	0.00164375	512.713	184.34		A-11-MIb	51.8328	1361			140.429	0.0852004		10.6255	0.497302	0.630655			A-11-MIb					2.10845	1642.04	342.54	1526.3	184.696	-8.25878		0.935374
S7	51	Mount5_A36@49	0.193405	0.0445167	0.0489196	2.67415	0.112322	330246	0.0845082	123515	0.193246	2.17774e-05	0.00300366	279.085	238.688		A36	49.1	1683	-0.57		131.301	0.14748		8.01857	0.489196	0.630655			A36	0.0441374	1.00859	8.59347		-0.498504	1620.91	339.125	1427.09	174.883	0.334697		1.0402
S7	52	Mount5_A36@50	0.19327	0.0444969	0.0474874	2.71553	0.139712	326342	0.086481	120170	0.225724	2.11304e-05	0.00379391	282.224	271.252		A36	49.1	1683	-0.57		133.332	0.186281		7.57023	0.474874	0.630655			A36	0.0441374	1.00814	8.14487		-0.946847	1645.81	343.15	1449.17	177.056	-0.113902		1.0279
S7	53	Mount5_STAP@51	0.189595	0.0444884	0.082476	0.807889	0.124501	108005	0.0505271	133682	0.170969	3.66922e-05	0.00100583	54.5719	228.554		STAP	48.9	526	-1.1		39.5058	0.0491849		7.37708	0.82476	0.630655			STAP	0.044114	1.00849	8.48642		-1.14	498.005	187.002	429.384	90.9912	0.227641		0.340192
S7	54	Mount5_EGT@52	0.195561	0.0450338	0.0378424	7.03099	0.0999705	607257	0.100713	86355.2	0.200378	1.70419e-05	0.00702892	611.586	173.037		EGT17-01	44.1	3050	10.96	Oxford EPMA S content	310.067	0.309975		19.7283	0.378424	0.630655			EGT17-01	0.0446466	1.00867	8.6732		11.2112	4242.38	797.36	3370.08	377.924	0.414425		1.91272
S7	55	Mount5_A36@53	0.189344	0.0444528	0.0480309	2.72626	0.10193	319014	0.0327111	117083	0.12433	2.13511e-05	0.00277887	104.353	145.57		A36	49.1	1683	-0.57		133.859	0.136442		6.57187	0.480309	0.630655			A36	0.0441374	1.00715	7.14595		-1.9452	1652.26	344.196	1454.9	177.621	-1.11283		1.00482
S7	56	Mount5_A-11-MIa_rep@54	0.181013	0.0446837	0.0459272	3.44067	0.0794049	347627	0.169071	101257	0.217054	2.0522e-05	0.00273206	587.737	219.783		A-11-MIa	52.4107	2007			180.328	0.143189		11.8005	0.459272	0.630655			A-11-MIa					3.28343	2082.12	415.612	1959.97	228.732	-8.25878		1.09494
S7	57	Mount5_A-8-GMa_rep@56	0.188002	0.0443702	0.312458	0.0546184	0.678596	7503.06	0.495454	137567	0.169343	0.000138638	0.000370639	37.1742	232.959		A-8-GM	55.4466	77			3.0284	0.0205506		4.70129	3.12458	0.630655			A-8-GM					-3.81579	44.7703	164.219	32.9153	77.9245	-8.25878		0.0236329
S7	58	Mount5_A36@57	0.183162	0.0445154	0.0483912	2.73598	0.140399	314388	0.109443	114937	0.24462	2.15416e-05	0.00384128	344.076	281.159		A36	49.1	1683	-0.57		134.337	0.188607		7.98982	0.483912	0.630655			A36	0.0441374	1.00856	8.5647		-0.527261	1658.12	345.146	1460.09	178.133	0.305923		0.990251
S7	59	Mount5_A36@58	0.182465	0.0445048	0.0501297	2.73002	0.132894	293036	0.0943942	107361	0.222591	2.23101e-05	0.00362804	276.609	238.976		A36	49.1	1683	-0.57		134.044	0.178137		7.74912	0.501297	0.630655			A36	0.0441374	1.00832	8.32386		-0.767962	1654.53	344.564	1456.91	177.819	0.0650846		0.922997
Session	Analysis_num	Filename	Pbeam_nA	34S_32S	34S_32S_pcent_stderr	32S_30Si	32S_30Si_pcent_stderr	32S_counts	32S_pcent_stderr	30Si_counts	30Si_pcent_stderr	34S_32S_stderr	32S_30Si_stderr	32S_stderr	30Si_stderr	Comment	Sample	SiO2	S_ppm	d34S_real	Comment	32S_30SixSiO2	32S_30SixSiO2_err	Comment	d34S_measured	d34S_interr	d34S_exterr	d34S_blockerr	Comment	Sample	34S_32S_real	Alpha	d_IMF	d_IMF_average	d34S_corr	S_ppm	S_ppm_err	S_ppm_SiO2	S_ppm_SiO2_err	d_IMF_norm	d_IMF_average_norm	Norm_32_Count
S7	1	Mount5_A36@1	0.198549	0.0444528	0.0490744	2.72814	0.125492	305858	0.0985897	112135	0.219722	2.1815e-05	0.00342359	301.545	246.385		A36	49.1	1683	-0.57		133.952	0.168098		6.57142	0.490744	0.630655			A36	0.0441374	1.00715	7.14549		-1.94566	1653.4	344.38	1642.03	177.72	-1.11328		0.963383
S7	2	Mount5_A36@2	0.199002	0.0444765	0.0488249	2.73375	0.118409	308810	0.0759404	112978	0.19096	2.17156e-05	0.003237	234.511	215.744		A36	49.1	1683	-0.57		134.227	0.158937		7.10808	0.488249	0.630655			A36	0.0441374	1.00768	7.68245		-1.409	1656.77	344.928	1645.41	178.015	-0.576321		0.97268
S7	3	Mount5_A36@3	0.199681	0.0444808	0.0483636	2.72788	0.120632	314623	0.0743418	115312	0.19597	2.15125e-05	0.0032907	233.896	225.978		A36	49.1	1683	-0.57		133.939	0.161573		7.20499	0.483636	0.630655			A36	0.0441374	1.00778	7.77942		-1.31209	1653.24	344.355	1641.88	177.706	-0.479351		0.990989
S7	4	Mount5_STAP@4	0.198245	0.0444658	0.0799241	0.813745	0.114624	115040	0.0354042	141332	0.1495	3.55389e-05	0.000932751	40.729	211.291		STAP	48.9	526	-1.1		39.7921	0.0456115		6.86488	0.799241	0.630655			STAP	0.044114	1.00797	7.97365		-1.6522	501.528	187.315	489.11	91.1685	-0.285122		0.36235
S7	5	Mount5_STAP@5	0.199553	0.0444869	0.0808644	0.801479	0.0986442	112391	0.061098	140266	0.151282	3.59741e-05	0.000790612	68.6687	212.199		STAP	48.9	526	-1.1		39.1923	0.0386609		7.34425	0.808644	0.630655			STAP	0.044114	1.00845	8.45355		-1.17283	494.148	186.662	481.766	90.7981	0.194771		0.354006
S7	6	Mount5_STAP@6	0.197788	0.0445289	0.0801581	0.808726	0.117316	114223	0.0602338	141378	0.159887	3.56935e-05	0.000948769	68.8008	226.045		STAP	48.9	526	-1.1		39.5467	0.0463948		8.29369	0.801581	0.630655			STAP	0.044114	1.0094	9.40404		-0.223384	498.508	187.047	486.105	91.0165	1.14526		0.359776
S7	7	Mount5_EGT@7	0.203709	0.0450022	0.0337411	7.02535	0.0918279	640304	0.0597859	91117	0.150403	1.51842e-05	0.00645123	382.812	137.042		EGT17-01	44.1	3050	10.96	Oxford EPMA S content	309.818	0.284499		19.0118	0.337411	0.630655			EGT17-01	0.0446466	1.00796	7.96452		10.4947	4238.98	796.746	3795.4	377.633	-0.294251		2.01681
S7	8	Mount5_EGT@8	0.204761	0.0450363	0.0343873	6.94668	0.083173	616267	0.0552819	88741.1	0.132574	1.54868e-05	0.00577776	340.684	117.648		EGT17-01	44.1	3050	10.96	Oxford EPMA S content	306.349	0.254799		19.7849	0.343873	0.630655			EGT17-01	0.0446466	1.00873	8.7292		11.2678	4191.65	788.206	3752.92	373.586	0.470421		1.9411
S7	9	Mount5_EGT@9	0.205213	0.0450556	0.0339335	7.01385	0.0881885	632272	0.082282	90176.3	0.164364	1.52889e-05	0.00618541	520.246	148.218		EGT17-01	44.1	3050	10.96	Oxford EPMA S content	309.311	0.272776		20.2212	0.339335	0.630655			EGT17-01	0.0446466	1.00916	9.16081		11.7041	4232.06	795.498	3789.19	377.042	0.902032		1.99151
S7	10	Mount5_A36@10	0.199843	0.0445343	0.0476878	2.72508	0.105142	323169	0.102594	118629	0.204402	2.12374e-05	0.00286519	331.553	242.481		A36	49.1	1683	-0.57		133.801	0.140681		8.41665	0.476878	0.630655			A36	0.0441374	1.00899	8.99177		-0.100429	1651.55	344.081	1640.19	177.559	0.732999		1.01791
S7	20	Mount5_A36@20	0.196159	0.0445424	0.0491304	2.72809	0.110756	304916	0.110497	111776	0.220018	2.18839e-05	0.00302152	336.922	245.929		A36	49.1	1683	-0.57		133.949	0.148357		8.60074	0.491304	0.630655			A36	0.0441374	1.00918	9.17597		0.0836633	1653.37	344.375	1642	177.717	0.917196		0.960415
S7	22	Mount5_A36@20	0.196159	0.0445424	0.0491304	2.72809	0.110756	304916	0.110497	111776	0.220018	2.18839e-05	0.00302152	336.922	245.929		A36	49.1	1683	-0.57		133.949	0.148357		8.60074	0.491304	0.630655			A36	0.0441374	1.00918	9.17597		0.0836633	1653.37	344.375	1642	177.717	0.917196		0.960415
S7	23	Mount5_A36@21	0.198285	0.0444963	0.0472568	2.73461	0.120868	329589	0.0861376	120513	0.207155	2.10275e-05	0.00330528	283.9	249.648		A36	49.1	1683	-0.57		134.269	0.162289		7.55687	0.472568	0.630655			A36	0.0441374	1.00813	8.13151		-0.960207	1657.29	345.012	1645.92	178.061	-0.127269		1.03813
S7	24	Mount5_STAP@22	0.197351	0.0444864	0.0803317	0.809679	0.122507	113893	0.0531972	140684	0.170081	3.57367e-05	0.000991912	60.588	239.277		STAP	48.9	526	-1.1		39.5933	0.0485045		7.33293	0.803317	0.630655			STAP	0.044114	1.00844	8.44221		-1.18415	499.082	187.097	486.676	91.0453	0.183437		0.358738
S7	35	Mount5_A36@33	0.194479	0.0444984	0.0463604	2.73732	0.122534	342430	0.102702	125122	0.221631	2.06296e-05	0.00335415	351.684	277.31		A36	49.1	1683	-0.57		134.402	0.164689		7.60397	0.463604	0.630655			A36	0.0441374	1.00818	8.17863		-0.913108	1658.92	345.276	1647.55	178.203	-0.0801436		1.07858
S7	36	Mount5_A36@34	0.194406	0.0445131	0.0466676	2.69289	0.0813782	337779	0.0866517	125378	0.170022	2.07732e-05	0.00219143	292.691	213.171		A36	49.1	1683	-0.57		132.221	0.107599		7.93593	0.466676	0.630655			A36	0.0441374	1.00851	8.51078		-0.581153	1632.19	340.946	1620.84	175.866	0.252001		1.06393
S7	37	Mount5_EGT@35	0.196082	0.0450562	0.0345685	7.03671	0.0822617	630435	0.0879671	89625.2	0.163391	1.55752e-05	0.00578852	554.575	146.439		EGT17-01	44.1	3050	10.96	Oxford EPMA S content	310.319	0.255274		20.2352	0.345685	0.630655			EGT17-01	0.0446466	1.00917	9.17469		11.7182	4245.82	797.981	3801.54	378.218	0.915919		1.98573
S7	46	Mount5_A36@44	0.192422	0.0445054	0.0492203	2.72703	0.115233	307135	0.112019	112685	0.219505	2.19057e-05	0.00314244	344.048	247.349		A36	49.1	1683	-0.57		133.897	0.154294		7.76202	0.492203	0.630655			A36	0.0441374	1.00834	8.33677		-0.755056	1652.73	344.272	1641.36	177.661	0.0779988		0.967404
S7	51	Mount5_A36@49	0.193405	0.0445167	0.0489196	2.67415	0.112322	330246	0.0845082	123515	0.193246	2.17774e-05	0.00300366	279.085	238.688		A36	49.1	1683	-0.57		131.301	0.14748		8.01857	0.489196	0.630655			A36	0.0441374	1.00859	8.59347		-0.498504	1620.91	339.125	1609.58	174.883	0.334697		1.0402
S7	52	Mount5_A36@50	0.19327	0.0444969	0.0474874	2.71553	0.139712	326342	0.086481	120170	0.225724	2.11304e-05	0.00379391	282.224	271.252		A36	49.1	1683	-0.57		133.332	0.186281		7.57023	0.474874	0.630655			A36	0.0441374	1.00814	8.14487		-0.946847	1645.81	343.15	1634.45	177.056	-0.113902		1.0279
S7	53	Mount5_STAP@51	0.189595	0.0444884	0.082476	0.807889	0.124501	108005	0.0505271	133682	0.170969	3.66922e-05	0.00100583	54.5719	228.554		STAP	48.9	526	-1.1		39.5058	0.0491849		7.37708	0.82476	0.630655			STAP	0.044114	1.00849	8.48642	8.55197	-1.14	498.005	187.002	485.604	90.9912	0.227641		0.340192
S7	54	Mount5_EGT@52	0.195561	0.0450338	0.0378424	7.03099	0.0999705	607257	0.100713	86355.2	0.200378	1.70419e-05	0.00702892	611.586	173.037		EGT17-01	44.1	3050	10.96	Oxford EPMA S content	310.067	0.309975		19.7283	0.378424	0.630655			EGT17-01	0.0446466	1.00867	8.6732	8.74049	11.2112	4242.38	797.36	3798.45	377.924	0.414425		1.91272
S7	55	Mount5_A36@53	0.189344	0.0444528	0.0480309	2.72626	0.10193	319014	0.0327111	117083	0.12433	2.13511e-05	0.00277887	104.353	145.57		A36	49.1	1683	-0.57		133.859	0.136442		6.57187	0.480309	0.630655			A36	0.0441374	1.00715	7.14595		-1.9452	1652.26	344.196	1640.9	177.621	-1.11283		1.00482
S7	58	Mount5_A36@57	0.183162	0.0445154	0.0483912	2.73598	0.140399	314388	0.109443	114937	0.24462	2.15416e-05	0.00384128	344.076	281.159		A36	49.1	1683	-0.57		134.337	0.188607		7.98982	0.483912	0.630655			A36	0.0441374	1.00856	8.5647		-0.527261	1658.12	345.146	1646.75	178.133	0.305923		0.990251
S7	59	Mount5_A36@58	0.182465	0.0445048	0.0501297	2.73002	0.132894	293036	0.0943942	107361	0.222591	2.23101e-05	0.00362804	276.609	238.976		A36	49.1	1683	-0.57		134.044	0.178137		7.74912	0.501297	0.630655			A36	0.0441374	1.00832	8.32386	8.25878	-0.767962	1654.53	344.564	1643.17	177.819	0.0650846		0.922997
																																A36 AVG IMF	7.30139
								455455													Reg_coeff	11.2098	0	A36 AVG	6.72723							d_IMF AVG	8.14092		S_ppm AVG	1644.28	S_ppm SiO2 AVG	1632.92	A36 AVG	1.2919e-15		1
								22583.5													Reg_coeff_err	0.247044	#N/A	A36 STDEV	0.667033							d_IMF STDEV	1.37374		S ppm STDEV	9.41692	S ppm SiO2 STDEV	9.40924	A36 STDEV	0.667413		0.0495845
Session	Analysis_num	Filename	Pbeam_nA	34S_32S	34S_32S_pcent_stderr	32S_30Si	32S_30Si_pcent_stderr	32S_counts	32S_pcent_stderr	30Si_counts	30Si_pcent_stderr	34S_32S_stderr	32S_30Si_stderr	32S_stderr	30Si_stderr	Comment	Sample	SiO2	S_ppm	d34S_real	Comment	32S_30SixSiO2	32S_30SixSiO2_err	Comment	d34S_measured	d34S_interr	d34S_exterr	d34S_blockerr	Comment	Sample	34S_32S_real	Alpha	d_IMF	d_IMF_average	d34S_corr	S_ppm	S_ppm_err	S_ppm_SiO2	S_ppm_SiO2_err	d_IMF_norm	d_IMF_average_norm	Norm_32_Count
S8	1	Mount3_A36@1	0.255017	0.0444236	0.0394885	2.73003	0.111227	472827	0.0648782	173263	0.15796	1.75422e-05	0.00303653	306.761	273.686		A36	49.1	1683	-0.57		134.044	0.149093		5.91046	0.394885	0.667033			A36	0.0441374	1.00648	6.48415		-2.23046	1654.53	344.565	1643.17	177.819	-0.817241		1.03814
S8	2	Mount3_A36@2	0.255386	0.0444337	0.0396101	2.72252	0.0885966	470005	0.0765218	172609	0.15323	1.76002e-05	0.00241206	359.656	264.489		A36	49.1	1683	-0.57		133.676	0.118432		6.13802	0.396101	0.667033			A36	0.0441374	1.00671	6.71185		-2.0029	1650.01	343.832	1638.65	177.424	-0.589543		1.03195
S8	3	Mount3_A36@3	0.254975	0.0444334	0.0416891	2.7142	0.0948883	474543	0.0823036	174776	0.169729	1.85239e-05	0.00257546	390.565	296.645		A36	49.1	1683	-0.57		133.267	0.126455		6.13123	0.416891	0.667033			A36	0.0441374	1.00671	6.70505		-2.00969	1645.01	343.021	1633.65	176.986	-0.59634		1.04191
S8	4	Mount3_STAP@4	0.251188	0.0444278	0.076681	0.833822	0.0961044	125054	0.0464246	150012	0.137548	3.40677e-05	0.00080134	58.0559	206.339		STAP	48.9	526	-1.1		40.7739	0.0391855		6.00533	0.76681	0.667033			STAP	0.044114	1.00711	7.11316		-2.13559	513.608	188.399	501.131	91.7835	-0.188236		0.27457
S8	5	Mount3_STAP@5	0.256824	0.04441	0.0708758	0.870559	0.0840314	146442	0.0426767	168210	0.121752	3.1476e-05	0.000731544	62.4965	204.799		STAP	48.9	526	-1.1		42.5704	0.0357725		5.60341	0.708758	0.667033			STAP	0.044114	1.00671	6.71079		-2.53751	535.713	190.435	523.128	92.9366	-0.590602		0.321528
S8	6	Mount3_EGT@6	0.251623	0.0450716	0.0371668	6.62419	0.067336	553024	0.0815828	83473.3	0.149169	1.67516e-05	0.00446046	451.173	124.516		EGT17-01	44.1	3050	10.96	Oxford EPMA S content	292.127	0.196706		20.5824	0.371668	0.667033			EGT17-01	0.0446466	1.00952	9.51806		12.4415	3997.61	753.237	3578.79	357.013	2.21667		1.21422
S8	7	Mount3_EGT@7	0.252797	0.0450921	0.0355095	6.64311	0.069964	576621	0.0876307	86839.5	0.146701	1.6012e-05	0.00464779	505.297	127.395		EGT17-01	44.1	3050	10.96	Oxford EPMA S content	292.961	0.204967		21.0486	0.355095	0.667033			EGT17-01	0.0446466	1.00998	9.97924		12.9077	4008.99	755.286	3589	357.984	2.67784		1.26603
S8	8	Mount3_EGT@8	0.251781	0.0450834	0.0355992	6.64914	0.0445472	574318	0.106568	86351.4	0.151153	1.60493e-05	0.002962	612.04	130.523		EGT17-01	44.1	3050	10.96	Oxford EPMA S content	293.227	0.130624		20.8507	0.355992	0.667033			EGT17-01	0.0446466	1.00978	9.78348		12.7098	4012.62	755.939	3592.26	358.294	2.48208		1.26098
S8	9	Mount3_A36@9	0.25678	0.0445144	0.0409862	2.72391	0.0918329	437897	0.0860675	160703	0.172321	1.82448e-05	0.00250144	376.887	276.926		A36	49.1	1683	-0.57		133.744	0.122821		7.96559	0.409862	0.667033			A36	0.0441374	1.00854	8.54046		-0.17533	1650.85	343.968	1639.49	177.497	1.23906		0.961449
S8	10	Mount3_A36@10	0.264195	0.0444619	0.041065	2.73674	0.0982799	436366	0.0599968	159510	0.147582	1.82583e-05	0.00268966	261.806	235.408		A36	49.1	1683	-0.57		134.374	0.132063		6.7768	0.41065	0.667033			A36	0.0441374	1.00735	7.35099		-1.36412	1658.57	345.22	1647.2	178.173	0.0495972		0.958089
S8	11	Mount3_A36@11	0.265299	0.0444446	0.0389415	2.72028	0.100875	486085	0.0426157	178761	0.132317	1.73074e-05	0.00274407	207.148	236.532		A36	49.1	1683	-0.57		133.566	0.134734		6.38665	0.389415	0.667033			A36	0.0441374	1.00696	6.96062		-1.75427	1648.67	343.613	1637.31	177.306	-0.340775		1.06725
S8	12	Mount3_STAP@12	0.260704	0.0444762	0.0743299	0.844284	0.0921983	132882	0.0496418	157299	0.146618	3.30591e-05	0.000778416	65.9651	230.629		STAP	48.9	526	-1.1		41.2855	0.0380645		7.10174	0.743299	0.667033			STAP	0.044114	1.00821	8.21077		-1.03918	519.903	188.972	507.395	92.1083	0.909375		0.291757
S8	13	Mount3_STAP@13	0.267897	0.0444327	0.0720408	0.834349	0.0937112	146739	0.0480715	175910	0.13403	3.20096e-05	0.000781879	70.5397	235.773		STAP	48.9	526	-1.1		40.7997	0.0382339		6.11561	0.720408	0.667033			STAP	0.044114	1.00722	7.22355		-2.02531	513.926	188.428	501.447	91.7998	-0.0778401		0.322182
S8	14	Mount3_A36@14	0.262401	0.0444332	0.0391423	2.71006	0.0747529	480897	0.0702229	177410	0.139323	1.73922e-05	0.00202585	337.7	247.173		A36	49.1	1683	-0.57		133.064	0.0994691		6.1267	0.391423	0.667033			A36	0.0441374	1.0067	6.70052		-2.01422	1642.52	342.617	1631.16	176.769	-0.600871		1.05586
S8	15	Mount3_D-21-MIa@15	0.262133	0.044562	0.0338132	3.82114	0.0769365	643533	0.0548748	168426	0.128757	1.50678e-05	0.00293985	353.138	216.861		D-21_MIa	48.4514	2258			185.14	0.14244		9.0441	0.338132	0.667033			D-21_MIa					0.903184	2311.04	454.711	2268.8	234.137	-7.30139		1.41295
S8	16	Mount3_D22-MIa@16	0.264669	0.044573	0.0363974	3.59118	0.0687438	589858	0.0986216	164340	0.161427	1.62234e-05	0.00246871	581.728	265.288		D-22_MIa	49.7452	2212			178.644	0.122807		9.29386	0.363974	0.667033			D-22_MIa					1.15294	2172.68	431.009	2189.26	226.845	-7.30139		1.2951
S8	17	Mount3_D23-MIa@17	0.264316	0.0445965	0.0352209	4.17015	0.20841	622660	0.0836193	149585	0.159731	1.57073e-05	0.00869101	520.664	238.935		D-23_MIa	50.1049	3351			208.945	0.435462		9.82485	0.352209	0.667033			D-23_MIa					1.68394	2521.04	491.032	2560.28	261.085	-7.30139		1.36712
S8	18	Mount3_AGRI-22-EMBa@18	0.262867	0.0446257	0.0601306	1.8663	0.068721	202633	0.0586936	108578	0.12336	2.68337e-05	0.00128254	118.933	133.942		AGR-22_Emba	47.9343	968.667			89.4597	0.0614775		10.4876	0.601306	0.667033			AGR-22_Emba					2.34671	1134.84	264.252	1097.26	132.076	-7.30139		0.444903
S8	19	Mount3_AGRI-22-MIa@19	0.262188	0.0446937	0.0601655	1.85401	0.082266	207618	0.0466764	112069	0.118254	2.68902e-05	0.00152522	96.9089	132.526		AGR-22_MIa	48.6164	934			90.1353	0.0741508		12.0256	0.601655	0.667033			AGR-22_MIa					3.88467	1127.44	263.185	1105.53	132.728	-7.30139		0.455849
S8	20	Mount3_AGRI-23-MIa@20	0.262173	0.0429942	0.672012	0.0189545	2.0444	1640.06	1.96359	86575.4	0.093725	0.000288926	0.000387505	32.204	81.1428		AGR-23_MIa	47.5843	285			0.901938	0.0184392		-26.4568	6.72012	0.667033			AGR-23_MIa					-34.5977	23.3117	164.121	12.9245	77.8482	-7.30139		0.00360092
S8	21	Mount3_AGRI-24-MIa@21	0.26262	0.0448384	0.0553927	2.25886	0.330791	237226	0.230101	105308	0.195369	2.48372e-05	0.00747209	545.859	205.738		AGR-24_MIa	47.3293	1172			106.91	0.353649		15.3019	0.553927	0.667033			AGR-24_MIa					7.16097	1371.04	299.623	1310.93	149.395	-7.30139		0.520856
S8	22	Mount3_AGRI-25-MIa@22	0.26872	0.0446836	0.0537545	2.17381	0.0691604	253324	0.0717218	116538	0.133052	2.40195e-05	0.00150341	181.688	155.057		AGR-25_MIa	48.6272	1058			105.706	0.0731067		11.7976	0.537545	0.667033			AGR-25_MIa					3.65665	1319.86	291.772	1296.18	148.171	-7.30139		0.556199
S8	23	Mount3_A36@22	0.264551	0.0444787	0.0418376	2.70687	0.0966079	420552	0.0464575	155379	0.130387	1.86088e-05	0.00261505	195.378	202.594		A36	49.1	1683	-0.57		132.907	0.128399		7.1588	0.418376	0.667033			A36	0.0441374	1.00773	7.7332		-0.982122	1640.6	342.306	1629.24	176.601	0.431813		0.923368
S8	24	Mount3_A36@23	0.264553	0.0444623	0.0401277	2.69878	0.094321	457330	0.035183	169488	0.107963	1.78417e-05	0.00254552	160.903	182.985		A36	49.1	1683	-0.57		132.51	0.124985		6.78563	0.401277	0.667033			A36	0.0441374	1.00736	7.35983		-1.35529	1635.73	341.519	1624.38	176.176	0.0584332		1.00412
S8	25	Mount3_STAP@24	0.261591	0.0444615	0.0704755	0.838799	0.0944998	147854	0.111736	176174	0.212704	3.13345e-05	0.000792664	165.206	374.73		STAP	48.9	526	-1.1		41.0173	0.0387612		6.76842	0.704755	0.667033			STAP	0.044114	1.00788	7.87709		-1.3725	516.603	188.671	504.111	91.9376	0.575694		0.324629
S8	26	Mount3_GUG-7-MIa@25	0.270217	0.044716	0.0615427	1.38285	0.151586	192973	0.0504308	139487	0.162158	2.75194e-05	0.00209621	97.318	226.19		GUG-7-MIa	49.6291	821			68.6297	0.104033		12.5314	0.615427	0.667033			GUG-7-MIa					4.39053	843.952	224.685	842.207	112.958	-7.30139		0.423693
S8	27	Mount3_GUG-15-MIa@26	0.270466	0.0447161	0.0754777	0.960938	0.106492	128302	0.0726775	133528	0.171687	3.37507e-05	0.00102332	93.2464	229.251		GUG-15-MIa	52.355	598			50.3099	0.053576		12.5333	0.754777	0.667033			GUG-15-MIa					4.39234	590.092	195.714	617.893	98.2844	-7.30139		0.2817
S8	28	Mount3_GUG-15-MIb@27	0.268244	0.0447045	0.0691472	1.19773	0.130183	152876	0.0280412	127664	0.152958	3.09119e-05	0.00155924	42.8684	195.274		GUG-15-MIb	50.2819	670			60.224	0.0784015		12.2704	0.691472	0.667033			GUG-15-MIb					4.12944	732.566	211.186	739.286	105.919	-7.30139		0.335657
S8	29	Mount3_GUG-11-MIa@29	0.266064	0.0445661	0.185519	0.232624	0.296985	27000	0.156463	116004	0.150288	8.26784e-05	0.000690857	42.2451	174.339		GUG-11-MIa	45.6823	103			10.6268	0.0315599		9.13672	1.85519	0.667033			GUG-11-MIa					0.995797	151.874	166.125	131.999	78.8659	-7.30139		0.0592814
S8	30	Mount3_GUG-11-MIb@30	0.265688	0.044601	0.053997	2.71815	0.15137	252148	0.153509	92453.1	0.237404	2.40832e-05	0.00411447	387.069	219.487		GUG-11-MIb	45.1211	1222			122.646	0.185649		9.92698	0.53997	0.667033			GUG-11-MIb					1.78606	1647.38	343.406	1503.6	165.703	-7.30139		0.553617
S8	31	Mount3_GUG-17-MIa@31	0.270002	0.0447191	0.0510666	2.58983	0.0666513	280255	0.13124	108301	0.193099	2.28365e-05	0.00172616	367.806	209.129		GUG-17-MIa	49.3987	1476			127.934	0.08527		12.6016	0.510666	0.667033			GUG-17-MIa					4.46072	1570.18	330.967	1568.36	171.297	-7.30139		0.615329
S8	32	Mount3_GUG-8-MIa@32	0.272853	0.0446222	0.0599617	1.71022	0.0801079	213376	0.0428673	124750	0.101964	2.67562e-05	0.00137002	91.4686	127.2		GUG-8-MIa	51.8221	1015			88.6272	0.0709974		10.4072	0.599617	0.667033			GUG-8-MIa					2.26633	1040.93	250.907	1087.06	131.275	-7.30139		0.46849
S8	33	Mount3_GUG-12-MIa@33	0.273643	0.0446915	0.0596033	1.68809	0.0749705	205958	0.0380818	121998	0.108702	2.66376e-05	0.00126557	78.4324	132.615		GUG-12-MIa	49.3177	887			83.2528	0.0624151		11.9776	0.596033	0.667033			GUG-12-MIa					3.83666	1027.61	249.055	1021.26	126.171	-7.30139		0.452202
S8	34	Mount3_GUG-12-MIa@34	0.270527	0.0447068	0.0587538	1.68398	0.0835457	211912	0.0405966	125877	0.117596	2.6267e-05	0.0014069	86.0292	148.026		GUG-12-MIa	49.3177	887			83.0502	0.0693848		12.3238	0.587538	0.667033			GUG-12-MIa					4.18288	1025.14	248.712	1018.78	125.98	-7.30139		0.465276
S8	35	Mount3_GUG-18-MIa@35	0.259659	0.0447788	0.050013	2.1435	0.104241	292074	0.0318118	136328	0.116427	2.23952e-05	0.00223441	92.9137	158.722		GUG-18-MIa	52.1175	1191			111.714	0.116452		13.953	0.50013	0.667033			GUG-18-MIa					5.81209	1301.63	288.997	1369.75	154.314	-7.30139		0.641278
S8	36	Mount3_STAP@36	0.258977	0.0444332	0.0738908	0.837815	0.0983109	134650	0.0345188	160778	0.12401	3.28321e-05	0.000823663	46.4794	199.381		STAP	48.9	526	-1.1		40.9691	0.0402771		6.12738	0.738908	0.667033			STAP	0.044114	1.00724	7.23534		-2.01354	516.011	188.617	503.522	91.9071	-0.0660525		0.295638
S8	37	Mount3_A36@37	0.259565	0.0444715	0.041236	2.68908	0.0912654	432121	0.0653741	160722	0.168276	1.83382e-05	0.0024542	282.495	270.457		A36	49.1	1683	-0.57		132.034	0.120501		6.99463	0.41236	0.667033			A36	0.0441374	1.00757	7.56895		-1.14629	1629.9	340.576	1618.55	175.666	0.267553		0.948768
S8	38	Mount3_A36@38	0.262658	0.0444993	0.040791	2.69038	0.0967417	441383	0.0616252	164339	0.15676	1.81517e-05	0.00260272	272.003	257.618		A36	49.1	1683	-0.57		132.098	0.127794		7.62503	0.40791	0.667033			A36	0.0441374	1.0082	8.1997		-0.51589	1630.68	340.702	1619.33	175.735	0.89831		0.969102
S8	39	Mount3_EGT@39	0.265984	0.0450763	0.033412	6.77885	0.0780509	652576	0.0796758	96216.9	0.159573	1.50609e-05	0.00529095	519.945	153.536		EGT17-01	44.1	3050	10.96	Oxford EPMA S content	298.947	0.233331		20.6897	0.33412	0.667033			EGT17-01	0.0446466	1.00962	9.62423		12.5488	4090.66	769.997	3662.3	364.956	2.32283		1.4328
Session	Analysis_num	Filename	Pbeam_nA	34S_32S	34S_32S_pcent_stderr	32S_30Si	32S_30Si_pcent_stderr	32S_counts	32S_pcent_stderr	30Si_counts	30Si_pcent_stderr	34S_32S_stderr	32S_30Si_stderr	32S_stderr	30Si_stderr	Comment	Sample	SiO2	S_ppm	d34S_real	Comment	32S_30SixSiO2	32S_30SixSiO2_err	Comment	d34S_measured	d34S_interr	d34S_exterr	d34S_blockerr	Comment	Sample	34S_32S_real	Alpha	d_IMF	d_IMF_average	d34S_corr	S_ppm	S_ppm_err	S_ppm_SiO2	S_ppm_SiO2_err	d_IMF_norm	d_IMF_average_norm	Norm_32_Count
S8	1	Mount3_A36@1	0.255017	0.0444236	0.0394885	2.73003	0.111227	472827	0.0648782	173263	0.15796	1.75422e-05	0.00303653	306.761	273.686		A36	49.1	1683	-0.57		134.044	0.149093		5.91046	0.394885	0.667033			A36	0.0441374	1.00648	6.48415		-2.23046	1654.53	344.565	1643.17	177.819	-0.817241		1.03814
S8	2	Mount3_A36@2	0.255386	0.0444337	0.0396101	2.72252	0.0885966	470005	0.0765218	172609	0.15323	1.76002e-05	0.00241206	359.656	264.489		A36	49.1	1683	-0.57		133.676	0.118432		6.13802	0.396101	0.667033			A36	0.0441374	1.00671	6.71185		-2.0029	1650.01	343.832	1638.65	177.424	-0.589543		1.03195
S8	3	Mount3_A36@3	0.254975	0.0444334	0.0416891	2.7142	0.0948883	474543	0.0823036	174776	0.169729	1.85239e-05	0.00257546	390.565	296.645		A36	49.1	1683	-0.57		133.267	0.126455		6.13123	0.416891	0.667033			A36	0.0441374	1.00671	6.70505		-2.00969	1645.01	343.021	1633.65	176.986	-0.59634		1.04191
S8	4	Mount3_STAP@4	0.251188	0.0444278	0.076681	0.833822	0.0961044	125054	0.0464246	150012	0.137548	3.40677e-05	0.00080134	58.0559	206.339		STAP	48.9	526	-1.1		40.7739	0.0391855		6.00533	0.76681	0.667033			STAP	0.044114	1.00711	7.11316		-2.13559	513.608	188.399	501.131	91.7835	-0.188236		0.27457
S8	5	Mount3_STAP@5	0.256824	0.04441	0.0708758	0.870559	0.0840314	146442	0.0426767	168210	0.121752	3.1476e-05	0.000731544	62.4965	204.799		STAP	48.9	526	-1.1		42.5704	0.0357725		5.60341	0.708758	0.667033			STAP	0.044114	1.00671	6.71079		-2.53751	535.713	190.435	523.128	92.9366	-0.590602		0.321528
S8	6	Mount3_EGT@6	0.251623	0.0450716	0.0371668	6.62419	0.067336	553024	0.0815828	83473.3	0.149169	1.67516e-05	0.00446046	451.173	124.516		EGT17-01	44.1	3050	10.96	Oxford EPMA S content	292.127	0.196706		20.5824	0.371668	0.667033			EGT17-01	0.0446466	1.00952	9.51806		12.4415	3997.61	753.237	3578.79	357.013	2.21667		1.21422
S8	7	Mount3_EGT@7	0.252797	0.0450921	0.0355095	6.64311	0.069964	576621	0.0876307	86839.5	0.146701	1.6012e-05	0.00464779	505.297	127.395		EGT17-01	44.1	3050	10.96	Oxford EPMA S content	292.961	0.204967		21.0486	0.355095	0.667033			EGT17-01	0.0446466	1.00998	9.97924		12.9077	4008.99	755.286	3589	357.984	2.67784		1.26603
S8	8	Mount3_EGT@8	0.251781	0.0450834	0.0355992	6.64914	0.0445472	574318	0.106568	86351.4	0.151153	1.60493e-05	0.002962	612.04	130.523		EGT17-01	44.1	3050	10.96	Oxford EPMA S content	293.227	0.130624		20.8507	0.355992	0.667033			EGT17-01	0.0446466	1.00978	9.78348		12.7098	4012.62	755.939	3592.26	358.294	2.48208		1.26098
S8	9	Mount3_A36@9	0.25678	0.0445144	0.0409862	2.72391	0.0918329	437897	0.0860675	160703	0.172321	1.82448e-05	0.00250144	376.887	276.926		A36	49.1	1683	-0.57		133.744	0.122821		7.96559	0.409862	0.667033			A36	0.0441374	1.00854	8.54046		-0.17533	1650.85	343.968	1639.49	177.497	1.23906		0.961449
S8	10	Mount3_A36@10	0.264195	0.0444619	0.041065	2.73674	0.0982799	436366	0.0599968	159510	0.147582	1.82583e-05	0.00268966	261.806	235.408		A36	49.1	1683	-0.57		134.374	0.132063		6.7768	0.41065	0.667033			A36	0.0441374	1.00735	7.35099		-1.36412	1658.57	345.22	1647.2	178.173	0.0495972		0.958089
S8	11	Mount3_A36@11	0.265299	0.0444446	0.0389415	2.72028	0.100875	486085	0.0426157	178761	0.132317	1.73074e-05	0.00274407	207.148	236.532		A36	49.1	1683	-0.57		133.566	0.134734		6.38665	0.389415	0.667033			A36	0.0441374	1.00696	6.96062		-1.75427	1648.67	343.613	1637.31	177.306	-0.340775		1.06725
S8	12	Mount3_STAP@12	0.260704	0.0444762	0.0743299	0.844284	0.0921983	132882	0.0496418	157299	0.146618	3.30591e-05	0.000778416	65.9651	230.629		STAP	48.9	526	-1.1		41.2855	0.0380645		7.10174	0.743299	0.667033			STAP	0.044114	1.00821	8.21077		-1.03918	519.903	188.972	507.395	92.1083	0.909375		0.291757
S8	13	Mount3_STAP@13	0.267897	0.0444327	0.0720408	0.834349	0.0937112	146739	0.0480715	175910	0.13403	3.20096e-05	0.000781879	70.5397	235.773		STAP	48.9	526	-1.1		40.7997	0.0382339		6.11561	0.720408	0.667033			STAP	0.044114	1.00722	7.22355		-2.02531	513.926	188.428	501.447	91.7998	-0.0778401		0.322182
S8	14	Mount3_A36@14	0.262401	0.0444332	0.0391423	2.71006	0.0747529	480897	0.0702229	177410	0.139323	1.73922e-05	0.00202585	337.7	247.173		A36	49.1	1683	-0.57		133.064	0.0994691		6.1267	0.391423	0.667033			A36	0.0441374	1.0067	6.70052		-2.01422	1642.52	342.617	1631.16	176.769	-0.600871		1.05586
S8	23	Mount3_A36@22	0.264551	0.0444787	0.0418376	2.70687	0.0966079	420552	0.0464575	155379	0.130387	1.86088e-05	0.00261505	195.378	202.594		A36	49.1	1683	-0.57		132.907	0.128399		7.1588	0.418376	0.667033			A36	0.0441374	1.00773	7.7332		-0.982122	1640.6	342.306	1629.24	176.601	0.431813		0.923368
S8	24	Mount3_A36@23	0.264553	0.0444623	0.0401277	2.69878	0.094321	457330	0.035183	169488	0.107963	1.78417e-05	0.00254552	160.903	182.985		A36	49.1	1683	-0.57		132.51	0.124985		6.78563	0.401277	0.667033			A36	0.0441374	1.00736	7.35983		-1.35529	1635.73	341.519	1624.38	176.176	0.0584332		1.00412
S8	25	Mount3_STAP@24	0.261591	0.0444615	0.0704755	0.838799	0.0944998	147854	0.111736	176174	0.212704	3.13345e-05	0.000792664	165.206	374.73		STAP	48.9	526	-1.1		41.0173	0.0387612		6.76842	0.704755	0.667033			STAP	0.044114	1.00788	7.87709		-1.3725	516.603	188.671	504.111	91.9376	0.575694		0.324629
S8	36	Mount3_STAP@36	0.258977	0.0444332	0.0738908	0.837815	0.0983109	134650	0.0345188	160778	0.12401	3.28321e-05	0.000823663	46.4794	199.381		STAP	48.9	526	-1.1		40.9691	0.0402771		6.12738	0.738908	0.667033			STAP	0.044114	1.00724	7.23534	7.39512	-2.01354	516.011	188.617	503.522	91.9071	-0.0660525		0.295638
S8	37	Mount3_A36@37	0.259565	0.0444715	0.041236	2.68908	0.0912654	432121	0.0653741	160722	0.168276	1.83382e-05	0.0024542	282.495	270.457		A36	49.1	1683	-0.57		132.034	0.120501		6.99463	0.41236	0.667033			A36	0.0441374	1.00757	7.56895		-1.14629	1629.9	340.576	1618.55	175.666	0.267553		0.948768
S8	38	Mount3_A36@38	0.262658	0.0444993	0.040791	2.69038	0.0967417	441383	0.0616252	164339	0.15676	1.81517e-05	0.00260272	272.003	257.618		A36	49.1	1683	-0.57		132.098	0.127794		7.62503	0.40791	0.667033			A36	0.0441374	1.0082	8.1997	7.30139	-0.51589	1630.68	340.702	1619.33	175.735	0.89831		0.969102
S8	39	Mount3_EGT@39	0.265984	0.0450763	0.033412	6.77885	0.0780509	652576	0.0796758	96216.9	0.159573	1.50609e-05	0.00529095	519.945	153.536		EGT17-01	44.1	3050	10.96	Oxford EPMA S content	298.947	0.233331		20.6897	0.33412	0.667033			EGT17-01	0.0446466	1.00962	9.62423	9.72625	12.5488	4090.66	769.997	3662.3	364.956	2.32283		1.4328
[truncated: 3 more columns]

## Sheet: S7 EIMF H-trace data (2024)
STANDARDS
DATE	2024-05-13								BKG	228.852
FileName	X	Y	0.7	std_err_percent	1H	std_err_percent	7Li	std_err_percent	11B	std_err_percent	19F	std_err_percent	26Mg	std_err_percent	30Si	std_err_percent	31P	std_err_percent	35Cl	std_err_percent	44Ca	% Std Err	field_x	field_y	Analyses#		H_bkgcorr	H_Si	Li_Si	B_Si	F_Si	Mg_Si	P_Si	Cl_Si	Ca_Si				Sample	H2O	Li	B	F	MgO	P2O5	Cl	CaO	SiO2
Zoltan_Taracsak_lights.asc	3102	-4210	0	NaN	18660.5	0.17458	59.7974	3.02376	21.8548	4.68617	2.83	9.03271	27047.8	0.86291	18972.3	1.17339			0.483871	19.8373	9724.02	1.04946	9	-18	1		18431.7	0.971503	0.00315182	0.00115193	0.000149165	1.42564	0	2.55041e-05	0.512538				M40-1	3.07								50.17
Zoltan_Taracsak_lights@1.asc	-5550	-4577	0	NaN	228.852	1.05289	62.0609	1.71387	22.9436	3.06033	2.08	5.6795	30040.1	0.561772	20508.5	0.847677			0.100806	33.3333	10722.3	0.749669	7	-14	2		0	0	0.00302611	0.00111874	0.000101422	1.46477	0	4.91536e-06	0.522824				N72-1	0								50.17
Zoltan_Taracsak_lights@2.asc	3164	686	0	NaN	20694.4	0.0928945	69.8312	2.21121	30.2823	3.19111	2.89	7.26644	30062.6	0.419555	20758.1	0.660232			0.262097	20.0263	10912.3	0.535283	-3	-2	3		20465.5	0.985903	0.00336404	0.00145881	0.000139222	1.44823	0	1.26262e-05	0.525687				M36-1	2.82								50.17
Zoltan_Taracsak_lights@3.asc	-829	-4534	0	NaN	5833.49	0.255732	74.1556	2.84855	26.4718	2.89247	3.53	7.32721	30043.7	0.560717	21012.6	0.883968			0.322581	23.199	10676.2	0.717825	8	-17	4		5604.64	0.266728	0.0035291	0.00125981	0.000167995	1.4298	0	1.53518e-05	0.508088				M5-1	0.64								50.17
Zoltan_Taracsak_lights@4.asc	-416	1073	0	NaN	5947.12	0.213799	60.8109	2.48176	24.2944	2.82984	2.99	6.52817	27473.1	0.212788	19095.5	0.399368			0.262097	28.2051	9644.26	0.289109	-2	1	5		5718.26	0.299456	0.00318457	0.00127226	0.000156582	1.43872	0	1.37256e-05	0.505055				M10-1	0.75								50.17
Zoltan_Taracsak_lights@5.asc	-741	6511	0	NaN	5729.53	0.401146	69.6623	2.07121	27.0968	3.60127	3.25	6.5873	29877.3	0.913845	21132.8	1.18392			0.342742	32.8687	10701.6	1.1185	13	13	6		5500.68	0.260291	0.0032964	0.00128221	0.000153789	1.41379	0	1.62185e-05	0.506398				M47-1	0.82								50.17
Zoltan_Taracsak_lights@6.asc	-1828	1795	0	NaN	301.555	6.29027	513.352	1.12499	14.8387	5.84643	12.29	2.60276	27321.4	0.608586	45943.2	0.739469			1.77419	9.99311	13695.1	0.608342	12	-11	7		72.7028	0.00158245	0.0111736	0.000322979	0.000267504	0.594678	0	3.86171e-05	0.298088				T1G-1		19.9	4.1	321	3.75	0.168	113	7.1	58.6
DATE	2024-05-16								BKG	172.803
FileName	X	Y	0.7	std_err_percent	1H	std_err_percent	7Li	std_err_percent	11B	std_err_percent	19F	std_err_percent	26Mg	std_err_percent	30Si	std_err_percent	31P	std_err_percent	35Cl	std_err_percent	44Ca	% Std Err	field_x	field_y	Analyses#		H_bkgcorr	H_Si	Li_Si	B_Si	F_Si	Mg_Si	P_Si	Cl_Si	Ca_Si				Sample	H2O	Li	B	F	MgO	P2O5	Cl	CaO	SiO2
Zoltan_Taracsak_lights@7.asc	3285	-4361	0	NaN	18716.4	0.177923	66.7907	2.44804	23.4073	4.42269	3.02	7.92553	27085.2	0.654273	19042.3	0.879092	241.184	1.99561	0.342742	21.5686	9721.82	0.887492	9	-18	8		18543.6	0.973814	0.00350749	0.00122923	0.000158594	1.42237	0.0126657	1.7999e-05	0.510539				M40-2b	3.07								50.17
Zoltan_Taracsak_lights@8.asc	-5450	-4434	0	NaN	172.803	1.3016	68.7164	1.64405	21.1492	5.25502	2.25	7.6192	32100.7	0.862533	21961.7	1.08863	257.941	2.32167	0.282258	21.8218	11651.6	0.979173	7	-14	9		0	0	0.00312892	0.000963006	0.000102451	1.46167	0.0117451	1.28523e-05	0.530544				N72-2b	0								50.17
Zoltan_Taracsak_lights@9.asc	3376	776	0	NaN	19964.6	0.137177	64.9326	1.92937	28.4073	2.43212	2.61	5.40186	28761.4	0.608071	19910.1	0.728203	251.691	1.48031	0.342742	12.5551	10390.1	0.72495	-3	-2	10		19791.8	0.994057	0.00326129	0.00142678	0.000131089	1.44456	0.0126414	1.72145e-05	0.521849				M36-2b	2.82								50.17
Zoltan_Taracsak_lights@10.asc	-926	-4341	0	NaN	5260.35	0.192888	66.7231	2.93812	24.1936	1.58601	2.88	8.24607	28733.8	0.533577	20121.8	0.909038	246.285	1.9312	0.403226	24.7207	10373.6	0.705403	8	-17	11		5087.55	0.252838	0.00331596	0.00120236	0.000143128	1.42799	0.0122397	2.00393e-05	0.515542				M5-2b	0.64								50.17
Zoltan_Taracsak_lights@11.asc	-308	939	0	NaN	5448.43	0.217991	63.2433	2.30494	23.8307	2.55618	2.55	7.33076	26710.7	0.656679	18795	0.893989	234.833	1.73269	0.342742	24.8796	9484.22	0.683887	-2	1	12		5275.63	0.280693	0.0033649	0.00126792	0.000135674	1.42116	0.0124944	1.82358e-05	0.504613				M10-2b	0.75								50.17
Zoltan_Taracsak_lights@12.asc	-714	6590	0	NaN	5473.04	0.34939	66.9258	1.5558	27.2984	1.98236	3.26	7.96234	28887.8	1.05516	20459	1.32231	251.049	2.21475	0.504032	24.037	10399.2	1.1875	13	13	13		5300.23	0.259067	0.00327122	0.0013343	0.000159343	1.41199	0.0122709	2.46363e-05	0.508298				M47-2b	0.82								50.17
Zoltan_Taracsak_lights@13.asc	-1372	2624	0.104167	100	180.202	1.71633	452.641	0.683969	16.4113	2.41015	11.8	3.80675	25342.5	0.781396	42356.1	0.297962	455.039	1.93027	1.89516	8.56954	12722.4	0.696513	12	-11	14		7.3993	0.000174693	0.0106866	0.000387461	0.000278591	0.59832	0.0107432	4.47436e-05	0.300369				T1G-2b		19.9	4.1	321	3.75	0.168	113	7.1	58.6
Zoltan_Taracsak_lights@14.asc	3973	1478	0	NaN	83.4074	2.26011	62.6015	2.29392	6.73387	4.76958	4.08	9.26342	32621.9	0.911672	20304.7	1.25784	392.301	1.8345	0.241935	32.3942	11151.7	0.96613	46	-2	15		-89.3958	-0.0044027	0.0030831	0.00033164	0.000200938	1.60662	0.0193207	1.19152e-05	0.549218				KL2-2b		5.1	2.73	177	7.34	0.232	26	10.9	50.3
Zoltan_Taracsak_lights@15.asc	-4168	2413	0	NaN	333.834	2.21284	117.095	2.79603	15.5444	3.32339	13.51	5.03047	18573.7	0.851988	25087.2	1.20342	667.58	1.89722	0.645161	15.3093	8816.89	0.886994	-8	-10	16		161.031	0.00641883	0.00466752	0.000619613	0.000538522	0.740366	0.0266104	2.57168e-05	0.35145				BCR-2b		9	6		3.56	0.37		7.06	54.4
Zoltan_Taracsak_lights@31_mount1-EGT.asc	-553	2179	0	NaN	32555.1	1.4323	452.539	0.773066	24.5968	2.52492	40.66	2.38765	24823.3	0.404063	25051.5	0.185713	2382.79	0.563934	2.96371	9.40702	13373.6	0.331265	-7	0			32382.3	1.29263	0.0180643	0.000981848	0.00162306	0.990888	0.0951156	0.000118305	0.533842				EGT1701-1	4.17			1212	3.9				44.14
Zoltan_Taracsak_lights@32_mount1-STAP.asc	808	-3228	0	NaN	2572.14	0.514844	52.3649	2.89166	2.88307	10.7858	18.63	4.06911	45668	0.401253	23819.7	0.680232	386.423	0.732503	2.88307	9.55711	14750.2	0.505784	14	25			2399.33	0.100729	0.00219839	0.000121037	0.000782127	1.91724	0.0162228	0.000121037	0.619244				STAP-1	0.37			724
Zoltan_Taracsak_lights@83-mount5_EGT.asc	-708	652	0	NaN	30497.3	1.18009	430.343	1.18193	23.3871	3.70456	37.79	2.34253	23298.6	0.42424	24018.2	0.297507	2349.88	0.340429	2.56048	5.99092	12872.7	0.193545	5	0			30324.5	1.26256	0.0179173	0.000973723	0.00157339	0.970038	0.0978374	0.000106606	0.535956				EGT1701-2	4.17			1212	3.9				44.14
Zoltan_Taracsak_lights@84-mount5_EGT.asc	-682	651	0	NaN	30322.1	1.18522	414.397	0.677891	21.6129	3.71785	36.81	2.89109	22278	0.421291	23125.5	0.25879	2290.92	0.7401	3.00403	6.81868	12284	0.509459	4	0			30149.3	1.30372	0.0179194	0.000934591	0.00159175	0.96335	0.0990646	0.000129901	0.531189				EGT1701-2	4.17			1212	3.9				44.14
Zoltan_Taracsak_lights@85-mount5_EGT.asc	-627	677	0	NaN	30887.4	1.35676	429.025	1.18426	24.2944	3.60728	38	2.49777	23094.6	0.381841	23959.4	0.248091	2337.92	0.604248	2.35887	12.7443	12795.2	0.374353	4	0			30714.6	1.28195	0.0179063	0.00101398	0.00158602	0.963905	0.0975784	9.84528e-05	0.534035				EGT1701-2	4.17			1212	3.9				44.14
Zoltan_Taracsak_lights@86-mount5_STAP.asc	3220	-617	0	NaN	3115.49	0.417957	56.892	0.831355	2.88307	10.1633	18.21	3.72222	45031.6	0.417453	23597.9	0.556712	383.315	0.807176	2.98387	4.70284	14484.5	0.532912	5	0			2942.68	0.124701	0.00241089	0.000122174	0.000771678	1.90829	0.0162436	0.000126446	0.613803				STAP-2	0.37			724
Zoltan_Taracsak_lights@87-mount5_STAP.asc	3190	-716	0	NaN	2626.88	0.991614	52.5676	1.88274	3.22581	9.17613	19.66	2.015	46783.6	0.408601	24394.9	0.47797	393.889	1.2184	2.92339	7.35991	15101.8	0.579749	12	-6			2454.08	0.100598	0.00215486	0.000132233	0.000805907	1.91776	0.0161464	0.000119836	0.619057				STAP-2	0.37			724
Zoltan_Taracsak_lights@88-mount5_STAP.asc	3127	-774	0	NaN	2894.4	0.549768	54.6622	3.17265	3.125	4.43345	17.84	3.42413	45512.5	0.466983	23604.2	0.623965	388.349	1.37779	2.74194	7.76617	14562.1	0.526029	3	-4			2721.6	0.115302	0.00231579	0.000132392	0.0007558	1.92816	0.0164526	0.000116163	0.616929				STAP-2	0.37			724
DATE	2024-05-17								BKG	136.956
FileName	X	Y	0.7	std_err_percent	1H	std_err_percent	7Li	std_err_percent	11B	std_err_percent	19F	std_err_percent	26Mg	std_err_percent	30Si	std_err_percent	31P	std_err_percent	35Cl	std_err_percent	44Ca	% Std Err	field_x	field_y	Analyses#		H_bkgcorr	H_Si	Li_Si	B_Si	F_Si	Mg_Si	P_Si	Cl_Si	Ca_Si				Sample	H2O	Li	B	F	MgO	P2O5	Cl	CaO	SiO2
Zoltan_Taracsak_lights@89.asc	3361	-4317	0	NaN	17308.5	0.162328	66.7569	1.92367	21.1895	3.77792	2.94	6.29635	27461	0.566043	19410.5	0.95041	249.934	1.83299	0.584677	18.1376	10058.3	0.747652	8	-21	17		17171.5	0.884654	0.00343922	0.00109165	0.000151465	1.41475	0.0128763	3.01218e-05	0.518191				M40-3b	3.07								50.17
Zoltan_Taracsak_lights@90.asc	-5417	-4464	0	NaN	136.956	2.00746	60.5744	1.50815	20.8468	2.26213	2.17	5.74961	28908.2	0.658524	19819.8	0.94406	234.866	1.30922	0.221774	21.2121	10470.2	0.710524	8	-15	18		0	0	0.00305625	0.00105181	0.000109486	1.45855	0.0118501	1.11895e-05	0.528269				N72-3b	0								50.17
Zoltan_Taracsak_lights@91.asc	3379	741	0	NaN	20654.7	0.131476	65.7772	2.91152	28.75	2.80933	2.51	5.67952	29210.2	0.466777	20030.9	0.827939	255.002	1.28478	0.241935	32.3942	10534	0.616339	-5	0	19		20517.7	1.0243	0.00328379	0.00143528	0.000125307	1.45826	0.0127304	1.20781e-05	0.525891				M36-3b	2.82								50.17
Zoltan_Taracsak_lights@92.asc	-922	-4370	0	NaN	5067.4	0.23322	65.8785	2.33632	24.3145	2.12376	2.7	8.5355	28853.9	0.348063	20048.8	0.441082	245.204	1.97685	0.403226	24.7207	10482.6	0.458861	8	-18	20		4930.44	0.245923	0.00328592	0.00121277	0.000134672	1.43919	0.0122304	2.01123e-05	0.522854				M5-3b	0.64								50.17
Zoltan_Taracsak_lights@93.asc	-281	866	0	NaN	5507.2	0.28197	70.6758	2.15053	24.8992	2.92758	2.59	7.60203	27950.2	0.751787	19518.5	1.05032	241.421	1.23489	0.362903	16.1441	9920.07	0.930158	-3	0	21		5370.24	0.275136	0.00362096	0.00127567	0.000132694	1.43198	0.0123688	1.85928e-05	0.508239				M10-3b	0.75								50.17
Zoltan_Taracsak_lights@94.asc	-661	6631	0	NaN	5523.6	0.312234	69.7974	3.14034	24.8589	2.28132	2.62	5.4217	28764.4	0.721328	19854.2	0.927372	239.562	2.17496	0.322581	25	10200.8	0.8067	11	13	22		5386.64	0.271309	0.00351549	0.00125207	0.000131962	1.44878	0.0120661	1.62474e-05	0.513783				M47-3b	0.82								50.17
Zoltan_Taracsak_lights@95.asc	3639	5994	0	NaN	43378.9	1.51349	76.6725	1.93667	25.3528	1.82518	4.065	4.80965	31003.2	1.05922	22155.6	0.901502	312.536	1.51074	0.262097	19.4121	11404.4	0.986368	3	14	23		43241.9	1.95174	0.00346064	0.00114431	0.000183475	1.39934	0.0141064	1.18298e-05	0.514742				M21	7.56	19.9	4.1	321	3.75	0.168	113	7.1	58.6
Zoltan_Taracsak_lights@96.asc	-1322	2677	0	NaN	119.214	1.34755	283.077	1.41241	9.73791	3.11784	4.73	5.14061	17187.2	1.18853	27564	1.5801	298.921	1.82737	0.766129	10.2297	8599.55	1.24616	7	-5	24		-17.7421	-0.00064367	0.0102698	0.000353284	0.000171601	0.62354	0.0108446	2.77946e-05	0.311985				T1G-3b		19.9	4.1	321	3.75	0.168	113	7.1	58.6
Zoltan_Taracsak_lights@97.asc	4037	1536	0.104167	100	74.6776	3.27955	57.3312	2.41859	6.99597	6.64215	3.8	5.12989	32222.9	0.595727	20022.4	0.926265	386.659	1.03738	0.282258	21.8218	11109.8	0.753162	43	6	25		-62.2786	-0.00311044	0.00286335	0.000349407	0.000189787	1.60934	0.0193113	1.40971e-05	0.554868				KL2-3b		5.1	2.73	177	7.34	0.232	26	10.9	50.3
Zoltan_Taracsak_lights@98.asc	-4126	2419	0	NaN	285.103	1.07633	105.98	2.77132	14.3548	4.23838	12.55	3.71324	16757	1.10663	22752	1.4857	603.186	1.5486	0.524194	17.3906	7795.84	1.25481	-12	0	26		148.147	0.00651138	0.00465805	0.000630927	0.0005516	0.736507	0.0265113	2.30395e-05	0.342644				BCR-3b		9	6		3.56	0.37		7.06	54.4
																																							linear	0.0693371	-0.0443847		0 intercept	0.0659127	0
																																								0.0015925	0.0591362			0.0012853	#N/A

CALIBRATION -H
FileName	X	Y	0.7	std_err_percent	1H	std_err_percent	7Li	std_err_percent	11B	std_err_percent	19F	std_err_percent	26Mg	std_err_percent	30Si	std_err_percent	31P	std_err_percent	35Cl	std_err_percent	44Ca	% Std Err	field_x	field_y	Analyses#		H_bkgcorr	H_Si	Li_Si	B_Si	F_Si	Mg_Si	P_Si	Cl_Si	Ca_Si	H_Si_SiO2			Sample	H2O	Li	B	F	MgO	P2O5	Cl	CaO	SiO2
Zoltan_Taracsak_lights.asc	3102	-4210	0	NaN	18660.5	0.17458	59.7974	3.02376	21.8548	4.68617	2.83	9.03271	27047.8	0.86291	18972.3	1.17339			0.483871	19.8373	9724.02	1.04946	9	-18	1		18431.7	0.971503	0.00315182	0.00115193	0.000149165	1.42564	0	2.55041e-05	0.512538	48.7403			M40-1	3.07								50.17
Zoltan_Taracsak_lights@1.asc	-5550	-4577	0	NaN	228.852	1.05289	62.0609	1.71387	22.9436	3.06033	2.08	5.6795	30040.1	0.561772	20508.5	0.847677			0.100806	33.3333	10722.3	0.749669	7	-14	2		0	0	0.00302611	0.00111874	0.000101422	1.46477	0	4.91536e-06	0.522824	0			N72-1	0								50.17
Zoltan_Taracsak_lights@2.asc	3164	686	0	NaN	20694.4	0.0928945	69.8312	2.21121	30.2823	3.19111	2.89	7.26644	30062.6	0.419555	20758.1	0.660232			0.262097	20.0263	10912.3	0.535283	-3	-2	3		20465.5	0.985903	0.00336404	0.00145881	0.000139222	1.44823	0	1.26262e-05	0.525687	49.4627			M36-1	2.82								50.17
Zoltan_Taracsak_lights@3.asc	-829	-4534	0	NaN	5833.49	0.255732	74.1556	2.84855	26.4718	2.89247	3.53	7.32721	30043.7	0.560717	21012.6	0.883968			0.322581	23.199	10676.2	0.717825	8	-17	4		5604.64	0.266728	0.0035291	0.00125981	0.000167995	1.4298	0	1.53518e-05	0.508088	13.3817			M5-1	0.64								50.17
Zoltan_Taracsak_lights@4.asc	-416	1073	0	NaN	5947.12	0.213799	60.8109	2.48176	24.2944	2.82984	2.99	6.52817	27473.1	0.212788	19095.5	0.399368			0.262097	28.2051	9644.26	0.289109	-2	1	5		5718.26	0.299456	0.00318457	0.00127226	0.000156582	1.43872	0	1.37256e-05	0.505055	15.0237			M10-1	0.75								50.17
Zoltan_Taracsak_lights@5.asc	-741	6511	0	NaN	5729.53	0.401146	69.6623	2.07121	27.0968	3.60127	3.25	6.5873	29877.3	0.913845	21132.8	1.18392			0.342742	32.8687	10701.6	1.1185	13	13	6		5500.68	0.260291	0.0032964	0.00128221	0.000153789	1.41379	0	1.62185e-05	0.506398	13.0588			M47-1	0.82								50.17
Zoltan_Taracsak_lights@7.asc	3285	-4361	0	NaN	18716.4	0.177923	66.7907	2.44804	23.4073	4.42269	3.02	7.92553	27085.2	0.654273	19042.3	0.879092	241.184	1.99561	0.342742	21.5686	9721.82	0.887492	9	-18	8		18543.6	0.973814	0.00350749	0.00122923	0.000158594	1.42237	0.0126657	1.7999e-05	0.510539	48.8562			M40-2b	3.07								50.17
Zoltan_Taracsak_lights@8.asc	-5450	-4434	0	NaN	172.803	1.3016	68.7164	1.64405	21.1492	5.25502	2.25	7.6192	32100.7	0.862533	21961.7	1.08863	257.941	2.32167	0.282258	21.8218	11651.6	0.979173	7	-14	9		0	0	0.00312892	0.000963006	0.000102451	1.46167	0.0117451	1.28523e-05	0.530544	0			N72-2b	0								50.17
Zoltan_Taracsak_lights@9.asc	3376	776	0	NaN	19964.6	0.137177	64.9326	1.92937	28.4073	2.43212	2.61	5.40186	28761.4	0.608071	19910.1	0.728203	251.691	1.48031	0.342742	12.5551	10390.1	0.72495	-3	-2	10		19791.8	0.994057	0.00326129	0.00142678	0.000131089	1.44456	0.0126414	1.72145e-05	0.521849	49.8718			M36-2b	2.82								50.17
Zoltan_Taracsak_lights@10.asc	-926	-4341	0	NaN	5260.35	0.192888	66.7231	2.93812	24.1936	1.58601	2.88	8.24607	28733.8	0.533577	20121.8	0.909038	246.285	1.9312	0.403226	24.7207	10373.6	0.705403	8	-17	11		5087.55	0.252838	0.00331596	0.00120236	0.000143128	1.42799	0.0122397	2.00393e-05	0.515542	12.6849			M5-2b	0.64								50.17
Zoltan_Taracsak_lights@11.asc	-308	939	0	NaN	5448.43	0.217991	63.2433	2.30494	23.8307	2.55618	2.55	7.33076	26710.7	0.656679	18795	0.893989	234.833	1.73269	0.342742	24.8796	9484.22	0.683887	-2	1	12		5275.63	0.280693	0.0033649	0.00126792	0.000135674	1.42116	0.0124944	1.82358e-05	0.504613	14.0824			M10-2b	0.75								50.17
Zoltan_Taracsak_lights@12.asc	-714	6590	0	NaN	5473.04	0.34939	66.9258	1.5558	27.2984	1.98236	3.26	7.96234	28887.8	1.05516	20459	1.32231	251.049	2.21475	0.504032	24.037	10399.2	1.1875	13	13	13		5300.23	0.259067	0.00327122	0.0013343	0.000159343	1.41199	0.0122709	2.46363e-05	0.508298	12.9974			M47-2b	0.82								50.17
Zoltan_Taracsak_lights@31_mount1-EGT.asc	-553	2179	0	NaN	32555.1	1.4323	452.539	0.773066	24.5968	2.52492	40.66	2.38765	24823.3	0.404063	25051.5	0.185713	2382.79	0.563934	2.96371	9.40702	13373.6	0.331265	-7	0			32382.3	1.29263	0.0180643	0.000981848	0.00162306	0.990888	0.0951156	0.000118305	0.533842	57.0567			EGT1701	4.17								44.14
Zoltan_Taracsak_lights@32_mount1-STAP.asc	808	-3228	0	NaN	2572.14	0.514844	52.3649	2.89166	2.88307	10.7858	18.63	4.06911	45668	0.401253	23819.7	0.680232	386.423	0.732503	2.88307	9.55711	14750.2	0.505784	14	25			2399.33	0.100729	0.00219839	0.000121037	0.000782127	1.91724	0.0162228	0.000121037	0.619244	4.9221			STAP-1	0.37								48.8647
Zoltan_Taracsak_lights@83-mount5_EGT.asc	-708	652	0	NaN	30497.3	1.18009	430.343	1.18193	23.3871	3.70456	37.79	2.34253	23298.6	0.42424	24018.2	0.297507	2349.88	0.340429	2.56048	5.99092	12872.7	0.193545	5	0			30324.5	1.26256	0.0179173	0.000973723	0.00157339	0.970038	0.0978374	0.000106606	0.535956	55.7295			EGT1701	4.17								44.14
Zoltan_Taracsak_lights@84-mount5_EGT.asc	-682	651	0	NaN	30322.1	1.18522	414.397	0.677891	21.6129	3.71785	36.81	2.89109	22278	0.421291	23125.5	0.25879	2290.92	0.7401	3.00403	6.81868	12284	0.509459	4	0			30149.3	1.30372	0.0179194	0.000934591	0.00159175	0.96335	0.0990646	0.000129901	0.531189	57.5464			EGT1701	4.17								44.14
Zoltan_Taracsak_lights@85-mount5_EGT.asc	-627	677	0	NaN	30887.4	1.35676	429.025	1.18426	24.2944	3.60728	38	2.49777	23094.6	0.381841	23959.4	0.248091	2337.92	0.604248	2.35887	12.7443	12795.2	0.374353	4	0			30714.6	1.28195	0.0179063	0.00101398	0.00158602	0.963905	0.0975784	9.84528e-05	0.534035	56.5851			EGT1701	4.17								44.14
Zoltan_Taracsak_lights@86-mount5_STAP.asc	3220	-617	0	NaN	3115.49	0.417957	56.892	0.831355	2.88307	10.1633	18.21	3.72222	45031.6	0.417453	23597.9	0.556712	383.315	0.807176	2.98387	4.70284	14484.5	0.532912	5	0			2942.68	0.124701	0.00241089	0.000122174	0.000771678	1.90829	0.0162436	0.000126446	0.613803	6.09348			STAP-2	0.37								48.8647
Zoltan_Taracsak_lights@87-mount5_STAP.asc	3190	-716	0	NaN	2626.88	0.991614	52.5676	1.88274	3.22581	9.17613	19.66	2.015	46783.6	0.408601	24394.9	0.47797	393.889	1.2184	2.92339	7.35991	15101.8	0.579749	12	-6			2454.08	0.100598	0.00215486	0.000132233	0.000805907	1.91776	0.0161464	0.000119836	0.619057	4.9157			STAP-2	0.37								48.8647
Zoltan_Taracsak_lights@88-mount5_STAP.asc	3127	-774	0	NaN	2894.4	0.549768	54.6622	3.17265	3.125	4.43345	17.84	3.42413	45512.5	0.466983	23604.2	0.623965	388.349	1.37779	2.74194	7.76617	14562.1	0.526029	3	-4			2721.6	0.115302	0.00231579	0.000132392	0.0007558	1.92816	0.0164526	0.000116163	0.616929	5.63419			STAP-2	0.37								48.8647
Zoltan_Taracsak_lights@89.asc	3361	-4317	0	NaN	17308.5	0.162328	66.7569	1.92367	21.1895	3.77792	2.94	6.29635	27461	0.566043	19410.5	0.95041	249.934	1.83299	0.584677	18.1376	10058.3	0.747652	8	-21	17		17171.5	0.884654	0.00343922	0.00109165	0.000151465	1.41475	0.0128763	3.01218e-05	0.518191	44.3831			M40-3b	3.07								50.17
Zoltan_Taracsak_lights@90.asc	-5417	-4464	0	NaN	136.956	2.00746	60.5744	1.50815	20.8468	2.26213	2.17	5.74961	28908.2	0.658524	19819.8	0.94406	234.866	1.30922	0.221774	21.2121	10470.2	0.710524	8	-15	18		0	0	0.00305625	0.00105181	0.000109486	1.45855	0.0118501	1.11895e-05	0.528269	0			N72-3b	0								50.17
Zoltan_Taracsak_lights@91.asc	3379	741	0	NaN	20654.7	0.131476	65.7772	2.91152	28.75	2.80933	2.51	5.67952	29210.2	0.466777	20030.9	0.827939	255.002	1.28478	0.241935	32.3942	10534	0.616339	-5	0	19		20517.7	1.0243	0.00328379	0.00143528	0.000125307	1.45826	0.0127304	1.20781e-05	0.525891	51.3893			M36-3b	2.82								50.17
Zoltan_Taracsak_lights@92.asc	-922	-4370	0	NaN	5067.4	0.23322	65.8785	2.33632	24.3145	2.12376	2.7	8.5355	28853.9	0.348063	20048.8	0.441082	245.204	1.97685	0.403226	24.7207	10482.6	0.458861	8	-18	20		4930.44	0.245923	0.00328592	0.00121277	0.000134672	1.43919	0.0122304	2.01123e-05	0.522854	12.3379			M5-3b	0.64								50.17
Zoltan_Taracsak_lights@93.asc	-281	866	0	NaN	5507.2	0.28197	70.6758	2.15053	24.8992	2.92758	2.59	7.60203	27950.2	0.751787	19518.5	1.05032	241.421	1.23489	0.362903	16.1441	9920.07	0.930158	-3	0	21		5370.24	0.275136	0.00362096	0.00127567	0.000132694	1.43198	0.0123688	1.85928e-05	0.508239	13.8036			M10-3b	0.75								50.17
Zoltan_Taracsak_lights@94.asc	-661	6631	0	NaN	5523.6	0.312234	69.7974	3.14034	24.8589	2.28132	2.62	5.4217	28764.4	0.721328	19854.2	0.927372	239.562	2.17496	0.322581	25	10200.8	0.8067	11	13	22		5386.64	0.271309	0.00351549	0.00125207	0.000131962	1.44878	0.0120661	1.62474e-05	0.513783	13.6116			M47-3b	0.82								50.17
Zoltan_Taracsak_lights@95.asc	3639	5994	0	NaN	43378.9	1.51349	76.6725	1.93667	25.3528	1.82518	4.065	4.80965	31003.2	1.05922	22155.6	0.901502	312.536	1.51074	0.262097	19.4121	11404.4	0.986368	3	14	23		43241.9	1.95174	0.00346064	0.00114431	0.000183475	1.39934	0.0141064	1.18298e-05	0.514742	114.372			M21	7.56								58.6
Zoltan_Taracsak_lights@145-mount4-A36.asc	620	-3414	0	NaN	4610.06	0.214306	115.609	1.61758	5.60484	4.72976	22.69	2.55843	34167.5	0.360451	27173.3	0.638203	657.039	1.06513	2.7621	15.2743	14556.9	0.495955	-1	3			4595.34	0.169112	0.00425449	0.000206263	0.000835011	1.25739	0.0241796	0.000101647	0.535706	8.31018			A36	0.7								49.14
Zoltan_Taracsak_lights@146-mount4-A36.asc	650	-3414	0	NaN	4585.17	0.404523	110.98	2.13922	5.44355	5.03001	23.06	3.90672	33409.3	0.283516	26510	0.557694	650.552	1.02402	3.00403	6.74488	14142.6	0.359802	-1	3			4570.45	0.172405	0.00418635	0.00020534	0.000869861	1.26025	0.0245399	0.000113317	0.533481	8.64439			A36	0.7								50.14
Zoltan_Taracsak_lights@147-mount4-A36.asc	680	-3414	0	NaN	4566.24	0.282771	111.149	2.09901	4.93952	4.27003	23.7	3.23733	33296.8	0.362344	26448.2	0.636905	653.187	0.845278	2.98387	7.45628	14030.8	0.82322	-1	3			4551.52	0.172092	0.00420252	0.000186762	0.000896092	1.25895	0.0246969	0.000112819	0.530502	8.80078			A36	0.7								51.14
Zoltan_Taracsak_lights@148-mount4-A36.asc	586	-3355	0	NaN	4521.27	0.34712	111.689	1.59753	5.80645	5.75919	23.15	2.65287	33599.9	0.356895	26549.7	0.593491	645.788	0.748734	2.2379	10.5277	14268.9	0.371754	0	3			4506.55	0.16974	0.0042068	0.000218701	0.000871949	1.26554	0.0243237	8.4291e-05	0.537442	8.85023			A36	0.7								52.14
Zoltan_Taracsak_lights@149-mount4-A36.asc	616	-3355	0	NaN	5031.24	1.67522	106.453	1.90149	12.6008	9.88683	23.11	3.88503	32617.2	0.231756	26237.9	0.772091	635.247	0.597254	2.94355	9.14383	13729.9	0.427337	-1	3			5016.52	0.191193	0.00405722	0.000480251	0.000880786	1.24313	0.024211	0.000112187	0.523284	10.16			A36	0.7								53.14
Zoltan_Taracsak_lights@150-mount4-STAP.asc	-635	-3732	0.104167	100	2777.21	0.458804	54.7636	2.28514	3.32661	8.90953	18.52	4.30899	46987.7	0.358416	24343.1	0.643097	394.7	1.0905	3.18548	6.92035	15063.9	0.510045	0	4			2762.49	0.113481	0.00224966	0.000136655	0.000760791	1.93022	0.016214	0.000130858	0.618815	5.54524			STAP-1	0.37								48.8647
Zoltan_Taracsak_lights@151-mount4-STAP.asc	-635	-3792	0	NaN	2792.88	0.355598	54.4258	2.17493	3.52823	8.98475	18.21	4.26506	46854.3	0.413489	24207	0.68533	390.139	1.14562	3.22581	10.7448	14967.8	0.590807	-1	4			2778.16	0.114767	0.00224835	0.000145752	0.000752263	1.93557	0.0161168	0.000133259	0.618326	5.60805			STAP-1	0.37								48.8647
Zoltan_Taracsak_lights@152-mount4-STAP.asc	-635	-3852	0	NaN	2763.74	0.381911	55.3041	3.1056	2.88307	9.26848	18.33	4.06229	46786.2	0.441173	24322.9	0.609728	400.106	1.04915	2.80242	9.7381	14986.1	0.566574	-1	4			2749.02	0.113022	0.00227375	0.000118533	0.000753612	1.92355	0.0164498	0.000115217	0.616134	5.52279			STAP-1	0.37								48.8647
Zoltan_Taracsak_lights@153-mount4-STAP.asc	-575	-3882	0	NaN	2776.86	0.590462	56.115	1.84246	3.04435	6.35593	18.32	3.67414	47327.4	0.40151	24455.5	0.680624	397.099	1.18053	3.04435	7.41735	15138.4	0.625565	-1	4			2762.15	0.112946	0.00229458	0.000124486	0.000749117	1.93525	0.0162376	0.000124486	0.619019	5.51908			STAP-1	0.37								48.8647
Zoltan_Taracsak_lights@154-mount4-STAP.asc	-575	-3912	0	NaN	2794.99	0.360094	53.6149	2.12141	2.64113	5.39176	19.65	3.27027	45928.5	0.455108	23945.7	0.602104	394.565	1.32498	3.24597	5.51285	14705.6	0.631693	-1	4			2780.27	0.116107	0.00223902	0.000110296	0.000820606	1.91803	0.0164775	0.000135555	0.614123	5.67355			STAP-1	0.37								48.8647
Zoltan_Taracsak_lights@155-mount4-EGT.asc	-1771	-1998	0	NaN	30779.1	1.25846	438.755	0.832818	24.3347	2.88604	39.24	2.60616	23618.5	0.376361	24316	0.184923	2349.14	0.419525	2.45968	8.35905	13056.2	0.392295	-1	2			30764.4	1.26519	0.0180439	0.00100077	0.00161375	0.971315	0.0966087	0.000101155	0.536939	55.8455			EGT1701	4.17								44.14
Zoltan_Taracsak_lights@156-mount4-EGT.asc	-1771	-2038	0	NaN	30449	1.29302	423.045	1.04789	23.7097	3.05334	38.31	1.55961	23137.7	0.39817	23829.1	0.242209	2316.43	0.70015	2.60081	13.2993	12781.5	0.387808	-1	2			30434.2	1.27719	0.0177533	0.00099499	0.0016077	0.970984	0.0972103	0.000109144	0.536382	56.3751			EGT1701	4.17								44.14
Zoltan_Taracsak_lights@157-mount4-EGT.asc	-1771	-2078	0	NaN	30189.6	1.21453	428.688	1.17261	23.2057	3.37596	37.61	1.76568	23282.9	0.343866	23892	0.265048	2309.47	0.602968	2.21774	7.78499	12774.2	0.348376	0	2			30174.9	1.26297	0.0179427	0.000971273	0.00157417	0.974507	0.0966629	9.28236e-05	0.534662	55.7475			EGT1701	4.17								44.14
Zoltan_Taracsak_lights@158-mount4-EGT.asc	-1771	-2158	0	NaN	29820.5	1.32408	432.674	0.901481	23.0847	3.50858	39.18	2.4156	23461.5	0.52469	24094.4	0.26981	2315.32	0.589818	2.45968	11.0512	12885.9	0.363263	0	2			29805.8	1.23704	0.0179575	0.000958094	0.00162611	0.973732	0.0960936	0.000102085	0.534811	54.6031			EGT1701	4.17								44.14
Zoltan_Taracsak_lights@159-mount4-EGT.asc	-1691	-2118	0	NaN	29777.3	1.36564	438.586	1.11556	23.5484	2.13107	38.55	3.32587	23550.2	0.402741	24146	0.186751	2327.11	0.457116	2.17742	7.53491	12945.7	0.524306	1	2			29762.6	1.23261	0.0181639	0.000975251	0.00159654	0.975324	0.0963765	9.01772e-05	0.536143	54.4074			EGT1701	4.17								44.14
CALIBRATION -Li-B-F-Cl
FileName	X	Y	0.7	std_err_percent	1H	std_err_percent	7Li	std_err_percent	11B	std_err_percent	19F	std_err_percent	26Mg	std_err_percent	30Si	std_err_percent	31P	std_err_percent	35Cl	std_err_percent	44Ca	% Std Err	field_x	field_y	Analyses#		H_bkgcorr	H_Si	Li_Si	B_Si	F_Si	Mg_Si	P_Si	Cl_Si	Ca_Si				Sample	H2O	Li	B	F	MgO	P2O5	Cl	CaO	SiO2
Zoltan_Taracsak_lights@6.asc	-1828	1795	0	NaN	301.555	6.29027	513.352	1.12499	14.8387	5.84643	12.29	2.60276	27321.4	0.608586	45943.2	0.739469			1.77419	9.99311	13695.1	0.608342	12	-11	7		72.7028	0.00158245	0.0111736	0.000322979	0.000267504	0.594678	0	3.86171e-05	0.298088				T1G-1		19.9	4.1	321	3.75	0.168	113	7.1	58.6
Zoltan_Taracsak_lights@13.asc	-1372	2624	0.104167	100	180.202	1.71633	452.641	0.683969	16.4113	2.41015	11.8	3.80675	25342.5	0.781396	42356.1	0.297962	455.039	1.93027	1.89516	8.56954	12722.4	0.696513	12	-11	14		7.3993	0.000174693	0.0106866	0.000387461	0.000278591	0.59832	0.0107432	4.47436e-05	0.300369				T1G-2b		19.9	4.1	321	3.75	0.168	113	7.1	58.6
Zoltan_Taracsak_lights@14.asc	3973	1478	0	NaN	83.4074	2.26011	62.6015	2.29392	6.73387	4.76958	4.08	9.26342	32621.9	0.911672	20304.7	1.25784	392.301	1.8345	0.241935	32.3942	11151.7	0.96613	46	-2	15		-89.3958	-0.0044027	0.0030831	0.00033164	0.000200938	1.60662	0.0193207	1.19152e-05	0.549218				KL2-2b		5.1	2.73	177	7.34	0.232	26	10.9	50.3
Zoltan_Taracsak_lights@15.asc	-4168	2413	0	NaN	333.834	2.21284	117.095	2.79603	15.5444	3.32339	13.51	5.03047	18573.7	0.851988	25087.2	1.20342	667.58	1.89722	0.645161	15.3093	8816.89	0.886994	-8	-10	16		161.031	0.00641883	0.00466752	0.000619613	0.000538522	0.740366	0.0266104	2.57168e-05	0.35145				BCR-2b		9	6		3.56	0.37		7.06	54.4
Zoltan_Taracsak_lights@31_mount1-EGT.asc	-553	2179	0	NaN	32555.1	1.4323	452.539	0.773066	24.5968	2.52492	40.66	2.38765	24823.3	0.404063	25051.5	0.185713	2382.79	0.563934	2.96371	9.40702	13373.6	0.331265	-7	0			32382.3	1.29263	0.0180643	0.000981848	0.00162306	0.990888	0.0951156	0.000118305	0.533842				EGT1701-1	4.17			1212	3.9	1.24	138	9.14	44.14
Zoltan_Taracsak_lights@32_mount1-STAP.asc	808	-3228	0	NaN	2572.14	0.514844	52.3649	2.89166	2.88307	10.7858	18.63	4.06911	45668	0.401253	23819.7	0.680232	386.423	0.732503	2.88307	9.55711	14750.2	0.505784	14	25			2399.33	0.100729	0.00219839	0.000121037	0.000782127	1.91724	0.0162228	0.000121037	0.619244				STAP-1	0.37			724	8.22289	0.21	180	12.11	48.8647
Zoltan_Taracsak_lights@83-mount5_EGT.asc	-708	652	0	NaN	30497.3	1.18009	430.343	1.18193	23.3871	3.70456	37.79	2.34253	23298.6	0.42424	24018.2	0.297507	2349.88	0.340429	2.56048	5.99092	12872.7	0.193545	5	0			30324.5	1.26256	0.0179173	0.000973723	0.00157339	0.970038	0.0978374	0.000106606	0.535956				EGT1701-2	4.17			1212	3.9	1.24	138	9.14	44.14
Zoltan_Taracsak_lights@84-mount5_EGT.asc	-682	651	0	NaN	30322.1	1.18522	414.397	0.677891	21.6129	3.71785	36.81	2.89109	22278	0.421291	23125.5	0.25879	2290.92	0.7401	3.00403	6.81868	12284	0.509459	4	0			30149.3	1.30372	0.0179194	0.000934591	0.00159175	0.96335	0.0990646	0.000129901	0.531189				EGT1701-2	4.17			1212	3.9	1.24	138	9.14	44.14
Zoltan_Taracsak_lights@85-mount5_EGT.asc	-627	677	0	NaN	30887.4	1.35676	429.025	1.18426	24.2944	3.60728	38	2.49777	23094.6	0.381841	23959.4	0.248091	2337.92	0.604248	2.35887	12.7443	12795.2	0.374353	4	0			30714.6	1.28195	0.0179063	0.00101398	0.00158602	0.963905	0.0975784	9.84528e-05	0.534035				EGT1701-2	4.17			1212	3.9	1.24	138	9.14	44.14
Zoltan_Taracsak_lights@86-mount5_STAP.asc	3220	-617	0	NaN	3115.49	0.417957	56.892	0.831355	2.88307	10.1633	18.21	3.72222	45031.6	0.417453	23597.9	0.556712	383.315	0.807176	2.98387	4.70284	14484.5	0.532912	5	0			2942.68	0.124701	0.00241089	0.000122174	0.000771678	1.90829	0.0162436	0.000126446	0.613803				STAP-2	0.37			724	8.22289	0.21	180	12.11	48.8647
Zoltan_Taracsak_lights@87-mount5_STAP.asc	3190	-716	0	NaN	2626.88	0.991614	52.5676	1.88274	3.22581	9.17613	19.66	2.015	46783.6	0.408601	24394.9	0.47797	393.889	1.2184	2.92339	7.35991	15101.8	0.579749	12	-6			2454.08	0.100598	0.00215486	0.000132233	0.000805907	1.91776	0.0161464	0.000119836	0.619057				STAP-2	0.37			724	8.22289	0.21	180	12.11	48.8647
Zoltan_Taracsak_lights@88-mount5_STAP.asc	3127	-774	0	NaN	2894.4	0.549768	54.6622	3.17265	3.125	4.43345	17.84	3.42413	45512.5	0.466983	23604.2	0.623965	388.349	1.37779	2.74194	7.76617	14562.1	0.526029	3	-4			2721.6	0.115302	0.00231579	0.000132392	0.0007558	1.92816	0.0164526	0.000116163	0.616929				STAP-2	0.37			724	8.22289	0.21	180	12.11	48.8647
Zoltan_Taracsak_lights@96.asc	-1322	2677	0	NaN	119.214	1.34755	283.077	1.41241	9.73791	3.11784	4.73	5.14061	17187.2	1.18853	27564	1.5801	298.921	1.82737	0.766129	10.2297	8599.55	1.24616	7	-5	24		-17.7421	-0.00064367	0.0102698	0.000353284	0.000171601	0.62354	0.0108446	2.77946e-05	0.311985				T1G-3b		19.9	4.1		3.75	0.168	113	7.1	58.6
Zoltan_Taracsak_lights@97.asc	4037	1536	0.104167	100	74.6776	3.27955	57.3312	2.41859	6.99597	6.64215	3.8	5.12989	32222.9	0.595727	20022.4	0.926265	386.659	1.03738	0.282258	21.8218	11109.8	0.753162	43	6	25		-62.2786	-0.00311044	0.00286335	0.000349407	0.000189787	1.60934	0.0193113	1.40971e-05	0.554868				KL2-3b		5.1	2.73	177	7.34	0.232	26	10.9	50.3
Zoltan_Taracsak_lights@98.asc	-4126	2419	0	NaN	285.103	1.07633	105.98	2.77132	14.3548	4.23838	12.55	3.71324	16757	1.10663	22752	1.4857	603.186	1.5486	0.524194	17.3906	7795.84	1.25481	-12	0	26		148.147	0.00651138	0.00465805	0.000630927	0.0005516	0.736507	0.0265113	2.30395e-05	0.342644				BCR-3b		9	6		3.56	0.37		7.06	54.4
Zoltan_Taracsak_lights@145-mount4-A36.asc	620	-3414	0	NaN	4610.06	0.214306	115.609	1.61758	5.60484	4.72976	22.69	2.55843	34167.5	0.360451	27173.3	0.638203	657.039	1.06513	2.7621	15.2743	14556.9	0.495955	-1	3			4595.34	0.169112	0.00425449	0.000206263	0.000835011	1.25739	0.0241796	0.000101647	0.535706				A36	0.7				5.1	0.32	160	9.85	49.1
Zoltan_Taracsak_lights@146-mount4-A36.asc	650	-3414	0	NaN	4585.17	0.404523	110.98	2.13922	5.44355	5.03001	23.06	3.90672	33409.3	0.283516	26510	0.557694	650.552	1.02402	3.00403	6.74488	14142.6	0.359802	-1	3			4570.45	0.172405	0.00418635	0.00020534	0.000869861	1.26025	0.0245399	0.000113317	0.533481				A36	0.7				5.1	0.32	160	9.85	49.1
Zoltan_Taracsak_lights@147-mount4-A36.asc	680	-3414	0	NaN	4566.24	0.282771	111.149	2.09901	4.93952	4.27003	23.7	3.23733	33296.8	0.362344	26448.2	0.636905	653.187	0.845278	2.98387	7.45628	14030.8	0.82322	-1	3			4551.52	0.172092	0.00420252	0.000186762	0.000896092	1.25895	0.0246969	0.000112819	0.530502				A36	0.7				5.1	0.32	160	9.85	49.1
Zoltan_Taracsak_lights@148-mount4-A36.asc	586	-3355	0	NaN	4521.27	0.34712	111.689	1.59753	5.80645	5.75919	23.15	2.65287	33599.9	0.356895	26549.7	0.593491	645.788	0.748734	2.2379	10.5277	14268.9	0.371754	0	3			4506.55	0.16974	0.0042068	0.000218701	0.000871949	1.26554	0.0243237	8.4291e-05	0.537442				A36	0.7				5.1	0.32	160	9.85	49.1
Zoltan_Taracsak_lights@149-mount4-A36.asc	616	-3355	0	NaN	5031.24	1.67522	106.453	1.90149	12.6008	9.88683	23.11	3.88503	32617.2	0.231756	26237.9	0.772091	635.247	0.597254	2.94355	9.14383	13729.9	0.427337	-1	3			5016.52	0.191193	0.00405722	0.000480251	0.000880786	1.24313	0.024211	0.000112187	0.523284				A36	0.7				5.1	0.32	160	9.85	49.1
Zoltan_Taracsak_lights@150-mount4-STAP.asc	-635	-3732	0.104167	100	2777.21	0.458804	54.7636	2.28514	3.32661	8.90953	18.52	4.30899	46987.7	0.358416	24343.1	0.643097	394.7	1.0905	3.18548	6.92035	15063.9	0.510045	0	4			2762.49	0.113481	0.00224966	0.000136655	0.000760791	1.93022	0.016214	0.000130858	0.618815				STAP	0.37			724	8.22289	0.21	180	12.11	48.8647
Zoltan_Taracsak_lights@151-mount4-STAP.asc	-635	-3792	0	NaN	2792.88	0.355598	54.4258	2.17493	3.52823	8.98475	18.21	4.26506	46854.3	0.413489	24207	0.68533	390.139	1.14562	3.22581	10.7448	14967.8	0.590807	-1	4			2778.16	0.114767	0.00224835	0.000145752	0.000752263	1.93557	0.0161168	0.000133259	0.618326				STAP	0.37			724	8.22289	0.21	180	12.11	48.8647
Zoltan_Taracsak_lights@152-mount4-STAP.asc	-635	-3852	0	NaN	2763.74	0.381911	55.3041	3.1056	2.88307	9.26848	18.33	4.06229	46786.2	0.441173	24322.9	0.609728	400.106	1.04915	2.80242	9.7381	14986.1	0.566574	-1	4			2749.02	0.113022	0.00227375	0.000118533	0.000753612	1.92355	0.0164498	0.000115217	0.616134				STAP	0.37			724	8.22289	0.21	180	12.11	48.8647
Zoltan_Taracsak_lights@153-mount4-STAP.asc	-575	-3882	0	NaN	2776.86	0.590462	56.115	1.84246	3.04435	6.35593	18.32	3.67414	47327.4	0.40151	24455.5	0.680624	397.099	1.18053	3.04435	7.41735	15138.4	0.625565	-1	4			2762.15	0.112946	0.00229458	0.000124486	0.000749117	1.93525	0.0162376	0.000124486	0.619019				STAP	0.37			724	8.22289	0.21	180	12.11	48.8647
Zoltan_Taracsak_lights@154-mount4-STAP.asc	-575	-3912	0	NaN	2794.99	0.360094	53.6149	2.12141	2.64113	5.39176	19.65	3.27027	45928.5	0.455108	23945.7	0.602104	394.565	1.32498	3.24597	5.51285	14705.6	0.631693	-1	4			2780.27	0.116107	0.00223902	0.000110296	0.000820606	1.91803	0.0164775	0.000135555	0.614123				STAP	0.37			724	8.22289	0.21	180	12.11	48.8647
Zoltan_Taracsak_lights@155-mount4-EGT.asc	-1771	-1998	0	NaN	30779.1	1.25846	438.755	0.832818	24.3347	2.88604	39.24	2.60616	23618.5	0.376361	24316	0.184923	2349.14	0.419525	2.45968	8.35905	13056.2	0.392295	-1	2			30764.4	1.26519	0.0180439	0.00100077	0.00161375	0.971315	0.0966087	0.000101155	0.536939				EGT17-01	4.17			1212	3.9	1.24	138	9.14	44.14
Zoltan_Taracsak_lights@156-mount4-EGT.asc	-1771	-2038	0	NaN	30449	1.29302	423.045	1.04789	23.7097	3.05334	38.31	1.55961	23137.7	0.39817	23829.1	0.242209	2316.43	0.70015	2.60081	13.2993	12781.5	0.387808	-1	2			30434.2	1.27719	0.0177533	0.00099499	0.0016077	0.970984	0.0972103	0.000109144	0.536382				EGT17-01	4.17			1212	3.9	1.24	138	9.14	44.14
Zoltan_Taracsak_lights@157-mount4-EGT.asc	-1771	-2078	0	NaN	30189.6	1.21453	428.688	1.17261	23.2057	3.37596	37.61	1.76568	23282.9	0.343866	23892	0.265048	2309.47	0.602968	2.21774	7.78499	12774.2	0.348376	0	2			30174.9	1.26297	0.0179427	0.000971273	0.00157417	0.974507	0.0966629	9.28236e-05	0.534662				EGT17-01	4.17			1212	3.9	1.24	138	9.14	44.14
Zoltan_Taracsak_lights@158-mount4-EGT.asc	-1771	-2158	0	NaN	29820.5	1.32408	432.674	0.901481	23.0847	3.50858	39.18	2.4156	23461.5	0.52469	24094.4	0.26981	2315.32	0.589818	2.45968	11.0512	12885.9	0.363263	0	2			29805.8	1.23704	0.0179575	0.000958094	0.00162611	0.973732	0.0960936	0.000102085	0.534811				EGT17-01	4.17			1212	3.9	1.24	138	9.14	44.14
Zoltan_Taracsak_lights@159-mount4-EGT.asc	-1691	-2118	0	NaN	29777.3	1.36564	438.586	1.11556	23.5484	2.13107	38.55	3.32587	23550.2	0.402741	24146	0.186751	2327.11	0.457116	2.17742	7.53491	12945.7	0.524306	1	2			29762.6	1.23261	0.0181639	0.000975251	0.00159654	0.975324	0.0963765	9.01772e-05	0.536143				EGT17-01	4.17			1212	3.9	1.24	138	9.14	44.14



Unknowns									BKG	41.6533
FileName	X	Y	0.7	std_err_percent	1H	std_err_percent	7Li	std_err_percent	11B	std_err_percent	19F	std_err_percent	26Mg	std_err_percent	30Si	std_err_percent	31P	std_err_percent	35Cl	std_err_percent	44Ca	% Std Err	field_x	field_y	Analyses#		H_bkgcorr	H_Si	Li_Si	B_Si	F_Si	Mg_Si	P_Si	Cl_Si	Ca_Si		Sample	SiO2	H2O_reg	err	H2O_0intercept	err	Li	err	B	B_err	F	F_err	MgO
Zoltan_Taracsak_lights@16_mount1_SARI-1-MIa.asc	1221	2348	0	NaN	28772.7	0.311681	51.2163	2.59455	19.6169	3.93613	8.33	4.20473	37148.1	0.900507	25334.8	1.02918	141.724	2.11497	12.0766	5.99583	17805.6	0.997265	-14	0			28731.1	1.13406	0.00202158	0.000774308	0.000328797	1.46629	0.00559402	0.000476681	0.702811		SARI-1-MIa	46.8525	3.63972	0.102398	3.50216	0.0682924	3.16277	0.195145	6.4965	0.712463	281.464	17.9424	6.14353
Zoltan_Taracsak_lights@17_mount1_SARI-1-MIa2.asc	1333	2336	0	NaN	28739.1	0.241236	54.5947	3.58128	19.6774	3.38167	9.23	4.35486	37312.5	0.711809	25231.1	0.919591	140.44	1.88533	12.4597	3.70405	17818	0.86884	-13	2			28697.4	1.13738	0.00216379	0.000779889	0.000365819	1.47883	0.00556614	0.000493823	0.706194		SARI-1-MIa	46.8525	3.65053	0.102601	3.51244	0.0684928	3.38526	0.208872	6.54332	0.717598	313.156	19.9627	6.19608
Zoltan_Taracsak_lights@18_mount1_SARI-2-MIa.asc	-1157	3256	0	NaN	29600	0.207799	54.7298	2.58147	18.5081	3.51972	8.89	4.93587	37934.8	0.664239	25398.3	0.873165	147.433	2.52091	11.8952	7.34898	17509.3	0.885692	-12	1			29558.3	1.16379	0.00215486	0.000728714	0.000350024	1.4936	0.00580485	0.000468346	0.689389		SARI-2-MIa	46.9057	3.74062	0.104298	3.59808	0.0701628	3.37512	0.208247	6.12091	0.671272	299.976	19.1225	6.26506
Zoltan_Taracsak_lights@19_mount1_SARI-4-MIa.asc	-2531	3780	0	NaN	28909.2	0.167501	55.6082	1.70927	18.5081	2.92206	9.07	4.92535	38022.7	0.616182	25143	0.865321	144.122	1.689	12.7016	3.98761	17453.8	0.903323	-15	1			28867.6	1.14813	0.00221168	0.000736112	0.000360737	1.51226	0.0057321	0.000505175	0.69418		SARI-4-MIa	46.21	3.63431	0.102296	3.49701	0.0681921	3.41273	0.210567	6.09134	0.668029	304.571	19.4154	6.24924
Zoltan_Taracsak_lights@20_mount1_SARI-13-MIa.asc	-988	4598	0	NaN	38355.4	0.101498	100	1.81373	39.2944	1.83957	11.82	4.68303	36529.9	0.596597	29771.9	0.869773	623.761	1.64949	17.2379	3.95764	13275.9	0.686236	-18	5			38313.7	1.28691	0.00335888	0.00131985	0.000397019	1.22699	0.0209513	0.000578999	0.44592		SARI-13-MIa	49.411	4.36458	0.116387	4.19121	0.0817291	5.54195	0.341941	11.6783	1.28075	358.424	22.8483	5.42166
Zoltan_Taracsak_lights@21_mount1_SARI-cpx1-MIa.asc	2254	4102	0	NaN	25321.8	0.176696	51.3852	2.4096	16.9758	3.25877	5.83	3.76708	32769.1	0.613556	20435.2	0.753555	118.311	2.04271	8.04436	4.70291	12817.5	0.727475	-22	7			25280.2	1.23709	0.00251454	0.000830713	0.000285292	1.60356	0.00578957	0.000393651	0.627228		SARI-cpx1-MIa	44.5872	3.78013	0.105047	3.63563	0.0708951	3.7438	0.230995	6.63275	0.727405	232.413	14.8156	6.39383
Zoltan_Taracsak_lights@22_mount1_SARI-8-MIa.asc	3113	2357	0	NaN	22912.1	0.3884	42.7703	3.39071	16.5726	4.83159	5.77	5.04323	28529.3	1.14807	19912.7	1.48512	107.095	3.45439	8.16532	4.61566	13338.2	1.41785	-10	6			22870.4	1.14854	0.00214789	0.000832264	0.000289765	1.43272	0.00537823	0.000410057	0.669837		SARI-8-MIa	46.8533	3.68683	0.103283	3.54694	0.0691656	3.36045	0.207342	6.98287	0.765803	248.056	15.8127	6.00299
Zoltan_Taracsak_lights@23_mount1_SARI-12-MIa.asc	243	-47	0	NaN	26787.7	0.240875	53.3109	3.08986	17.7823	3.37523	8.33	4.22373	36904.5	0.725104	24528	0.889884	134.054	1.5539	11.6331	5.73672	17363.9	0.809394	-2	4			26746.1	1.09043	0.00217347	0.000724978	0.000339612	1.50459	0.00546536	0.000474277	0.707922		SARI-12-MIa	45.9641	3.43083	0.0985199	3.30358	0.0644202	3.33593	0.205829	5.96728	0.654424	285.209	18.1812	6.18446
Zoltan_Taracsak_lights@24_mount1_SARI-11-MIa.asc	-436	-1871	0	NaN	26419.6	0.23632	53.5812	2.18458	17.9032	3.65794	8.6	3.96412	35010.1	0.693118	24314.9	0.975986	141.521	1.86836	11.7339	6.71741	16831.5	0.854549	6	13			26378	1.08485	0.00220364	0.000736307	0.000353693	1.43986	0.00582033	0.00048258	0.692228		SARI-11-MIa	46.8834	3.48219	0.0994659	3.35241	0.0653723	3.44987	0.212859	6.18174	0.677944	302.976	19.3137	6.03679
Zoltan_Taracsak_lights@25_mount1_SARI-18-MIa.asc	2439	-2514	0	NaN	27724.8	0.191135	59.5947	1.90882	29.6573	1.16629	8.75	3.94888	32527.4	0.696123	25514.4	0.970959	332.267	1.22036	16.6734	5.81041	14161.8	0.746515	14	17			27683.1	1.085	0.00233573	0.00116237	0.000342943	1.27486	0.0130227	0.000653489	0.555051		SARI-18-MIa	47.4566	3.5258	0.100273	3.39386	0.0661806	3.70137	0.228377	9.87814	1.08332	297.359	18.9557	5.41036
Zoltan_Taracsak_lights@26_mount1_SARI-18-MIa2.asc	2470	-2512	0	NaN	27719.7	0.249407	62.1623	2.92897	28.3266	3.34385	8.43	5.78453	32048.8	0.699473	25186.6	0.865584	328.787	1.74191	17.0565	5.29561	13925.5	0.762308	14	17			27678	1.09892	0.00246807	0.00112467	0.000334702	1.27246	0.013054	0.000677203	0.552893		SARI-18-MIa	47.4566	3.57161	0.101125	3.43741	0.0670297	3.91109	0.241317	9.55773	1.04818	290.213	18.5001	5.40014
Zoltan_Taracsak_lights@27_mount1_SARI-6-MIa.asc	-2598	-1886	0	NaN	21013.7	0.16744	42.9055	3.18008	14.6169	4.12898	5.71	2.74372	29045.8	0.791121	19893.7	1.09024	111.859	1.98534	8.75	5.65651	13462.3	0.940166	-1	18			20972.1	1.05421	0.00215674	0.000734753	0.000287026	1.46005	0.00562281	0.000439838	0.67671		SARI-6-MIa	47.2578	3.40995	0.0981368	3.28374	0.0640332	3.40342	0.209993	6.21796	0.681915	247.832	15.7985	6.17032
Zoltan_Taracsak_lights@28_mount1_SARI-16-MIa.asc	-4118	180	0	NaN	27773.3	0.243327	53.2771	2.01204	19.6976	2.37384	7.99	3.62474	37619	0.704281	24985.1	0.984617	142.974	2.65634	11.0081	5.35851	17318.2	0.875836	-17	8			27731.7	1.10993	0.00213236	0.000788374	0.000319791	1.50566	0.00572235	0.000440586	0.693139		SARI-16-MIa	46.299	3.51875	0.100142	3.38716	0.0660499	3.29667	0.203406	6.53637	0.716835	270.52	17.2448	6.23395
Zoltan_Taracsak_lights@29_mount1_SARI-15-MIa.asc	-966	1281	0	NaN	30319.8	0.18205	58.2771	1.85397	20.0807	3.23855	8.87	5.52322	34827.6	0.657048	24335.4	0.786681	159.697	2.0759	12.1371	3.58674	15530.9	0.837614	-3	0			30278.2	1.2442	0.00239475	0.000825164	0.00036449	1.43115	0.00656233	0.000498743	0.638203		SARI-15-MIa	45.2066	3.85557	0.106483	3.70734	0.0722935	3.61499	0.223047	6.67998	0.732585	301.058	19.1915	5.78567
Zoltan_Taracsak_lights@30_mount1_SARI-16-OL.asc	-3799	64	0	NaN	41.6533	21.9816	11.4189	4.98589	0.141129	30.4911	2.74	18.4755	196250	0.750027	17824	0.351072	2.39865	12.8488	0	NaN	1650.2	0.337868	-1	13			0	0	0.000640649	7.91792e-06	0.000153725	11.0104	0.000134574	0	0.0925829		SARI-16-OL	40.0009	-0.0443847	0.059145	0	0	0.855725	0.0527987	0.0567171	0.00622009	112.351	7.16203	39.3858
									BKG	23.6089
	X	Y	0.7	std_err_percent	1H	std_err_percent	7Li	std_err_percent	11B	std_err_percent	19F	std_err_percent	26Mg	std_err_percent	30Si	std_err_percent	31P	std_err_percent	35Cl	std_err_percent	44Ca	% Std Err	field_x	field_y	Analyses#		H_bkgcorr	H_Si	Li_Si	B_Si	F_Si	Mg_Si	P_Si	Cl_Si	Ca_Si		Sample	SiO2	H2O_reg	err	H2O_0intercept	err	Li	err	B	B_err	F	F_err	MgO
Zoltan_Taracsak_lights@33-mount2_AGRI-15-MIa.asc	546	-87	0	NaN	28548.8	0.165621	67.365	1.84219	38.7904	1.85823	11.07	4.78013	27701.2	0.571801	24372	0.757789	232.772	1.99615	12.3992	6.15719	15889.9	0.796127	28	-1			28525.2	1.17041	0.00276404	0.0015916	0.00045421	1.1366	0.0095508	0.000508749	0.651976		AGR-15_MIa	45.7279	3.66656	0.102902	3.52767	0.06879	4.22055	0.260411	13.0331	1.42932	379.491	24.1913	4.64789
Zoltan_Taracsak_lights@34-mount2_AGRI-13-MIa.asc	-1106	-1082	0	NaN	29311.4	0.151757	67.4326	2.84902	36.1291	2.76252	14.44	3.45829	25931.2	0.628555	24304.2	0.828085	339.395	2.30584	12.4798	5.49933	15296.9	0.772114	24	6			29287.8	1.20505	0.00277453	0.00148654	0.000594137	1.06694	0.0139645	0.000513486	0.629394		AGR-13-MIa	45.4886	3.7564	0.104597	3.61307	0.0704553	4.2144	0.260031	12.1091	1.32799	493.801	31.4782	4.34021
Zoltan_Taracsak_lights@35-mount2_AGRI-18-MIa.asc	1152	-2669	0	NaN	18642.7	4.71841	49.0879	4.48972	26.4718	5.96469	5.91	3.08357	34919.4	23.6552	17055.2	0.76833	155.947	5.6722	7.21774	6.14525	9725.02	5.51785	30	10			18619.1	1.0917	0.00287818	0.00155212	0.000346522	2.04744	0.00914363	0.000423199	0.570208		AGR-18_MIa	44.8181	3.34812	0.0970072	3.22496	0.062887	4.3074	0.265769	12.457	1.36614	283.757	18.0886	8.20597
Zoltan_Taracsak_lights@36-mount2_AGRI-17-MIa.asc	3529	-2123	0	NaN	26613.4	0.119761	76.6218	1.76588	49.496	3.05318	15.78	3.80557	23010.5	0.640384	25244.4	0.695429	337.233	2.01693	14.6169	4.69889	14986.1	0.686142	31	7			26589.8	1.0533	0.0030352	0.00196067	0.00062509	0.911511	0.0133587	0.000579017	0.593641		AGR-17_MIa	48.5212	3.49924	0.099781	3.36861	0.0656882	4.91772	0.303426	17.0361	1.86833	554.162	35.326	3.95512
Zoltan_Taracsak_lights@37-mount2_AGRI-20-MIa.asc	3009	3644	0	NaN	32454.3	0.248457	72.8042	2.18668	41.2904	1.93103	13.73	3.48798	15118	0.792527	24875.5	0.534182	322.672	1.15166	15.6855	2.51146	16407.6	0.489102	9	11			32430.7	1.30372	0.00292675	0.00165988	0.00055195	0.607745	0.0129715	0.00063056	0.65959		AGR-20_MIa	46.4577	4.15521	0.112272	3.99219	0.0778481	4.54033	0.280141	13.8092	1.51444	468.511	29.866	2.52491
Zoltan_Taracsak_lights@38-mount2_AGRI-19-MIa.asc	-648	3218	0	NaN	18878	0.280407	54.7974	2.28807	32.8226	3.04906	8.01	4.61698	18799	0.968498	18322.2	1.23142	200.609	2.20562	8.50807	6.82969	11571.4	1.22469	20	4			18854.4	1.02905	0.00299076	0.00179141	0.000437175	1.02602	0.010949	0.000464358	0.631548		AGR-19_MIa	45.4009	3.19502	0.0942442	3.07942	0.060049	4.5341	0.279756	14.5644	1.59726	362.645	23.1174	4.1657
Zoltan_Taracsak_lights@39-mount2_AGRI-4-MIa.asc	-1511	4267	0	NaN	27256.2	2.20499	69.4934	2.26874	41.9154	1.729	21.18	6.47708	26435.2	0.677745	24071.4	0.835441	273.212	1.8452	12.9234	5.70342	15462.7	0.704671	16	7			27232.6	1.13132	0.00288697	0.00174129	0.000879882	1.0982	0.01135	0.000536877	0.642367		AGR-4-MIa	45.9745	3.56198	0.100945	3.42825	0.0668512	4.43203	0.273459	14.3358	1.57219	739.101	47.1153	4.51507
Zoltan_Taracsak_lights@40-mount2_AGRI-9-MIa.asc	-3190	2250	0	NaN	21228.2	0.254742	209.934	1.43502	89.1333	1.20469	29.57	3.9938	17971.2	0.439058	29865.5	0.714614	601.294	1.58059	20.9879	3.51483	11999.5	0.345797	9	1			21204.6	0.710005	0.00702931	0.00298449	0.000990108	0.601738	0.0201334	0.000702749	0.401787		AGR-9-MIa	52.6169	2.54593	0.083164	2.46238	0.0480167	12.3504	0.762029	28.1209	3.08398	951.854	60.6776	2.83139
Zoltan_Taracsak_lights@41-mount2_VF-31-MIa.asc	-1666	1159	0	NaN	1576.02	0.519815	201.961	2.12238	68.3872	2.99582	16.98	3.90335	12638.2	0.79131	22744.8	1.13006	590.685	1.03724	13.4274	4.78076	8005.3	0.710875	19	2			1552.41	0.0682534	0.00887943	0.00300672	0.000746546	0.555654	0.0259702	0.000590352	0.351962		VF-18-31-MIa	52.2708	0.202986	0.0593197	0.235154	0.00458552	15.4985	0.956264	28.144	3.08652	712.981	45.4502	2.59735
Zoltan_Taracsak_lights@42-mount2_VF-33-MIa.asc	-996	2177	0	NaN	23820.5	0.229602	159.46	2.38864	45.9476	2.84928	13.43	4.41497	18148.3	0.694313	22210.8	1.05798	394.666	0.750054	11.3307	7.59472	8378.92	0.681336	19	0			23796.9	1.07141	0.0071794	0.00206871	0.000604661	0.817091	0.0177691	0.000510141	0.377245		VF-18-33-MIa	50.8187	3.73085	0.104113	3.58879	0.0699817	12.183	0.751701	18.8259	2.06461	561.433	35.7895	3.7133
Zoltan_Taracsak_lights@43-mount2_VF-39-MIa.asc	4141	-92	0	NaN	30658.4	0.137673	208.109	1.78014	64.113	2.36675	18.84	5.59844	26092.1	0.544617	29896.3	0.799315	541.157	1.22713	18.1653	3.63032	11547.9	0.487242	18	1			30634.8	1.0247	0.00696104	0.00214451	0.000630178	0.872753	0.0181011	0.000607611	0.386266		VF-18-39-MIa	51.1861	3.59238	0.101512	3.45715	0.0674148	11.8979	0.734108	19.6569	2.15574	589.357	37.5696	3.99494
Zoltan_Taracsak_lights@44-mount2_VF-43-MIa.asc	4540	-1912	0	NaN	5066.75	0.305364	197.67	1.42391	107.601	1.3803	17.49	2.62628	16673.9	0.617097	30639.9	0.775767	703.73	1.14987	20.6653	2.9205	10628.5	0.50528	23	4			5043.14	0.164594	0.00645139	0.0035118	0.000570825	0.544188	0.0229678	0.000674458	0.346884		VF-18-43-MIa	54.057	0.572539	0.0605806	0.586455	0.0114359	11.6453	0.71852	33.995	3.72818	563.79	35.9398	2.63067
Zoltan_Taracsak_lights@45-mount2_VF-42-MIa.asc	3305	-3305	0	NaN	24742.9	0.224234	176.521	1.69493	67.4195	1.92165	17.33	2.82564	25181	0.389015	28793.4	0.737459	548.42	1.37361	17.4395	5.44227	11024.2	0.537522	30	13			24719.3	0.858504	0.0061306	0.00234149	0.000601874	0.874538	0.0190467	0.000605677	0.382872		VF-18-42-MIa	50.6623	2.97135	0.0903017	2.86679	0.0559027	10.3713	0.639914	21.2427	2.32966	557.125	35.5149	3.96214
Zoltan_Taracsak_lights@46-mount2_VF-36-MIa.asc	-723	-2755	0.104167	100	26942.9	0.627128	255.88	0.904349	97.964	1.00423	20.47	3.77216	17920.7	0.424548	29378.5	0.638227	639.977	1.03909	20.0403	6.37721	9825.87	0.428576	25	13			26919.3	0.916292	0.00870977	0.00333455	0.000696768	0.609995	0.0217839	0.000682142	0.334458		VF-18-36-MIa	53.9079	3.38055	0.0975987	3.25578	0.0634881	15.6785	0.967371	32.1901	3.53025	686.283	43.7483	2.94066
Zoltan_Taracsak_lights@47-mount2_AGRI-15-OL.asc	391	-70	0	NaN	23.6089	11.554	10.6757	5.15045	0.322581	16.6667	1.62	18.5368	199351	0.430026	16138.4	0.392132	4.25676	6.71353	0	NaN	1472.92	0.257495	26	0			0	0	0.000661507	1.99884e-05	0.000100382	12.3526	0.000263765	0	0.091268		AGR-15_OL	39.188	-0.0443847	0.059145	0	0	0.865629	0.0534098	0.140269	0.0153832	71.8736	4.58171	43.2889
									BKG	47.3589
	X	Y	0.7	std_err_percent	1H	std_err_percent	7Li	std_err_percent	11B	std_err_percent	19F	std_err_percent	26Mg	std_err_percent	30Si	std_err_percent	31P	std_err_percent	35Cl	std_err_percent	44Ca	% Std Err	field_x	field_y	Analyses#		H_bkgcorr	H_Si	Li_Si	B_Si	F_Si	Mg_Si	P_Si	Cl_Si	Ca_Si		Sample	SiO2	H2O_reg	err	H2O_0intercept	err	Li	err	B	B_err	F	F_err	MgO
Zoltan_Taracsak_lights@50-mount5_VC-21_MIa.asc	-18	-2996	0	NaN	2846.82	0.538938	32.3311	2.9227	4.27419	6.55115	2.2	6.1359	127408	0.666291	14453.8	0.456089	54.4933	3.04849	1.47177	8.43205	2331.12	0.46128	-6	-6			2799.46	0.193683	0.00223686	0.000295714	0.000152209	8.81483	0.00377017	0.000101826	0.16128		VC-21-MIa	48.5874	0.608115	0.0607632	0.620274	0.0120954	3.62916	0.223921	2.57293	0.28217	135.122	8.61359	38.3004
Zoltan_Taracsak_lights@51-mount5_VC-22_MIa.asc	519	-572	0	NaN	19307.8	0.151598	78.7164	3.18549	28.3871	2.89524	18.8	3.05356	30294.1	0.5767	21622.2	0.780146	281.489	1.95238	23.4476	5.03179	18035.3	0.817009	2	0			19260.5	0.890775	0.00364054	0.00131287	0.000869479	1.40107	0.0130185	0.00108442	0.834114		VC-22-MIa	45.8173	2.78546	0.0871201	2.69009	0.052457	5.5698	0.34366	10.7717	1.18132	727.865	46.399	5.74057
Zoltan_Taracsak_lights@52-mount5_VC-22_MIa2.asc	520	-604	0	NaN	19073.9	0.171243	76.7907	1.83991	25.8669	3.2926	19.28	3.25641	29691.9	0.650672	21212	0.836493	270.002	1.12703	21.2298	3.57316	17631.3	0.811267	2	-1			19026.6	0.896973	0.00362016	0.00121945	0.000908921	1.39977	0.0127288	0.00100084	0.831197		VC-22-MIa	45.8173	2.80515	0.0874527	2.7088	0.0528219	5.53862	0.341736	10.0052	1.09726	760.883	48.5038	5.73525
Zoltan_Taracsak_lights@53-mount5_VC-23_MIa.asc	1053	1175	0	NaN	8156.52	0.40402	48.4798	4.14783	26.2702	3.79968	14.41	6.08462	25481.1	0.711753	15821.5	0.940835	198.008	1.33148	20.1008	5.70933	14359.5	0.932605	12	-4			8109.16	0.512539	0.00306416	0.0016604	0.000910784	1.61053	0.0125151	0.00127047	0.907591		VC-23-MIa	45.1758	1.56107	0.0691563	1.52617	0.0297604	4.62234	0.285201	13.4324	1.47311	751.768	47.9227	6.50641
Zoltan_Taracsak_lights@54-mount5_VC-20_MIa.asc	294	-1741	0	NaN	6441.34	0.300528	172.771	1.32084	32.3791	2.3994	16.27	3.49498	16344	0.187213	20257.6	0.984745	360.341	1.63089	10.7863	5.63682	11267.6	0.895831	-5	-3			6393.98	0.315634	0.00852871	0.00159837	0.000803156	0.806809	0.017788	0.000532457	0.556216		VC-20-MIa	49.0388	1.02884	0.0636825	1.02022	0.0198943	13.9659	0.861701	14.0362	1.53933	719.619	45.8733	3.53816
Zoltan_Taracsak_lights@55-mount5_VC-25_MIa.asc	1809	3085	0	NaN	21863	0.113872	72.1285	2.67089	23.6895	2.75119	12.23	4.10834	26118.3	0.645507	19944.4	0.86684	243.177	2.18174	11.3911	3.80748	11674.8	0.869601	23	-11			21815.6	1.09382	0.00361647	0.00118778	0.000613203	1.30955	0.0121927	0.000571143	0.585366		VC-25-MIa	49.3359	3.69736	0.103481	3.55695	0.0693608	5.95789	0.367605	10.4937	1.15083	552.751	35.2361	5.77765
Zoltan_Taracsak_lights@56-mount5_VC-25_MIb.asc	1536	3122	0	NaN	6959.69	3.65865	32.7027	2.57137	10.1613	4.16404	5.99	6.59591	86345.1	1.69072	15343.4	0.716007	99.3584	4.19373	6.93548	7.66913	6940.77	3.16228	20	-11			6912.33	0.450507	0.00213138	0.000662256	0.000390395	5.62749	0.00647563	0.000452016	0.45236		VC-25-MIb	46.6944	1.4142	0.0674692	1.38655	0.0270379	3.32331	0.20505	5.53763	0.607305	333.067	21.2319	23.4988
Zoltan_Taracsak_lights@57-mount5_L-14_MIa.asc	-1793	4283	0	NaN	14797.7	0.362621	22.3987	3.39544	7.80242	6.23555	9.33	4.49096	26929	0.83631	17900	0.956491	125.305	2.15634	13.629	7.52421	13896.3	0.986413	17	-16			14750.3	0.824041	0.00125132	0.00043589	0.00052123	1.50442	0.00700026	0.0007614	0.776331		L-14-MIa	51.6261	2.90535	0.0891618	2.80406	0.0546794	2.15717	0.133098	4.02976	0.441939	491.656	31.3415	6.94551
Zoltan_Taracsak_lights@58-mount5_L-15_MIa.asc	-509	4359	0	NaN	7943.12	0.347479	58.3109	2.02956	31.8549	3.61739	12.62	4.22577	32236.2	0.55331	21280.5	1.16884	268.38	1.64689	15.2218	7.31148	9168.75	1.25956	19	-16			7895.76	0.371033	0.00274012	0.00149691	0.000593033	1.51483	0.0126116	0.000715294	0.430853		L-15-MIa	55.3093	1.37852	0.0670785	1.35263	0.0263765	5.06071	0.312249	14.8261	1.62596	599.293	38.203	7.49251
Zoltan_Taracsak_lights@59-mount5_L-16_MIa.asc	-974	3892	0	NaN	22724.7	0.367182	50.5406	3.50212	24.0524	4.23015	13.65	3.94102	18963.1	1.64032	26058.6	0.956419	283.718	1.69666	20.5242	3.57134	16181.2	0.754922	20	-11			22677.4	0.870246	0.0019395	0.000923014	0.00052382	0.727711	0.0108877	0.000787618	0.620953		L-16-MIa	51.0951	3.03871	0.0914766	2.93083	0.0571514	3.30913	0.204175	8.44541	0.926197	489.017	31.1732	3.3251
Zoltan_Taracsak_lights@60-mount5_D-6_MIa.asc	-4913	1024	0	NaN	9446.94	0.186949	49.696	3.58786	38.2662	3.25998	5	5.30828	22453.5	0.521327	20926.6	0.78595	171.859	1.9741	10.9274	5.52685	11140.2	0.716456	0	-6			9399.58	0.449169	0.00237478	0.00182859	0.000238931	1.07296	0.00821247	0.000522179	0.532347		D-6_MIa	49.2565	1.48966	0.0683205	1.45829	0.0284367	3.90599	0.241002	16.1292	1.76887	215.029	13.7074	4.72623
Zoltan_Taracsak_lights@61-mount5_D-9_MIa.asc	-4945	-180	0	NaN	2750.86	3.90128	21.25	5.79772	12.379	3.54502	1.79	6.68578	97897.3	2.38021	14183.1	0.397093	54.392	3.90312	3.08468	7.61281	4807.41	3.60573	-1	-4			2703.5	0.190614	0.00149826	0.000872802	0.000126207	6.90239	0.00383498	0.00021749	0.338954		D-9_MIa	48.7478	0.599896	0.0607201	0.612461	0.0119431	2.43886	0.150479	7.61911	0.835577	112.409	7.16568	30.0899
Zoltan_Taracsak_lights@62-mount5_D-11_MIb.asc	-4255	-182	0	NaN	17596.9	0.534922	50.1014	2.63672	43.1251	3.25355	5.68	7.00695	10584.8	0.690706	21184.7	1.22257	145.778	1.32917	10.0807	6.7987	12051.6	0.986864	-1	-4			17549.5	0.828403	0.00236498	0.00203567	0.000268118	0.499644	0.00688126	0.000475845	0.568879		D-11_MIb	50.9791	2.88381	0.088792	2.78357	0.05428	4.0259	0.248401	18.5837	2.03805	249.735	15.9198	2.27782
Zoltan_Taracsak_lights@63-mount5_D-11_MIc.asc	-4304	-170	0	NaN	1815.96	0.740779	15.8446	4.68706	6.85484	5.13187	1.27	11.9732	126662	0.277691	13235.5	0.241289	28.4122	4.14735	2.19758	12.8622	2621.92	0.436837	0	-3			1768.6	0.133625	0.00119713	0.000517914	9.59541e-05	9.5699	0.00214667	0.000166037	0.198098		D-11_MIc	49.9598	0.418503	0.0599123	0.440026	0.00858056	1.99713	0.123224	4.63352	0.508152	87.5885	5.58348	42.7557
Zoltan_Taracsak_lights@64-mount5_A-cpx1_MIa.asc	-3102	3944	0	NaN	13532.1	0.251498	70.5745	2.18023	92.3591	1.78249	5.24	5.7548	17251.4	0.541082	26226.5	0.948562	167.805	1.64332	8.97178	7.84374	9886.87	0.633311	13	-13			13484.8	0.514166	0.00269096	0.0035216	0.000199798	0.657785	0.0063983	0.000342088	0.37698		A-cpx1-MIa	56.9725	1.98673	0.0746941	1.9308	0.0376508	5.11938	0.315869	35.9284	3.94022	207.979	13.258	3.35132
Zoltan_Taracsak_lights@65-mount5_A-7_MIa.asc	-3187	1413	0	NaN	25795.7	0.438068	41.1825	2.54307	55.3025	1.59008	6.1	3.35076	36169.5	1.15356	22470.9	1.40953	115.71	1.84723	16.25	8.16558	12543.1	1.33071	3	-3			25748.3	1.14585	0.0018327	0.00246107	0.000271462	1.60962	0.00514932	0.000723158	0.558194		A-7-MIa	50.7846	3.99046	0.109073	3.83557	0.074794	3.10791	0.19176	22.3815	2.45455	251.886	16.0569	7.31006
Zoltan_Taracsak_lights@66-mount5_A-11_MIa.asc	-1552	1795	0	NaN	27444	0.379848	44.696	2.62092	54.7582	3.04666	4.57	6.76452	19581.8	1.27577	20742.3	1.33638	111.926	2.24667	10.2016	4.92267	11734.9	1.29373	6	-3			27396.7	1.32081	0.00215482	0.00263992	0.000220322	0.944048	0.00539602	0.000491826	0.565748		A-11-MIa	52.4107	4.75544	0.124202	4.56277	0.0889745	3.77116	0.232683	24.7767	2.71723	210.98	13.4493	4.42466
Zoltan_Taracsak_lights@67-mount5_A-11_MIb.asc	-1714	1782	0	NaN	34885.5	0.392195	51.419	2.28192	67.3792	2.26163	6.88	4.75597	34507.8	0.573623	26516.5	1.10004	139.156	2.25679	15.1008	3.85132	14895.3	0.933891	6	-4			34838.1	1.31383	0.00193913	0.00254103	0.000259461	1.30137	0.0052479	0.000569487	0.561736		A-11-MIb	51.8328	4.67742	0.12263	4.48861	0.0875283	3.35627	0.207084	23.5856	2.5866	245.719	15.6638	6.03215
Zoltan_Taracsak_lights@68-mount5_A-8_GM.asc	-14	2771	0	NaN	9370.97	0.204116	55.8447	2.55878	69.6775	2.4903	2.7	7.09205	26516.9	0.718153	21580.5	0.937378	87.1962	2.47916	5.90726	7.93184	10275.6	0.920132	16	-6			9323.61	0.432038	0.00258773	0.00322872	0.000125113	1.22874	0.0040405	0.000273731	0.476151		A-8-GM	55.4466	1.61659	0.0698259	1.57894	0.0307895	4.79113	0.295616	32.0581	3.51577	126.747	8.07972	6.09257
Zoltan_Taracsak_lights@69-mount5_A-10_MIa.asc	-2504	-26	0	NaN	14748.4	4.03479	76.5204	1.91459	61.3308	1.33018	6.09	7.95988	14507.4	4.65834	22543.5	0.930345	118.446	2.96727	13.3468	13.5799	9134.92	2.21818	1	-2			14701.1	0.652121	0.00339435	0.00272056	0.000270145	0.643531	0.00525413	0.000592047	0.405214		A-10-MIa	57.3594	2.54919	0.0832167	2.46548	0.0480771	6.50139	0.401139	27.9444	3.06463	283.116	18.0477	3.30096
Zoltan_Taracsak_lights@70-mount5_A-10_MIb.asc	-2526	72	0	NaN	10923.9	1.81605	57.0609	2.8971	63.1856	3.3826	2.84	7.33357	52684.4	1.45128	24686.3	0.940328	114.257	3.30843	8.18549	8.27723	7029.42	1.14195	1	-2			10876.5	0.440591	0.00231144	0.00255954	0.000115044	2.13416	0.00462836	0.00033158	0.28475		A-10-MIb	60.058	1.79034	0.0720273	1.74411	0.0340104	4.63552	0.286014	27.5275	3.0189	126.24	8.04737	11.4621
Zoltan_Taracsak_lights@71-mount5_A-9_MIa.asc	-1228	-2672	0	NaN	13556.2	0.355753	71.892	1.5708	80.8873	1.77334	5.23	5.20172	28348.4	0.610204	29636.9	0.492511	101.757	2.08034	13.2863	5.82217	15643.9	0.518823	-11	-4			13508.9	0.455812	0.00242576	0.00272927	0.000176469	0.956524	0.00343345	0.000448302	0.527851		A-9-MIa	55.514	1.71012	0.0709915	1.66785	0.0325232	4.49671	0.277449	27.1321	2.97554	178.992	11.4102	4.74859
Zoltan_Taracsak_lights@72-mount5_A-9_MIb.asc	-996	-2464	0.104167	100	13455.3	0.253124	70.8447	3.26467	87.9841	2.09495	5.76	4.0773	34826.2	0.594016	28882.5	0.736394	112.298	1.02483	11.371	7.8327	14912.4	0.583944	-9	0			13407.9	0.464223	0.00245286	0.00304627	0.000199429	1.20579	0.00388808	0.000393697	0.516312		A-9-Mib	54.7785	1.71882	0.0711023	1.67612	0.0326846	4.4867	0.276832	29.8822	3.27714	199.6	12.7238	5.90674
Zoltan_Taracsak_lights@73-mount5_A-9_MIb2.asc	-892	-2577	0	NaN	13099.6	0.230926	72.7366	1.89878	94.3954	1.32881	5.88	5.48922	28047.7	0.962856	29869.8	0.735905	114.088	1.14351	12.7823	6.01395	15944.8	0.568667	-11	-5			13052.3	0.436973	0.00243513	0.00316023	0.000196855	0.938999	0.00381952	0.000427933	0.533812		A-9-Mib	54.7785	1.61532	0.0698104	1.57773	0.030766	4.45427	0.274831	31.0001	3.39974	197.024	12.5596	4.59983
Zoltan_Taracsak_lights@74-mount5_A-4_MIa.asc	-4053	-1528	0	NaN	12913.9	0.201806	70.169	2.8166	91.1091	2.13771	6.13	3.07653	33885.6	0.568924	28613.8	0.749925	116.521	2.28072	12.3589	6.48004	15592.3	0.666036	-4	0			12866.6	0.449663	0.00245228	0.0031841	0.000214232	1.18424	0.00407218	0.00043192	0.544922		A-4-MIa	54.5699	1.65701	0.070324	1.61737	0.0315388	4.46856	0.275713	31.1152	3.41236	213.6	13.6163	5.77909
Zoltan_Taracsak_lights@75-mount5_A-5_MIa.asc	-3411	-2889	0	NaN	29684.5	0.342772	36.419	1.58154	54.1332	2.39976	4.99	5.50404	32798.6	0.633169	22075.8	0.979755	105.439	2.95808	10.0605	5.35612	13545.9	0.984724	-10	0			29637.1	1.34251	0.00164972	0.00245214	0.000226039	1.48572	0.00477624	0.000455724	0.613609		A-5-MIa	51.9078	4.7875	0.124851	4.59325	0.0895689	2.85948	0.176432	22.7935	2.49974	214.377	13.6658	6.89663
Zoltan_Taracsak_lights@76-mount5_A-6_Emba.asc	-2572	-3351	0	NaN	11765.8	0.214115	60.1352	2.85358	74.0122	1.75107	3.12	5.84783	24500.8	0.558502	23287	0.92043	96.1489	1.56893	6.75403	5.09799	11345	0.716104	-11	-7			11718.4	0.503218	0.00258235	0.00317827	0.00013398	1.05212	0.00412887	0.000290035	0.487181		A-6-EMBa	56.4489	1.92521	0.0738394	1.87232	0.0365104	4.86761	0.300334	32.1276	3.5234	138.184	8.80881	5.31116
Zoltan_Taracsak_lights@77-mount5_A-2_MIa.asc	2366	-2082	0	NaN	31099.9	1.12091	56.4866	4.10299	70.6251	2.92212	2.84	7.50073	35662.4	1.40013	21922.8	1.79043	93.784	2.95799	8.32662	8.73798	10583.6	2.11925	-8	0			31052.5	1.41645	0.00257662	0.00322154	0.000129546	1.62673	0.00427793	0.000379816	0.482767		A-2-MIa	53.3263	5.19293	0.133124	4.97865	0.0970842	4.58813	0.28309	30.7637	3.37381	126.22	8.04609	7.75752
Zoltan_Taracsak_lights@78-mount5_A-3_MIa.asc	2078	-3159	0	NaN	29665.2	0.346063	59.4933	3.34395	77.1574	2.42761	3.17	8.24023	16930	0.146082	23866	1.1934	108.446	2.58023	9.45565	9.24198	12686.9	0.893709	-12	-8			29617.9	1.24101	0.00249281	0.00323295	0.000132825	0.709378	0.00454398	0.000396198	0.53159		A-3-MIa	54.2759	4.62594	0.121595	4.43967	0.086574	4.51795	0.27876	31.4224	3.44605	131.72	8.39669	3.44311
Zoltan_Taracsak_lights@79-mount5_A-14_MIa.asc	1963	397	0	NaN	23951.1	0.38278	44.3244	2.80808	65.6654	2.31444	3.02	8.71615	25770.8	0.737682	21518.4	0.99394	79.7975	3.36443	8.91129	8.17686	13461.7	0.96368	8	-3			23903.8	1.11085	0.00205984	0.0030516	0.000140345	1.19762	0.00370834	0.000414125	0.625589		A-14-MIa	54.0671	4.12004	0.111586	3.95876	0.0771961	3.71887	0.229456	29.5456	3.24023	138.641	8.83794	5.79051
Zoltan_Taracsak_lights@80-mount5_A-1_MIa.asc	2523	1594	0	NaN	36573.3	0.339825	53.3109	2.25896	63.992	2.68704	6.31	5.33754	45028.4	0.831763	27753.3	0.97082	116.318	2.64575	10.9476	8.19033	15131.9	0.793957	14	-7			36525.9	1.31609	0.00192088	0.00230574	0.00022736	1.62245	0.00419113	0.00039446	0.545226		A-1-MIa	54.2534	4.90645	0.127263	4.70633	0.0917738	3.47995	0.214715	22.4012	2.45671	225.374	14.3669	7.87164
Zoltan_Taracsak_lights@80-mount5_A-cpx2_MIa.asc	3600	1013	0	NaN	12207.7	0.261438	59.8312	2.74882	84.4962	1.71637	2.89	6.26352	20404.7	0.712994	25091.1	0.944365	143.953	2.21637	4.25403	7.78592	9991.58	0.761006	16	-7			12160.3	0.484648	0.00238456	0.00336758	0.00011518	0.813227	0.00573723	0.000169544	0.398213		A-cpx2-MIa	58.8838	1.93435	0.0739653	1.88101	0.0366799	4.68866	0.289293	35.5097	3.8943	123.919	7.89941	4.28227
Zoltan_Taracsak_lights@82-mount5_VC-21-OL.asc	-202	-3046	0	NaN	47.3589	15.1195	23.3108	4.79699	0.241935	20.787	2.52	11.5436	192122	1.02481	18038	0.553726	6.85811	8.53385	0	NaN	1564.22	0.517178	-10	0			0	0	0.00129232	1.34125e-05	0.000139705	10.651	0.000380203	0	0.086718		VC-21-OL	40.3815	-0.0443847	0.059145	0	0	1.74259	0.107519	0.09699	0.0106368	103.076	6.57075	38.4626
									BKG	27.3992
	X	Y	0.7	std_err_percent	1H	std_err_percent	7Li	std_err_percent	11B	std_err_percent	19F	std_err_percent	26Mg	std_err_percent	30Si	std_err_percent	31P	std_err_percent	35Cl	std_err_percent	44Ca	% Std Err	field_x	field_y	Analyses#		H_bkgcorr	H_Si	Li_Si	B_Si	F_Si	Mg_Si	P_Si	Cl_Si	Ca_Si		Sample	SiO2	H2O_reg	err	H2O_0intercept	err	Li	err	B	B_err	F	F_err	MgO
Zoltan_Taracsak_lights@99_mount3_D-21-MIa.asc	-773	3399	0	NaN	6738.34	0.519215	39.4257	2.5772	30.746	4.3904	4.14	6.02736	15634.4	0.284237	16855.7	0.868995	134.629	1.86075	8.56855	7.68668	9982.53	0.811291	30	-23			6710.94	0.39814	0.00233901	0.00182407	0.000245614	0.927545	0.00798713	0.000508346	0.592233	Zoltan_Taracsak_lights@99_mount3_D-21-MIa.asc	D-21_MIa	48.4514	1.29316	0.0661757	1.27148	0.0247941	3.78428	0.233492	15.8263	1.73565	217.431	13.8605	4.0189
Zoltan_Taracsak_lights@100_mount3_D-22-MIa.asc	-2380	3630	0	NaN	7042.69	0.32136	46.6893	3.89038	33.2057	2.25742	4.31	5.65637	17737	0.65104	18242	0.962881	147.872	1.55554	8.83065	8.29354	10243.7	0.742128	15				7015.29	0.384568	0.00255944	0.00182029	0.000236268	0.972317	0.00810614	0.000484083	0.561543	Zoltan_Taracsak_lights@100_mount3_D-22-MIa.asc	D-22_MIa	49.7452	1.28206	0.0660617	1.26094	0.0245884	4.25148	0.262319	16.2153	1.77831	214.743	13.6891	4.32539
Zoltan_Taracsak_lights@101_mount3_D-23-MIa.asc	1420	1532	0	NaN	6590.42	0.146059	38.9865	3.26337	33.5081	2.27936	4.15	6.6064	9768.76	0.587427	17817.6	0.971356	143.311	1.37942	8.72984	8.09633	10513.4	0.810937	20				6563.02	0.368344	0.00218809	0.00188061	0.000232915	0.548264	0.00804323	0.000489955	0.590057	Zoltan_Taracsak_lights@101_mount3_D-23-MIa.asc	D-23_MIa	50.1049	1.23529	0.0655899	1.21647	0.0237214	3.66091	0.22588	16.8738	1.85053	213.226	13.5925	2.45661
Zoltan_Taracsak_lights@102_mount3_AGRI-22-Emba.asc	2615	968	0	NaN	23603.9	0.185585	62.0947	3.16394	39.1936	2.52029	9.23	4.85073	20441.3	0.636928	17951.6	1.08536	279.867	1.93615	8.58871	6.93891	8437.74	1.07019	19				23576.5	1.31334	0.00345901	0.00218329	0.000514161	1.13869	0.0155901	0.000478438	0.470028	Zoltan_Taracsak_lights@102_mount3_AGRI-22-Emba.asc	AGR-22_Emba	47.9343	4.32066	0.115519	4.14947	0.080915	5.5366	0.341611	18.741	2.0553	450.307	28.7056	4.88112
Zoltan_Taracsak_lights@103_mount3_AGRI-22-MIa.asc	2490	893	0	NaN	20292.6	0.309006	56.4866	2.06761	34.8992	1.47524	8.75	6.59884	16686.3	0.497909	18091	1.14098	235.981	1.78918	8.66936	5.4924	10295.8	0.950168	17	-25			20265.2	1.12018	0.00312236	0.0019291	0.000483667	0.922354	0.0130442	0.000479209	0.569111	Zoltan_Taracsak_lights@103_mount3_AGRI-22-MIa.asc	AGR-22_MIa	48.6164	3.73166	0.104129	3.58955	0.0699966	5.06887	0.312752	16.7946	1.84184	429.627	27.3873	4.01002
Zoltan_Taracsak_lights@104_mount3_AGRI-24-MIa.asc	3607	-2181	0	NaN	18283.2	0.187704	82.2975	2.11916	58.2864	2.93618	12.72	4.48228	16181.1	0.562214	21579.3	0.950534	565.617	1.24753	13.004	5.28675	11496.4	0.721679	-32	-7			18255.8	0.845986	0.00381372	0.00270103	0.000589454	0.749842	0.0262111	0.000602616	0.532751	Zoltan_Taracsak_lights@104_mount3_AGRI-24-MIa.asc	AGR-24_MIa	47.3293	2.73186	0.0862202	2.63914	0.0514634	6.02731	0.371888	22.8925	2.51059	509.732	32.4938	3.1737
Zoltan_Taracsak_lights@105_mount3_AGRI-25-MIa.asc	4328	44	0	NaN	20931.8	0.27243	68.3109	2.07977	43.4275	3.39057	9.76	5.54122	17167.1	0.935826	18832	1.27789	283.651	1.77376	10.5847	6.91014	9769.87	1.05141	4	0			20904.4	1.11005	0.00362739	0.00230605	0.000518268	0.911594	0.0150622	0.000562059	0.518792	Zoltan_Taracsak_lights@105_mount3_AGRI-25-MIa.asc	AGR-25_MIa	48.6272	3.69832	0.103499	3.55786	0.0693786	5.89003	0.363418	20.0808	2.20223	460.464	29.3531	3.96412
Zoltan_Taracsak_lights@106_mount3_GUG-18-MIa.asc	3104	2631	0	NaN	17961.2	0.23208	86.7908	1.97245	25.8871	3.5882	12.21	5.68005	9931.6	0.743161	19808.2	1.17843	187.366	1.99091	8.56855	4.64338	8854.36	0.916559	39	-4			17933.8	0.905372	0.00438155	0.00130689	0.00061641	0.501387	0.00945898	0.000432575	0.447004	Zoltan_Taracsak_lights@106_mount3_GUG-18-MIa.asc	GUG-18-MIa	52.1175	3.22733	0.0948232	3.11014	0.060648	7.62527	0.470484	12.197	1.33763	586.97	37.4174	2.33681
Zoltan_Taracsak_lights@107_mount3_GUG-7-MIa.asc	-2027	2425	0	NaN	19999.1	0.163942	117.332	1.64236	46.3105	2.82665	20.18	2.32992	20295.9	0.31175	25509.7	0.78268	316.962	1.0124	15.9476	5.7548	11343.5	0.46244	5	-8			19971.7	0.782907	0.00459948	0.00181541	0.000791072	0.795614	0.0124252	0.000625158	0.444674	Zoltan_Taracsak_lights@107_mount3_GUG-7-MIa.asc	GUG-7-MIa	49.6291	2.64971	0.0848569	2.56104	0.0499405	7.62238	0.470305	16.1341	1.7694	717.324	45.7271	3.53106
Zoltan_Taracsak_lights@108_mount3_GUG-15-MIa.asc	-1849	315	0	NaN	18497.7	0.228913	105.845	3.21236	46.1694	2.63702	11.84	4.65201	20465.3	0.647643	23325.5	0.996697	304.09	1.69153	10.4234	9.05426	8880.47	0.659724	-19	-6			18470.3	0.791846	0.00453772	0.00197935	0.000507598	0.877375	0.0130368	0.000446866	0.380718	Zoltan_Taracsak_lights@108_mount3_GUG-15-MIa.asc	GUG-15-MIa	52.355	2.83013	0.0878763	2.73255	0.053285	7.93306	0.489474	18.5573	2.03515	485.557	30.9527	4.1078
Zoltan_Taracsak_lights@109_mount3_GUG-15-MIb.asc	-1856	202	0	NaN	14612.6	0.231849	94.0205	3.04806	38.246	2.61345	11.07	4.65716	43286.9	0.686306	21891.5	1.0771	254.529	1.51703	9.29436	7.11733	7900.96	0.916915	-18	-5			14585.2	0.666249	0.00429484	0.00174707	0.000505675	1.97734	0.0116268	0.000424564	0.360914	Zoltan_Taracsak_lights@109_mount3_GUG-15-MIb.asc	GUG-15-MIb	50.2819	2.27843	0.0789652	2.20809	0.043058	7.21112	0.44493	15.731	1.72519	464.564	29.6145	8.89116
Zoltan_Taracsak_lights@110_mount3_GUG-11-MIa.asc	-2753	-2481	0	NaN	20769.5	0.274107	49.392	3.24496	18.7298	2.51397	9.38	5.50714	31221.1	0.658475	22635.9	0.907395	138.649	2.0143	4.65726	2.98879	15750.8	0.790542	-51	-7			20742.1	0.916339	0.00218202	0.000827441	0.000414386	1.37927	0.0061252	0.000205747	0.695832	Zoltan_Taracsak_lights@110_mount3_GUG-11-MIa.asc	GUG-11-MIa	45.6823	2.8581	0.0883525	2.75914	0.0538034	3.32852	0.205372	6.7689	0.742336	345.872	22.0482	5.63462
Zoltan_Taracsak_lights@111_mount3_GUG-11-MIb.asc	-2618	-2719	0	NaN	146.251	4.19046	12.2635	4.75467	0.221774	34.4176	1.91	14.4008	186374	0.715179	16675.3	0.43429	4.52703	5.35837	0	NaN	1505.51	0.27529	-53	-7			118.851	0.00712739	0.00073543	1.32996e-05	0.000114541	11.1766	0.000271481	0	0.0902835	Zoltan_Taracsak_lights@111_mount3_GUG-11-MIb.asc	GUG-11-MIb	45.1211	-0.0220862	0.0591384	0.0211972	0.000413348	1.10807	0.0683683	0.107461	0.0117851	94.4282	6.01949	45.098
Zoltan_Taracsak_lights@112_mount3_GUG-17-MIa.asc	-3988	-2334	0	NaN	18492.1	0.249624	122.298	1.85127	26.1492	3.53518	15.88	4.62922	17080.6	0.78309	23510.5	1.02917	195.575	1.44674	11.6331	6.78178	12396.6	0.827974	-56	-8			18464.7	0.785381	0.00520184	0.00111224	0.000675444	0.72651	0.00831865	0.000494804	0.527278	Zoltan_Taracsak_lights@112_mount3_GUG-17-MIa.asc	GUG-17-MIa	49.3987	2.64567	0.0847905	2.5572	0.0498657	8.58058	0.529427	9.83888	1.07902	609.631	38.862	3.20939
Zoltan_Taracsak_lights@113_mount3_GUG-12-MIa.asc	1325	-877	0	NaN	19617.6	0.120049	114.088	1.90842	33.1049	2.64966	12.63	5.0132	22936.1	0.592176	22548.5	0.819476	229.664	1.5869	11.1694	6.06599	10277.9	0.718417	-15	-1			19590.2	0.8688	0.00505968	0.00146816	0.000560125	1.01719	0.0101853	0.000495348	0.455811	Zoltan_Taracsak_lights@113_mount3_GUG-12-MIa.asc	GUG-12-MIa	49.3177	2.92652	0.0895261	2.82418	0.0550717	8.3324	0.514114	12.9661	1.42198	504.72	32.1743	4.48612
Zoltan_Taracsak_lights@114_mount3_GUG-12-MIa2.asc	1444	-862	0	NaN	19021.3	0.167642	109.865	1.66721	34.4557	2.15691	11.24	4.78593	22055.1	0.585635	21762.1	0.979325	228.954	1.84734	10.6855	4.26562	9977.1	0.711979	-14	-1			18993.9	0.872796	0.00504846	0.00158329	0.000516494	1.01346	0.0105208	0.000491013	0.458462	Zoltan_Taracsak_lights@114_mount3_GUG-12-MIa2.asc	GUG-12-MIa	49.3177	2.94018	0.089762	2.83716	0.055325	8.31393	0.512974	13.9828	1.53348	465.404	29.668	4.46968
Zoltan_Taracsak_lights@115_mount3_GUG-8-MIa.asc	260	-3943	0	NaN	19020.2	1.24065	117.332	1.96044	48.4073	1.7697	13.48	3.68903	29532.3	7.63201	25758	0.528303	301.016	1.37356	13.0444	3.81421	9816.49	1.02232	-56	-8			18992.8	0.737353	0.00455515	0.00187931	0.000523333	1.14653	0.0116863	0.00050642	0.381105	Zoltan_Taracsak_lights@115_mount3_GUG-8-MIa.asc	GUG-8-MIa	51.8221	2.60507	0.0841247	2.5186	0.049113	7.88246	0.486352	17.44	1.91262	495.514	31.5874	5.31333
Zoltan_Taracsak_lights@116_mount3_GUG-15-OL.asc	-1728	287	0	NaN	27.3992	14.1202	31.0473	2.46778	0.564516	17.4964	1.68	12.3208	187655	0.249188	16170.9	0.426063	11.2838	5.09276	0	NaN	1430.94	0.37247	-20	-6			0	0	0.00191995	3.49094e-05	0.00010389	11.6045	0.000697783	0	0.0884887	Zoltan_Taracsak_lights@116_mount3_GUG-15-OL.asc	GUG-15-OL	37.293	-0.0443847	0.059145	0	0	2.3909	0.14752	0.233132	0.0255673	70.7888	4.51256	38.7007
Zoltan_Taracsak_lights@118_mount3_GUG-11-MIb_re.asc	-2630	-2715	0	NaN	19203.4	0.727349	51.6893	1.74836	28.004	3.0345	10.01	4.01938	61648.1	0.788062	22547.2	0.861249	152.94	2.14852	13.6492	3.30328	13291	0.797755	-55	0			19176	0.850485	0.00229249	0.00124202	0.000443958	2.73418	0.0067831	0.000605362	0.589474	Zoltan_Taracsak_lights@118_mount3_GUG-11-MIb_re.asc	GUG-11-MIb	45.1211	2.61641	0.0843102	2.52939	0.0493233	3.45408	0.213119	10.0356	1.10059	366.003	23.3315	11.0325
									BKG	14.7178
	X	Y	0.7	std_err_percent	1H	std_err_percent	7Li	std_err_percent	11B	std_err_percent	19F	std_err_percent	26Mg	std_err_percent	30Si	std_err_percent	31P	std_err_percent	35Cl	std_err_percent	44Ca	% Std Err	field_x	field_y	Analyses#		H_bkgcorr	H_Si	Li_Si	B_Si	F_Si	Mg_Si	P_Si	Cl_Si	Ca_Si		Sample	SiO2	H2O_reg	err	H2O_0intercept	err	Li	err	B	B_err	F	F_err	MgO
Zoltan_Taracsak_lights@119-mount4-GUG-34_MIa.asc	838	-317	0	NaN	15539.4	1.93409	115.676	1.78567	54.0323	1.59476	18.41	2.88615	25789.6	1.08152	27834.3	0.533785	407.471	1.64352	17.2581	3.9948	12215.7	0.899833	2	0			15524.7	0.557753	0.00415588	0.00194121	0.000661415	0.926541	0.0146392	0.000620029	0.438874	Zoltan_Taracsak_lights@119-mount4-GUG-34_MIa.asc	GUG-34-MIa	51.8001	1.95888	0.0743051	1.90433	0.0371346	7.1885	0.443534	18.0068	1.97479	625.989	39.9048	4.29202
Zoltan_Taracsak_lights@120-mount4-GUG-35_MIa.asc	367	1498	0	NaN	16525.9	0.270787	108.277	2.51478	43.4476	3.3292	14.78	2.94021	21682.6	0.916772	22405.4	1.22039	498.351	1.29843	11.129	5.7529	9648.24	0.900936	4	0			16511.2	0.736929	0.00483264	0.00193916	0.000659663	0.967739	0.0222425	0.000496712	0.430621	Zoltan_Taracsak_lights@120-mount4-GUG-35_MIa.asc	GUG-35-MIa	51.3871	2.58132	0.0837375	2.49602	0.0486727	8.29246	0.511649	17.8443	1.95697	619.354	39.4818	4.44712
Zoltan_Taracsak_lights@121-mount4-GUG-33_MIa.asc	2081	2112	0	NaN	18935.2	0.146413	117.196	2.00523	57.4598	2.49373	12.81	2.43671	24021.1	0.526261	26984.2	0.902037	364.362	1.25198	11.9557	5.80394	9946.84	0.609676	-2	-5			18920.5	0.701168	0.00434314	0.00212938	0.000474722	0.890192	0.0135028	0.000443061	0.368617	Zoltan_Taracsak_lights@121-mount4-GUG-33_MIa.asc	GUG-33-MIa	54.035	2.58263	0.0837589	2.49727	0.0486971	7.83652	0.483518	20.6045	2.25967	468.68	29.8769	4.30155
Zoltan_Taracsak_lights@122-mount4-GUG-32_MIa.asc	2334	677	0	NaN	17283.3	0.11191	104.088	1.83379	43.1251	2.34837	11.1	3.55574	20596.6	0.519722	22653.8	0.753039	294.056	1.5672	12.2782	5.68001	9183.76	0.585437	-1	-1			17268.6	0.762282	0.00459473	0.00190366	0.000489984	0.90919	0.0129804	0.000541994	0.405396	Zoltan_Taracsak_lights@122-mount4-GUG-32_MIa.asc	GUG-32-MIa	52.2113	2.71521	0.0859423	2.62331	0.0511547	8.01067	0.494263	17.7986	1.95195	467.421	29.7966	4.24507
Zoltan_Taracsak_lights@123-mount4-GUG-32_MIa2.asc	2339	643	0	NaN	17149.7	0.249583	100.135	2.50523	41.3105	1.8383	9.84	5.10204	19440	0.608175	21453.6	1.05549	283.921	2.06231	9.83871	6.76057	8564.55	0.847111	-1	0			17135	0.798699	0.00466753	0.00192558	0.000458664	0.906141	0.0132342	0.000458604	0.399213	Zoltan_Taracsak_lights@123-mount4-GUG-32_MIa2.asc	GUG-32-MIa	52.2113	2.84705	0.088164	2.74863	0.0535985	8.1376	0.502094	18.0035	1.97442	437.544	27.892	4.23084
Zoltan_Taracsak_lights@124-mount4-GUG-cpx11_MIa.asc	2940	-422	0	NaN	19227.7	0.157619	135.676	2.00177	54.9194	2.25717	10.8	4.41693	20674.3	0.766056	22439.3	1.02012	432.843	1.1651	15.5444	4.91594	9213.8	0.83836	-3	-2			19213	0.85622	0.00604637	0.00244747	0.000481299	0.921344	0.0192895	0.00069273	0.41061	Zoltan_Taracsak_lights@124-mount4-GUG-cpx11_MIa.asc	GUG-cpx11-MIa	52.4158	3.06742	0.0919807	2.95812	0.0576837	10.5828	0.652965	22.9727	2.51939	460.934	29.3831	4.31867
Zoltan_Taracsak_lights@125-mount4-GUG-cpx11_MIb.asc	3094	-586	0	NaN	14693.9	3.12636	122.805	2.38291	33.1452	3.21126	11.05	2.43299	27098.4	3.02362	21339.2	0.167981	239.326	1.92846	13.5282	5.23593	10736.3	1.90727	-3	0			14679.2	0.687899	0.00575489	0.00155326	0.000517827	1.26989	0.0112153	0.000633963	0.503128	Zoltan_Taracsak_lights@125-mount4-GUG-cpx11_MIb.asc	GUG-cpx11-MIb	51.4531	2.40977	0.0809958	2.33295	0.0454927	9.88765	0.610073	14.3116	1.56953	486.809	31.0325	5.84311
Zoltan_Taracsak_lights@126-mount4-GUG-cpx11_MIc.asc	2919	-273	0	NaN	18253.7	0.524595	124.832	2.27873	55.6049	2.14561	10.75	5.17235	21556.6	1.88793	20861.2	1.12038	500.007	0.444904	17.7016	7.36914	9621.31	2.19559	-3	-1			18239	0.874301	0.0059839	0.00266547	0.00051531	1.03333	0.0239682	0.000848542	0.461206	Zoltan_Taracsak_lights@126-mount4-GUG-cpx11_MIc.asc	GUG-cpx11-MIc	52.3849	3.13127	0.0931086	3.01881	0.0588671	10.4673	0.645839	25.0042	2.74218	493.216	31.4409	4.84075
Zoltan_Taracsak_lights@127-mount4-19-6_EMBa.asc	466	-1747	0	NaN	7173.73	0.200286	62.5339	1.89635	10.625	4.55276	5.54	8.51421	23693.8	0.625861	19592.1	0.864847	166.893	1.80252	3.91129	9.54189	11191.6	0.840765	1	0			7159.01	0.365403	0.00319179	0.00054231	0.000282767	1.20935	0.00851836	0.000199636	0.571229	Zoltan_Taracsak_lights@127-mount4-19-6_EMBa.asc	19-6-EMBa	50.5921	1.23741	0.0656111	1.21849	0.0237607	5.39214	0.332698	4.91319	0.538823	261.381	16.6622	5.47145
Zoltan_Taracsak_lights@128-mount4-19-7_MIa.asc	-372	-578	0	NaN	14983.2	0.29292	43.3784	3.13726	8.46774	4.33249	4.21	6.99672	28892.8	0.949747	19665.9	1.22582	178.312	1.13216	3.83065	7.64719	11199.9	1.06045	2	1			14968.4	0.761135	0.00220576	0.000430579	0.000214076	1.46918	0.00906703	0.000194786	0.569509	Zoltan_Taracsak_lights@128-mount4-19-7_MIa.asc	19-7-MIa	48.8661	2.53452	0.08298	2.45154	0.0478052	3.59924	0.222075	3.76785	0.413215	191.134	12.1842	6.42019
Zoltan_Taracsak_lights@129-mount4-19-9-GM.asc	-565	214	0	NaN	6746.41	0.304147	62.5001	3.41298	13.8911	4.19229	5.68	5.02644	26557	0.644815	21282.2	1.0822	228.481	1.28849	4.51613	10.919	11586.3	0.846209	-1	0			6731.69	0.316306	0.00293673	0.000652711	0.00026689	1.24785	0.0107358	0.000212202	0.544415	Zoltan_Taracsak_lights@129-mount4-19-9-GM.asc	19-9-GM?	50.3921	1.0608	0.0639586	1.0506	0.0204869	4.94164	0.304902	5.89002	0.645951	245.729	15.6644	5.6233
Zoltan_Taracsak_lights@130-mount4-19-8_MIa.asc	-1894	710	0	NaN	14425.4	0.194671	41.9933	2.23096	9.45565	3.96293	4.76	5.46219	28887.3	1.03883	19929.5	1.26873	171.487	2.10042	4.15323	5.07585	11372.2	1.25986	1	-1			14410.7	0.723085	0.00210709	0.000474455	0.000238842	1.44948	0.00860471	0.000208396	0.570622	Zoltan_Taracsak_lights@130-mount4-19-8_MIa.asc	19-8-MIa	49.008	2.41271	0.081042	2.33574	0.0455473	3.44822	0.212757	4.16385	0.456644	213.865	13.6332	6.3525
Zoltan_Taracsak_lights@131-mount4-19-8_MIb.asc	-1760	783	0	NaN	13295	0.158387	43.1757	2.04311	8.93145	4.66334	4.45	7.87942	25961.3	0.75481	19114.4	1.18088	160.44	1.49209	3.87097	6.97908	11086.9	0.978025	0	-2			13280.3	0.694782	0.00225881	0.000467264	0.000232809	1.35821	0.00839368	0.000202516	0.58003	Zoltan_Taracsak_lights@131-mount4-19-8_MIb.asc	19-8-MIb	49.4602	2.33832	0.0798835	2.26503	0.0441683	3.73061	0.230181	4.13858	0.453873	210.387	13.4115	6.00743
Zoltan_Taracsak_lights@132-mount4-19-3_MIa.asc	-209	2706	0	NaN	14875.1	0.245105	41.6217	3.19631	9.79839	6.99589	4.37	4.71504	17174.3	0.631982	19719.8	0.965929	156.926	1.18364	3.68952	5.02481	12637	0.907632	-3	-6			14860.4	0.753579	0.00211065	0.000496881	0.000221605	0.870918	0.00795781	0.000187097	0.640829	Zoltan_Taracsak_lights@132-mount4-19-3_MIa.asc	19-3-MIa	49.3244	2.53286	0.0829534	2.44996	0.0477745	3.47635	0.214493	4.38881	0.481315	199.712	12.731	3.84154
Zoltan_Taracsak_lights@133-mount4-19-2_MIa.asc	-1247	3137	0	NaN	13303.3	0.264192	38.75	2.70146	8.6492	3.78185	4.22	6.54989	26541.6	0.651868	18496.9	0.936616	153.244	1.90788	3.18548	7.76876	10707.9	0.896801	-2	-7			13288.6	0.718424	0.00209495	0.000467603	0.000228147	1.43492	0.00828486	0.000172217	0.578903	Zoltan_Taracsak_lights@133-mount4-19-2_MIa.asc	19-2-MIa	49.137	2.4033	0.0808943	2.3268	0.0453727	3.43738	0.212088	4.11452	0.451234	204.826	13.057	6.30527
Zoltan_Taracsak_lights@134-mount4-19-2_GMa.asc	-1179	3101	0	NaN	6706.59	0.25325	64.0204	2.63413	13.2863	2.58363	6.41	4.68279	27068.5	0.659926	21459.3	0.947481	239.799	1.40585	5.58468	7.91027	11586.4	0.829775	-1	-6			6691.88	0.31184	0.00298334	0.000619139	0.000298705	1.26139	0.0111746	0.000260245	0.539922	Zoltan_Taracsak_lights@134-mount4-19-2_GMa.asc	19-2-GM	50.1877	1.04078	0.0637848	1.03157	0.0201157	4.9997	0.308485	5.56441	0.610241	273.906	17.4606	5.66126
Zoltan_Taracsak_lights@135-mount4-L-7_MIa.asc	-2459	1836	0	NaN	20900.4	0.573812	31.1149	2.54097	12.9436	4.21681	9.71	4.33809	31009	1.18615	21348.2	1.71822	198.21	1.84244	18.2056	4.35538	13407.4	1.54399	-1	0			20885.7	0.978336	0.00145749	0.000606306	0.000454839	1.45253	0.00928465	0.000852796	0.628033	Zoltan_Taracsak_lights@135-mount4-L-7_MIa.asc	L-7-MIa	53.4809	3.58349	0.101346	3.4487	0.0672501	2.60286	0.160598	5.80663	0.636806	444.447	28.332	6.94691
Zoltan_Taracsak_lights@136-mount4-L-1_MIa.asc	-3824	1186	0	NaN	7659.21	0.307607	80.1015	2.78169	32.742	4.40815	15.24	2.72343	27412.7	0.503778	25938.1	0.717692	366.591	1.41446	19.1532	4.14867	11861.5	0.513554	0	0			7644.49	0.294721	0.00308819	0.00126231	0.000587554	1.05685	0.0141333	0.000738422	0.457303	Zoltan_Taracsak_lights@136-mount4-L-1_MIa.asc	L-1-MIa	53.368	1.04619	0.0638315	1.03672	0.0202161	5.50337	0.339561	12.0637	1.32301	572.916	36.5216	5.04384
Zoltan_Taracsak_lights@137-mount4-L-1_MIc.asc	-3876	1349	0	NaN	6477.88	0.182086	66.9596	1.89351	23.8307	3.29068	14.18	3.73433	23191.1	0.398135	22429.3	0.833081	248.346	1.47236	12.8428	6.08926	11452.3	0.778672	0	-2			6463.16	0.288157	0.00298536	0.00106248	0.000632209	1.03396	0.0110724	0.000572588	0.510593	Zoltan_Taracsak_lights@137-mount4-L-1_MIc.asc	L-1-MIc	56.2274	1.07904	0.0641193	1.06794	0.0208249	5.60517	0.345842	10.698	1.17323	649.488	41.4027	5.199
Zoltan_Taracsak_lights@138-mount4-L-1_MIe.asc	-3997	1089	0	NaN	4983.22	0.570052	57.0609	2.71814	21.754	1.66047	12.04	4.71987	42635	0.31809	20482.4	1.37272	207.467	2.35009	11.6532	5.08545	9299.73	1.2814	0	0			4968.5	0.242574	0.00278585	0.00106209	0.000587822	2.08154	0.0101291	0.000568939	0.454035	Zoltan_Taracsak_lights@138-mount4-L-1_MIe.asc	L-1-MIe	52.5006	0.838643	0.0621941	0.839417	0.0163687	4.8839	0.301339	9.9852	1.09506	563.861	35.9443	9.77273
Zoltan_Taracsak_lights@139-mount4-L-2_MIb.asc	-3885	-173	0	NaN	17672.2	0.251267	32.7703	3.83897	19.8186	4.04381	10.43	7.15634	14371.8	0.759879	20790.4	0.959917	203.548	2.60455	17.9234	5.81226	14074.9	1.02459	0	2			17657.4	0.849308	0.00157622	0.000953256	0.000501674	0.691272	0.00979051	0.000862101	0.676992	Zoltan_Taracsak_lights@139-mount4-L-2_MIb.asc	L-2-MIb	53.0356	3.0788	0.0921811	2.96894	0.0578946	2.79145	0.172234	9.05337	0.992871	486.129	30.9892	3.27856
Zoltan_Taracsak_lights@140-mount4-L-3_MIa.asc	-3374	-1214	0	NaN	19003.2	0.251513	34.696	3.98852	17.3992	3.82387	7.58	4.63226	29400.3	0.687076	19666	1.11123	219.866	1.99727	12.3186	7.78615	11169.3	0.910467	-3	4			18988.5	0.965549	0.00176426	0.000884736	0.000385437	1.49498	0.01118	0.000626389	0.567952	Zoltan_Taracsak_lights@140-mount4-L-3_MIa.asc	L-3-MIa	50.2438	3.31935	0.0964843	3.19761	0.0623537	2.95999	0.182633	7.96029	0.872995	353.833	22.5557	6.71716
Zoltan_Taracsak_lights@141-mount4-L-10_MIa.asc	-4550	-1724	0	NaN	15584.8	0.0780874	32.196	2.90564	17.8024	4.44442	8.49	5.23951	25696.7	2.90055	19825.7	1.03607	180.609	2.10843	14.6976	5.21924	12618.5	0.580698	-4	2			15570	0.785347	0.00162395	0.000897949	0.000428233	1.29613	0.00910986	0.000741342	0.636476	Zoltan_Taracsak_lights@141-mount4-L-10_MIa.asc	L-10-MIa	51.6032	2.7656	0.0867857	2.67121	0.0520888	2.7983	0.172657	8.29777	0.910006	403.756	25.7382	5.98125
Zoltan_Taracsak_lights@142-mount4-L-gl_GM.asc	1512	-3630	0	NaN	7233.27	0.219461	75.1015	2.08859	36.0887	2.67535	12.2	4.63999	23929.6	0.445525	26162.2	0.686815	420.512	1.85719	15.6049	6.07587	11499.9	0.64213	-2	0			7218.55	0.275915	0.00287061	0.00137942	0.000466321	0.914661	0.0160732	0.000596465	0.439562	Zoltan_Taracsak_lights@142-mount4-L-gl_GM.asc	L-gl	55.5434	1.01822	0.0635925	1.01013	0.0196976	5.32415	0.328503	13.7203	1.50468	473.238	30.1674	4.54316
Zoltan_Taracsak_lights@143-mount4-GUG-35_OL.asc	367	1662	0	NaN	14.7178	11.2537	28.277	2.04662	0.141129	37.1917	0.39	13.487	167992	0.281184	14254.6	0.401969	2.60135	12.7025	0	NaN	1185	0.29473	1	-2			0	0	0.00198372	9.90062e-06	2.73597e-05	11.7851	0.000182493	0	0.0831312	Zoltan_Taracsak_lights@143-mount4-GUG-35_OL.asc	GUG-35-OL	36.9328	-0.0443847	0.059145	0	0	2.44645	0.150948	0.0654799	0.00718109	18.4623	1.17691	38.9236
Zoltan_Taracsak_lights@144-mount4-GUG-31_MIa.asc	1150	2774	0	NaN	20079.6	0.294224	111.081	2.50133	47.9839	2.46912	12.54	4.37621	19803.8	0.362195	24360.5	1.03659	323.956	1.3075	12.9032	6.97217	9843.62	0.735681	-1	-5			20064.9	0.823666	0.00455991	0.00196975	0.000514769	0.81295	0.0132984	0.000529679	0.404082	Zoltan_Taracsak_lights@144-mount4-GUG-31_MIa.asc	GUG-31-MIa	53.0076	2.98291	0.0905026	2.87779	0.0561171	8.07121	0.497998	18.6974	2.05052	498.555	31.7812	3.85361
Zoltan_Taracsak_lights@145-mount4-A36.asc	620	-3414	0	NaN	4610.06	0.214306	115.609	1.61758	5.60484	4.72976	22.69	2.55843	34167.5	0.360451	27173.3	0.638203	657.039	1.06513	2.7621	15.2743	14556.9	0.495955	-1	3			4595.34	0.169112	0.00425449	0.000206263	0.000835011	1.25739	0.0241796	0.000101647	0.535706	Zoltan_Taracsak_lights@145-mount4-A36.asc	A36	49.1367	0.531781	0.0603843	0.54771	0.0106804	6.98069	0.430712	1.81493	0.199041	749.655	47.788	5.52514
Zoltan_Taracsak_lights@146-mount4-A36.asc	650	-3414	0	NaN	4585.17	0.404523	110.98	2.13922	5.44355	5.03001	23.06	3.90672	33409.3	0.283516	26510	0.557694	650.552	1.02402	3.00403	6.74488	14142.6	0.359802	-1	3			4570.45	0.172405	0.00418635	0.00020534	0.000869861	1.26025	0.0245399	0.000113317	0.533481	Zoltan_Taracsak_lights@146-mount4-A36.asc	A36	49.1367	0.542999	0.060437	0.558374	0.0108883	6.86889	0.423814	1.80681	0.19815	780.942	49.7825	5.53771
Zoltan_Taracsak_lights@147-mount4-A36.asc	680	-3414	0	NaN	4566.24	0.282771	111.149	2.09901	4.93952	4.27003	23.7	3.23733	33296.8	0.362344	26448.2	0.636905	653.187	0.845278	2.98387	7.45628	14030.8	0.82322	-1	3			4551.52	0.172092	0.00420252	0.000186762	0.000896092	1.25895	0.0246969	0.000112819	0.530502	Zoltan_Taracsak_lights@147-mount4-A36.asc	A36	49.1367	0.541932	0.0604319	0.55736	0.0108686	6.89542	0.425451	1.64334	0.180223	804.492	51.2837	5.53197
Zoltan_Taracsak_lights@148-mount4-A36.asc	586	-3355	0	NaN	4521.27	0.34712	111.689	1.59753	5.80645	5.75919	23.15	2.65287	33599.9	0.356895	26549.7	0.593491	645.788	0.748734	2.2379	10.5277	14268.9	0.371754	0	3			4506.55	0.16974	0.0042068	0.000218701	0.000871949	1.26554	0.0243237	8.4291e-05	0.537442	Zoltan_Taracsak_lights@148-mount4-A36.asc	A36	49.1367	0.533918	0.0603943	0.549742	0.01072	6.90244	0.425885	1.92438	0.211044	782.816	49.902	5.56096
Zoltan_Taracsak_lights@149-mount4-A36.asc	616	-3355	0	NaN	5031.24	1.67522	106.453	1.90149	12.6008	9.88683	23.11	3.88503	32617.2	0.231756	26237.9	0.772091	635.247	0.597254	2.94355	9.14383	13729.9	0.427337	-1	3			5016.52	0.191193	0.00405722	0.000480251	0.000880786	1.24313	0.024211	0.000112187	0.523284	Zoltan_Taracsak_lights@149-mount4-A36.asc	A36	49.1367	0.607011	0.0607574	0.619225	0.0120749	6.65701	0.410741	4.22579	0.463437	790.75	50.4078	5.46248
Zoltan_Taracsak_lights@150-mount4-STAP.asc	-635	-3732	0.104167	100	2777.21	0.458804	54.7636	2.28514	3.32661	8.90953	18.52	4.30899	46987.7	0.358416	24343.1	0.643097	394.7	1.0905	3.18548	6.92035	15063.9	0.510045	0	4			2762.49	0.113481	0.00224966	0.000136655	0.000760791	1.93022	0.016214	0.000130858	0.618815	Zoltan_Taracsak_lights@150-mount4-STAP.asc	STAP	48.8647	0.340106	0.0596499	0.365501	0.00712731	3.67076	0.226488	1.19579	0.131141	679.24	43.2994	8.4347
Zoltan_Taracsak_lights@151-mount4-STAP.asc	-635	-3792	0	NaN	2792.88	0.355598	54.4258	2.17493	3.52823	8.98475	18.21	4.26506	46854.3	0.413489	24207	0.68533	390.139	1.14562	3.22581	10.7448	14967.8	0.590807	-1	4			2778.16	0.114767	0.00224835	0.000145752	0.000752263	1.93557	0.0161168	0.000133259	0.618326	Zoltan_Taracsak_lights@151-mount4-STAP.asc	STAP	48.8647	0.344461	0.0596631	0.369642	0.00720805	3.66863	0.226357	1.27539	0.139871	671.626	42.814	8.45806
Zoltan_Taracsak_lights@152-mount4-STAP.asc	-635	-3852	0	NaN	2763.74	0.381911	55.3041	3.1056	2.88307	9.26848	18.33	4.06229	46786.2	0.441173	24322.9	0.609728	400.106	1.04915	2.80242	9.7381	14986.1	0.566574	-1	4			2749.02	0.113022	0.00227375	0.000118533	0.000753612	1.92355	0.0164498	0.000115217	0.616134	Zoltan_Taracsak_lights@152-mount4-STAP.asc	STAP	48.8647	0.338549	0.0596453	0.364022	0.00709846	3.71007	0.228914	1.03721	0.11375	672.831	42.8908	8.40552
Zoltan_Taracsak_lights@153-mount4-STAP.asc	-575	-3882	0	NaN	2776.86	0.590462	56.115	1.84246	3.04435	6.35593	18.32	3.67414	47327.4	0.40151	24455.5	0.680624	397.099	1.18053	3.04435	7.41735	15138.4	0.625565	-1	4			2762.15	0.112946	0.00229458	0.000124486	0.000749117	1.93525	0.0162376	0.000124486	0.619019	Zoltan_Taracsak_lights@153-mount4-STAP.asc	STAP	48.8647	0.338292	0.0596445	0.363777	0.00709369	3.74406	0.231011	1.0893	0.119462	668.818	42.635	8.45665
Zoltan_Taracsak_lights@154-mount4-STAP.asc	-575	-3912	0	NaN	2794.99	0.360094	53.6149	2.12141	2.64113	5.39176	19.65	3.27027	45928.5	0.455108	23945.7	0.602104	394.565	1.32498	3.24597	5.51285	14705.6	0.631693	-1	4			2780.27	0.116107	0.00223902	0.000110296	0.000820606	1.91803	0.0164775	0.000135555	0.614123	Zoltan_Taracsak_lights@154-mount4-STAP.asc	STAP	48.8647	0.349003	0.059677	0.373959	0.00729224	3.6534	0.225417	0.96514	0.105846	732.643	46.7036	8.38139
Zoltan_Taracsak_lights@155-mount4-EGT.asc	-1771	-1998	0	NaN	30779.1	1.25846	438.755	0.832818	24.3347	2.88604	39.24	2.60616	23618.5	0.376361	24316	0.184923	2349.14	0.419525	2.45968	8.35905	13056.2	0.392295	-1	2			30764.4	1.26519	0.0180439	0.00100077	0.00161375	0.971315	0.0966087	0.000101155	0.536939	Zoltan_Taracsak_lights@155-mount4-EGT.asc	EGT17-01	44.1409	3.82786	0.105955	3.681	0.0717799	26.596	1.64099	7.91057	0.867542	1301.49	82.9658	3.83414
Zoltan_Taracsak_lights@156-mount4-EGT.asc	-1771	-2038	0	NaN	30449	1.29302	423.045	1.04789	23.7097	3.05334	38.31	1.55961	23137.7	0.39817	23829.1	0.242209	2316.43	0.70015	2.60081	13.2993	12781.5	0.387808	-1	2			30434.2	1.27719	0.0177533	0.00099499	0.0016077	0.970984	0.0972103	0.000109144	0.536382	Zoltan_Taracsak_lights@156-mount4-EGT.asc	EGT17-01	44.1409	3.86458	0.106656	3.71591	0.0724607	26.1677	1.61456	7.8649	0.862533	1296.61	82.6547	3.83283
Zoltan_Taracsak_lights@157-mount4-EGT.asc	-1771	-2078	0	NaN	30189.6	1.21453	428.688	1.17261	23.2057	3.37596	37.61	1.76568	23282.9	0.343866	23892	0.265048	2309.47	0.602968	2.21774	7.78499	12774.2	0.348376	0	2			30174.9	1.26297	0.0179427	0.000971273	0.00157417	0.974507	0.0966629	9.28236e-05	0.534662	Zoltan_Taracsak_lights@157-mount4-EGT.asc	EGT17-01	44.1409	3.82106	0.105825	3.67454	0.0716539	26.4469	1.63179	7.67743	0.841974	1269.57	80.9307	3.84674
Zoltan_Taracsak_lights@158-mount4-EGT.asc	-1771	-2158	0	NaN	29820.5	1.32408	432.674	0.901481	23.0847	3.50858	39.18	2.4156	23461.5	0.52469	24094.4	0.26981	2315.32	0.589818	2.45968	11.0512	12885.9	0.363263	0	2			29805.8	1.23704	0.0179575	0.000958094	0.00162611	0.973732	0.0960936	0.000102085	0.534811	Zoltan_Taracsak_lights@158-mount4-EGT.asc	EGT17-01	44.1409	3.74171	0.104319	3.59911	0.070183	26.4686	1.63313	7.57326	0.83055	1311.45	83.6009	3.84368
Zoltan_Taracsak_lights@159-mount4-EGT.asc	-1691	-2118	0	NaN	29777.3	1.36564	438.586	1.11556	23.5484	2.13107	38.55	3.32587	23550.2	0.402741	24146	0.186751	2327.11	0.457116	2.17742	7.53491	12945.7	0.524306	1	2			29762.6	1.23261	0.0181639	0.000975251	0.00159654	0.975324	0.0963765	9.01772e-05	0.536143	Zoltan_Taracsak_lights@159-mount4-EGT.asc	EGT17-01	44.1409	3.72814	0.104062	3.58621	0.0699314	26.7729	1.65191	7.70887	0.845422	1287.61	82.0808	3.84996
[truncated: 14 more columns]

## Sheet: S8 EIMF CO2 data (2024)
STANDARDS
DATE	2024-05-13								BKG	0.3
FileName	X	Y	Mg2+	std_err_percent	12C	std_err_percent	Ca2+	std_err_percent	30Si	std_err_percent	Field X	Field Y	Analyses#		12C_Bkgcorr	C_Si	Mg_Si	C_Si_SiO2		Sample	CO2	SiO2	Si
Zoltan_Taracsak_C.asc	3126	-4216	485.235	0.838944	45.5134	0.882224	12260.7	0.635514	18789.1	0.369482			1		45.2134	0.00240636	0.0258254	0.120727		M40-1	2183	50.17	23.4513
Zoltan_Taracsak_C@1b.asc	-5528	-4576	537.684	12.0444	0.3	0.092582	15128.8	286.306	21908.7	261.002			2		0	0	0.0245421	0		N72-1	0	50.17	23.4513
Zoltan_Taracsak_C@2.asc	3191	682	526.755	0.524951	33.6467	1.75155	14283.7	0.494781	21741.7	0.269816			3		33.3467	0.00153376	0.0242278	0.076949		M36-1	1392	50.17	23.4513
Zoltan_Taracsak_C@3.asc	-803	-4540	532.723	0.545428	27.9867	1.81321	13879.4	0.503477	20955.6	0.343375			4		27.6867	0.00132121	0.0254215	0.066285		M5-1	990	50.17	23.4513
Zoltan_Taracsak_C@4.asc	-388	1073	516.19	0.590042	13.2867	1.95556	11688.3	0.533018	18523.2	0.306219			5		12.9867	0.000701105	0.0278673	0.0351744		M10-1	341	50.17	23.4513
Zoltan_Taracsak_C@5.asc	-707	6506	584.337	0.87295	6.30667	3.0538	15990.3	0.712556	24302.1	0.450791			6		6.00667	0.000247166	0.0240447	0.0124003		M47-1	175	50.17	23.4513
Zoltan_Taracsak_C@6.asc	-1851	1776	408.15	0.834919	0.566667	10.8465	13097.7	0.945797	31847.7	0.720958			7		0.266667	8.3732e-06	0.0128157	0.000490669		T1G-1		58.6	27.3918
Zoltan_Taracsak_C@7.asc	4088	1557	623.331	0.615098	0.6	10.4147	18452.5	0.808687	23992.5	0.602516			8		0.3	1.25039e-05	0.0259803	0.000628948		KL2-1		50.3	23.5121
Zoltan_Taracsak_C@8.asc	1499	-1531	164.692	0.965624	0.173333	21.4145	2377.92	1.01411	4978.88	1.14985			9		-0.126667	-2.54408e-05	0.033078	-0.00135345		GSD-1		53.2	24.8676
Zoltan_Taracsak_C@9.asc	-4156	2038	393.848	0.532465	0.433333	11.4095	16017.3	0.452067	27703.6	0.417585			10		0.133333	4.81285e-06	0.0142165	0.000261819		BCR-1		54.4	25.4286
DATE	2024-05-14								BKG	0.266667
FileName	X	Y	Mg2+	std_err_percent	12C	std_err_percent	Ca2+	std_err_percent	30Si	std_err_percent	Field X	Field Y	Analyses#		12C_Bkgcorr	C_Si	Mg_Si	C_Si_SiO2		Sample	CO2	SiO2	Si
Zoltan_Taracsak_C@10.asc	3280	-4381	512.158	0.568797	49.2467	0.961027	13909.2	0.70845	21229.3	0.371773	1	0	11		48.9801	0.0023072	0.0241251	0.115752		M40-1	2183	50.17	23.4513
Zoltan_Taracsak_C@11.asc	-5458	-4442	583.289	0.599806	0.266667	15.382	16823.7	0.894876	24303.8	0.541294	-1	6	12		0	0	0.0239999	0		N72-1	0	50.17	23.4513
Zoltan_Taracsak_C@12.asc	3370	760	544.995	0.857149	32.5667	1.11749	14545.5	0.737679	22171.7	0.37441	-12	17	13		32.3	0.00145682	0.0245807	0.0730885		M36-1	1392	50.17	23.4513
Zoltan_Taracsak_C@13.asc	-932	-4354	532.521	0.720448	26.96	1.47562	14839.6	0.575443	22216.9	0.297102	0	3	14		26.6934	0.00120149	0.0239692	0.0602787		M5-1	990	50.17	23.4513
Zoltan_Taracsak_C@14.asc	-312	926	554.766	0.664125	13.1933	2.08492	13772.6	0.608163	21424.7	0.380651	-9	20	15		12.9267	0.000603353	0.0258937	0.0302702		M10-1	341	50.17	23.4513
Zoltan_Taracsak_C@15.asc	-715	6577	567.334	0.638804	6.7	2.94932	15680	0.834498	23793.7	0.466137	4	32	16		6.43333	0.00027038	0.0238439	0.013565		M47-1	175	50.17	23.4513
Zoltan_Taracsak_C@16.asc	-1354	2695	429.185	1.10058	0.493333	12.7384	14339.6	1.12596	34206.6	0.94935	4	1	17		0.226667	6.6264e-06	0.0125469	0.000388307		T1G-1		58.6	27.3918
Zoltan_Taracsak_C@17.asc	3984	1546	634.258	0.819655	0.533333	12.0915	19424.1	0.870361	25053.1	0.585143	43	13	18		0.266667	1.06441e-05	0.0253165	0.000535396		KL2-1		50.3	23.5121
Zoltan_Taracsak_C@18.asc	-4158	2480	385.071	0.642954	0.393333	14.7759	15980.8	0.927726	27687.3	0.808198	-14	2	19		0.126667	4.57489e-06	0.0139078	0.000248874		BCR-1		54.4	25.4286
DATE	2024-05-15								BKG	0.24
FileName	X	Y	Mg2+	std_err_percent	12C	std_err_percent	Ca2+	std_err_percent	30Si	std_err_percent	Field X	Field Y	Analyses#		12C_Bkgcorr	C_Si	Mg_Si	C_Si_SiO2		Sample	CO2	SiO2	Si
Zoltan_Taracsak_C@70.asc	3364	-4316	499.429	0.667029	46.6401	1.15516	13350.2	0.508743	20257.7	0.28212	1	-17	20		46.4001	0.00229049	0.0246537	0.114914		M40-1	2183	50.17	23.4513
Zoltan_Taracsak_C@71.asc	-5421	-4451	531.957	0.867451	0.24	13.968	15002.6	0.821813	21888.4	0.558258	1	-9	21		0	0	0.0243031	0		N72-1	0	50.17	23.4513
Zoltan_Taracsak_C@72.asc	3383	744	520.075	0.611373	31.1667	1.15333	13663.5	0.55121	20912.3	0.255362	-10	1	22		30.9267	0.00147887	0.0248693	0.0741951		M36-1	1392	50.17	23.4513
Zoltan_Taracsak_C@73.asc	-923	-4361	496.378	0.37045	25.0867	1.26286	13535	0.468043	20399	0.170795	1	-13	23		24.8467	0.00121804	0.0243335	0.0611088		M5-1	990	50.17	23.4513
Zoltan_Taracsak_C@74.asc	-275	870	549.995	0.871039	12.3333	2.44868	13932.9	0.64015	21262.9	0.413827	-9	2	24		12.0933	0.000568754	0.0258664	0.0285344		M10-1	341	50.17	23.4513
Zoltan_Taracsak_C@75.asc	-649	6635	540.693	0.538689	6.18667	2.64832	14680.5	0.663796	22244.2	0.4769	5	16	25		5.94667	0.000267336	0.0243072	0.0134122		M47-1	175	50.17	23.4513
Zoltan_Taracsak_C@76.asc	-1291	2622	405.65	1.24232	0.5	11.7108	13793.8	1.08463	32884.4	0.940428	8	-3	26		0.26	7.90649e-06	0.0123356	0.00046332		T1G-1		58.6	27.3918
Zoltan_Taracsak_C@77.asc	4061	1452	596.192	0.820375	0.566667	13.4138	18245.4	0.817025	23622.4	0.618031	44	10	27		0.326667	1.38287e-05	0.0252384	0.000695583		KL2-1		50.3	23.5121
Zoltan_Taracsak_C@78.asc	-4096	2374	379.305	0.819855	6.56667	4.14702	15242.5	0.816108	26197.1	0.849523	-13	-1	28		6.32667	0.000241502	0.0144789	0.0131377		BCR-1		54.4	25.4286
		18735.2	-54.5541			18111.7	0
		497.851	34.0645			327.135	#N/A
		0.026573				0.0180621														M10 removed!!					RSE_ppm	89.9639		RSE_ppm	82.2183
CALIBRATION
FileName	X	Y	Mg2+	std_err_percent	12C	std_err_percent	Ca2+	std_err_percent	30Si	std_err_percent	Field X	Field Y	Analyses#		12C_Bkgcorr	C_Si	Mg_Si	C_Si_SiO2		Sample	CO2	SiO2	Si		CO2_pred	Residual_2		CO2_pred	Residual_2
Zoltan_Taracsak_C.asc	3126	-4216	485.235	0.838944	45.5134	0.882224	12260.7	0.635514	18789.1	0.369482			1		45.2134	0.00240636	0.0258254	0.120727		M40-1	2183	50.17	23.4513		2186.57	12.7722		2207.3	590.44
Zoltan_Taracsak_C@1b.asc	-5528	-4576	537.684	12.0444	0.3	0.092582	15128.8	286.306	21908.7	261.002			2		0	0	0.0245421	0		N72-1	0	50.17	23.4513		0	0		-54.5541	2976.15
Zoltan_Taracsak_C@2.asc	3191	682	526.755	0.524951	33.6467	1.75155	14283.7	0.494781	21741.7	0.269816			3		33.3467	0.00153376	0.0242278	0.076949		M36-1	1392	50.17	23.4513		1393.68	2.80642		1387.1	23.9852
Zoltan_Taracsak_C@3.asc	-803	-4540	532.723	0.545428	27.9867	1.81321	13879.4	0.503477	20955.6	0.343375			4		27.6867	0.00132121	0.0254215	0.066285		M5-1	990	50.17	23.4513		1200.53	44324.2		1187.31	38931.6
Zoltan_Taracsak_C@5.asc	-707	6506	584.337	0.87295	6.30667	3.0538	15990.3	0.712556	24302.1	0.450791			6		6.00667	0.000247166	0.0240447	0.0124003		M47-1	175	50.17	23.4513		224.591	2459.25		177.769	7.66746
Zoltan_Taracsak_C@10.asc	3280	-4381	512.158	0.568797	49.2467	0.961027	13909.2	0.70845	21229.3	0.371773	1	0	11		48.9801	0.0023072	0.0241251	0.115752		M40-2	2183	50.17	23.4513		2096.46	7488.57		2114.09	4749.09
Zoltan_Taracsak_C@11.asc	-5458	-4442	583.289	0.599806	0.266667	15.382	16823.7	0.894876	24303.8	0.541294	-1	6	12		0	0	0.0239999	0		N72-2	0	50.17	23.4513		0	0		-54.5541	2976.15
Zoltan_Taracsak_C@12.asc	3370	760	544.995	0.857149	32.5667	1.11749	14545.5	0.737679	22171.7	0.37441	-12	17	13		32.3	0.00145682	0.0245807	0.0730885		M36-2	1392	50.17	23.4513		1323.76	4657.31		1314.78	5963.61
Zoltan_Taracsak_C@13.asc	-932	-4354	532.521	0.720448	26.96	1.47562	14839.6	0.575443	22216.9	0.297102	0	3	14		26.6934	0.00120149	0.0239692	0.0602787		M5-2	990	50.17	23.4513		1091.75	10352.7		1074.78	7187.78
Zoltan_Taracsak_C@15.asc	-715	6577	567.334	0.638804	6.7	2.94932	15680	0.834498	23793.7	0.466137	4	32	16		6.43333	0.00027038	0.0238439	0.013565		M47-2	175	50.17	23.4513		245.684	4996.25		199.588	604.594
Zoltan_Taracsak_C@70.asc	3364	-4316	499.429	0.667029	46.6401	1.15516	13350.2	0.508743	20257.7	0.28212	1	-17	20		46.4001	0.00229049	0.0246537	0.114914		M40-3	2183	50.17	23.4513		2081.28	10346.9		2098.38	7160.47
Zoltan_Taracsak_C@71.asc	-5421	-4451	531.957	0.867451	0.24	13.968	15002.6	0.821813	21888.4	0.558258	1	-9	21		0	0	0.0243031	0		N72-3	0	50.17	23.4513		0	0		-54.5541	2976.15
Zoltan_Taracsak_C@72.asc	3383	744	520.075	0.611373	31.1667	1.15333	13663.5	0.55121	20912.3	0.255362	-10	1	22		30.9267	0.00147887	0.0248693	0.0741951		M36-3	1392	50.17	23.4513		1343.8	2323.48		1335.51	3191.39
Zoltan_Taracsak_C@73.asc	-923	-4361	496.378	0.37045	25.0867	1.26286	13535	0.468043	20399	0.170795	1	-13	23		24.8467	0.00121804	0.0243335	0.0611088		M5-3	990	50.17	23.4513		1106.78	13638.4		1090.33	10066.9
Zoltan_Taracsak_C@75.asc	-649	6635	540.693	0.538689	6.18667	2.64832	14680.5	0.663796	22244.2	0.4769	5	16	25		5.94667	0.000267336	0.0243072	0.0134122		M47-3	175	50.17	23.4513		242.918	4612.9		196.727	472.083
		19487.8	-104.674			18181.5	0
		1103.26	69.0075			774.089	#N/A
		0.0566126				0.0425756																			RSE_ppm	132.6
FileName	X	Y	Mg2+	std_err_percent	12C	std_err_percent	Ca2+	std_err_percent	30Si	std_err_percent	Field X	Field Y			12C_Bkgcorr	C_Si		C_Si_SiO2		Sample	CO2	SiO2	Si		CO2_pred	Residual_2
Zoltan_Taracsak_C@10.asc	3280	-4381	512.158	0.568797	49.2467	0.961027	13909.2	0.70845	21229.3	0.371773	1	0			48.9801	0.0023072		0.115752		M40-2	2183	50.17	23.4513		2104.55	6154.92
Zoltan_Taracsak_C@11.asc	-5458	-4442	583.289	0.599806	0.266667	15.382	16823.7	0.894876	24303.8	0.541294	-1	6			0	0		0		N72-2	0	50.17	23.4513		0	0
Zoltan_Taracsak_C@12.asc	3370	760	544.995	0.857149	32.5667	1.11749	14545.5	0.737679	22171.7	0.37441	-12	17			32.3	0.00145682		0.0730885		M36-2	1392	50.17	23.4513		1328.86	3986.74
Zoltan_Taracsak_C@13.asc	-932	-4354	532.521	0.720448	26.96	1.47562	14839.6	0.575443	22216.9	0.297102	0	3			26.6934	0.00120149		0.0602787		M5-2	990	50.17	23.4513		1095.96	11227
Zoltan_Taracsak_C@14.asc	-312	926	554.766	0.664125	13.1933	2.08492	13772.6	0.608163	21424.7	0.380651	-9	20			12.9267	0.000603353		0.0302702		M10-2	341	50.17	23.4513		550.358	43830.9
Zoltan_Taracsak_C@15.asc	-715	6577	567.334	0.638804	6.7	2.94932	15680	0.834498	23793.7	0.466137	4	32			6.43333	0.00027038		0.013565		M47-2	175	50.17	23.4513		246.631	5131.06
		19463.8	-100.939			18205.6	0
		1010.12	63.1335			725.137	#N/A
		0.0518971				0.0398304																			RSE_ppm	123.617
FileName	X	Y	Mg2+	std_err_percent	12C	std_err_percent	Ca2+	std_err_percent	30Si	std_err_percent	Field X	Field Y			12C_Bkgcorr	C_Si		C_Si_SiO2		Sample	CO2	SiO2	Si		CO2_pred	Residual_2
Zoltan_Taracsak_C@70.asc	3364	-4316	499.429	0.667029	46.6401	1.15516	13350.2	0.508743	20257.7	0.28212	1	-17			46.4001	0.00229049		0.114914		M40-3	2183	50.17	23.4513		2092.07	8267.64
Zoltan_Taracsak_C@71.asc	-5421	-4451	531.957	0.867451	0.24	13.968	15002.6	0.821813	21888.4	0.558258	1	-9			0	0		0		N72-3	0	50.17	23.4513		0	0
Zoltan_Taracsak_C@72.asc	3383	744	520.075	0.611373	31.1667	1.15333	13663.5	0.55121	20912.3	0.255362	-10	1			30.9267	0.00147887		0.0741951		M36-3	1392	50.17	23.4513		1348.98	1850.83
Zoltan_Taracsak_C@73.asc	-923	-4361	496.378	0.37045	25.0867	1.26286	13535	0.468043	20399	0.170795	1	-13			24.8467	0.00121804		0.0611088		M5-3	990	50.17	23.4513		1111.05	14653.3
Zoltan_Taracsak_C@74.asc	-275	870	549.995	0.871039	12.3333	2.44868	13932.9	0.64015	21262.9	0.413827	-9	2			12.0933	0.000568754		0.0285344		M10-3	341	50.17	23.4513		518.798	31612.2
Zoltan_Taracsak_C@75.asc	-649	6635	540.693	0.538689	6.18667	2.64832	14680.5	0.663796	22244.2	0.4769	5	16			5.94667	0.000267336		0.0134122		M47-3	175	50.17	23.4513		243.855	4741
Unknowns				BKG	0.406667
FileName	X	Y	Mg2+	std_err_percent	12C	std_err_percent	Ca2+	std_err_percent	30Si	std_err_percent	Field X	Field Y			12C_Bkgcorr	C_Si		C_Si_SiO2			Sample	SiO2	Si		CO2	CO2_err		CO2	CO2_err
Zoltan_Taracsak_C@19_Mount3_STAP.asc	-1048	1750	569.337	0.690498	0.386667	18.6949	14785.8	0.836709	19521.5	0.606757	15	-7			-0.02	-1.02451e-06		-5.00625e-05			STAP	48.8647	22.8526		-0.906716	-0.0240941		-55.492	34.0964
Zoltan_Taracsak_C@20.asc	-1570	3198	292.489	0.64039	1.15333	6.97074	16814.4	0.766262	20100.7	0.579124	28	-16			0.746666	3.71464e-05		0.00179979			D-21_MIa	48.4514	22.6593		32.5973	0.866206		-20.8345	34.069
Zoltan_Taracsak_C@21-mount3-D22-MIa.asc	-3191	3289	337.718	0.615927	1.39333	6.32179	17924.1	0.600839	22245.7	0.475317	14	-18			0.986666	4.4353e-05		0.00220635			D-22_MIa	49.7452	23.2643		39.9607	1.06188		-13.2176	34.0663
Zoltan_Taracsak_C@22-mount3-STAP2.asc	-1070	1575	557.791	0.886775	0.366667	18.3756	14799.3	0.61978	19226.9	0.348736	16	-3			-0.04	-2.08042e-06		-0.000101659			STAP	48.8647	22.8526		-1.84122	-0.0489267		-56.4587	34.0975
Zoltan_Taracsak_C@23-mount3-D23-MIa.asc	780	1531	170.727	1.00193	0.966667	7.25661	16387.5	0.736714	20698.5	0.409984	24	0			0.56	2.70551e-05		0.00135559			D-23_MIa	50.1049	23.4326		24.552	0.652421		-29.1567	34.0733
Zoltan_Taracsak_C@24-mount3-ARG22-EMBa.asc	1900	990	326.226	0.824252	0.326667	12.8379	14895.2	0.820869	21171.7	0.422004	24	3			-0.08	-3.77863e-06		-0.000183703			AGR-22_MIa	48.6164	22.7364		-3.32718	-0.0884129		-57.9958	34.0994
Zoltan_Taracsak_C@25-mount3-ARG22-MIa.asc	2019	1073	406.375	1.00619	0.3	16.265	13553	0.894204	21624.6	0.542997	26	2			-0.106667	-4.93265e-06		-0.000236443			AGR-22_Emba	47.9343	22.4175		-4.28238	-0.113796		-58.9839	34.1006
Zoltan_Taracsak_C@26-mount3-ARG24-MIa.asc	3281	-1970	281.602	0.703285	0.64	13.0995	17285.3	0.669835	23509.6	0.441452	-20	-2			0.233333	9.92501e-06		0.000469743			AGR-24_MIa	47.3293	22.1345		8.50784	0.226079		-45.7533	34.0862
[truncated: 109 more rows]

## Sheet: S9 Binary slab-wedge mix
Model	slab_prop	SiO2	TiO2	Al2O3	FeO_t	FeO	Fe2O3	MgO	CaO	Na2O	K2O	H2O	S	Fe_mol	Fe3_mol	Fe3_Fet	S_ox	Fe3_all	Fe3_Fet_new	Fe2O3_new			Sediment melt			SiO2	TiO2	Al2O3	FeO_t	FeO	Fe2O3	MnO	MgO	CaO	Na2O	K2O	P2O5	H2O
[truncated: 123 more rows]

[truncated: 1 more sheets: S10 Sulfur_X model input]
